# Supplementary material for: Three Decades of Prosthodontic Oral Rehabilitation: A Bibliometric Analysis of Materials, Implants, and Digital Workflows
Source: Int J Dent. 2026 Jun 19;2026:7409615. doi: 10.1155/ijod/7409615 (PMC13280661; doi:10.1155/ijod/7409615)
Supplement: Supplementary file 2 — Supporting Information 2 File 3: The cleaned dataset that was used for the analysis. This Supporting Information file contains the cleaned dataset used for the present bibliometric analysis. The dataset, derived from the Web of Science Core Collection (SCI‐EXPANDED), includes the records that met the predefined inclusion criteria. In this dataset the bibliographic information such as publication year, title, journal, author keywords, Keywords Plus, and other relevant metadata used for the analyses are included. [file IJOD-2026-7409615-s003.xlsx]

## Sheet: TI
Words in title	TP	91-24 R (%)	91-11 R (%)	12-18 R (%)	19-24 R (%)
dental	9269	1 (24)	2 (20)	1 (25)	1 (27)
implants	8490	2 (22)	1 (25)	2 (23)	3 (19)
implant	7756	3 (20)	3 (18)	3 (21)	2 (22)
bone	5084	4 (13)	4 (14)	4 (15)	5 (11)
titanium	4838	5 (13)	5 (13)	5 (13)	4 (13)
clinical	3973	6 (10)	6 (11)	6 (10)	6 (10)
evaluation	2460	7 (6.4)	9 (6.2)	7 (6.8)	9 (6.3)
surface	2267	8 (5.9)	13 (4.4)	8 (5.9)	7 (7.3)
treatment	1955	9 (5.1)	10 (5.5)	10 (5.1)	14 (4.6)
patients	1943	10 (5.1)	11 (4.9)	9 (5.3)	12 (5)
report	1874	11 (4.9)	7 (6.9)	13 (4.4)	25 (3.5)
vitro	1764	12 (4.6)	28 (2.9)	17 (4.1)	8 (6.7)
partial	1618	13 (4.2)	8 (6.5)	32 (2.9)	29 (3.3)
mandibular	1541	14 (4)	12 (4.5)	15 (4.3)	28 (3.4)
influence	1512	15 (3.9)	19 (3.6)	16 (4.1)	17 (4.1)
oral	1500	16 (3.9)	15 (4)	18 (4)	22 (3.7)
case	1488	17 (3.9)	16 (4)	21 (3.6)	19 (4)
prostheses	1481	18 (3.9)	23 (3.3)	12 (4.4)	20 (3.8)
zirconia	1481	18 (3.9)	82 (1.4)	11 (4.4)	10 (5.6)
maxillary	1476	20 (3.8)	18 (3.8)	14 (4.4)	26 (3.4)
implant-supported	1440	21 (3.8)	25 (3.2)	19 (4)	18 (4)
retrospective	1409	22 (3.7)	48 (2.1)	20 (3.7)	11 (5)
restorations	1289	23 (3.4)	22 (3.4)	31 (2.9)	21 (3.7)
trial	1265	24 (3.3)	75 (1.5)	23 (3.5)	13 (4.8)
peri-implant	1247	25 (3.2)	54 (2)	24 (3.5)	15 (4.2)
prospective	1241	26 (3.2)	28 (2.9)	22 (3.6)	32 (3.3)
immediate	1207	27 (3.1)	21 (3.4)	26 (3.4)	41 (2.7)
placement	1198	28 (3.1)	27 (3.1)	30 (3)	29 (3.3)
osseointegration	1175	29 (3.1)	51 (2.1)	25 (3.4)	23 (3.6)
dentures	1087	30 (2.8)	14 (4.3)	49 (2.2)	63 (2.1)
rehabilitation	1073	31 (2.8)	33 (2.6)	28 (3)	40 (2.7)
properties	1058	32 (2.8)	71 (1.6)	43 (2.3)	16 (4.2)
tissue	1055	33 (2.7)	34 (2.5)	35 (2.7)	34 (3)
denture	1046	34 (2.7)	17 (3.9)	60 (1.9)	46 (2.4)
edentulous	1029	35 (2.7)	20 (3.4)	39 (2.5)	58 (2.2)
crowns	1023	36 (2.7)	42 (2.4)	34 (2.7)	35 (2.9)
loading	1006	37 (2.6)	26 (3.1)	29 (3)	82 (1.8)
sinus	1006	37 (2.6)	32 (2.7)	27 (3.1)	66 (2.1)
ceramic	999	39 (2.6)	31 (2.8)	40 (2.4)	43 (2.6)
follow-up	983	40 (2.6)	51 (2.1)	35 (2.7)	35 (2.9)
surfaces	977	41 (2.5)	45 (2.2)	33 (2.9)	44 (2.5)
removable	952	42 (2.5)	24 (3.3)	62 (1.9)	57 (2.2)
materials	951	43 (2.5)	41 (2.4)	59 (1.9)	33 (3.1)
technique	919	44 (2.4)	47 (2.2)	37 (2.6)	48 (2.4)
tooth	918	45 (2.4)	37 (2.4)	44 (2.3)	45 (2.5)
patient	916	46 (2.4)	30 (2.8)	42 (2.4)	72 (2)
element	882	47 (2.3)	60 (1.8)	47 (2.2)	37 (2.9)
augmentation	879	48 (2.3)	40 (2.4)	41 (2.4)	65 (2.1)
finite	876	49 (2.3)	63 (1.8)	46 (2.2)	38 (2.8)
mechanical	855	50 (2.2)	89 (1.4)	58 (1.9)	31 (3.3)
stability	843	51 (2.2)	78 (1.5)	38 (2.5)	42 (2.6)
teeth	838	52 (2.2)	39 (2.4)	56 (2)	62 (2.2)
human	815	53 (2.1)	35 (2.5)	50 (2.2)	87 (1.7)
overdentures	811	54 (2.1)	36 (2.5)	54 (2.1)	80 (1.8)
posterior	803	55 (2.1)	59 (1.8)	44 (2.3)	58 (2.2)
surgery	797	56 (2.1)	64 (1.7)	52 (2.1)	51 (2.3)
accuracy	794	57 (2.1)	149 (0.92)	86 (1.6)	24 (3.5)
composite	779	58 (2)	49 (2.1)	85 (1.7)	52 (2.3)
design	769	59 (2)	62 (1.8)	60 (1.9)	54 (2.3)
alveolar	768	60 (2)	60 (1.8)	52 (2.1)	68 (2.1)
model	760	61 (2)	70 (1.6)	55 (2)	53 (2.3)
strength	756	62 (2)	51 (2.1)	73 (1.8)	71 (2)
versus	749	63 (2)	87 (1.4)	47 (2.2)	56 (2.3)
prosthetic	744	64 (1.9)	49 (2.1)	66 (1.9)	77 (1.8)
reconstruction	744	64 (1.9)	46 (2.2)	63 (1.9)	90 (1.7)
assessment	733	66 (1.9)	78 (1.5)	57 (2)	55 (2.3)
coating	725	67 (1.9)	83 (1.4)	68 (1.9)	49 (2.4)
fracture	718	68 (1.9)	57 (1.8)	68 (1.9)	73 (1.9)
vivo	715	69 (1.9)	65 (1.7)	77 (1.8)	64 (2.1)
mandible	692	70 (1.8)	38 (2.4)	71 (1.8)	131 (1.2)
prosthesis	691	71 (1.8)	66 (1.7)	73 (1.8)	75 (1.9)
digital	672	72 (1.8)	487 (0.27)	99 (1.4)	27 (3.4)
laser	672	72 (1.8)	94 (1.3)	76 (1.8)	67 (2.1)
single	660	74 (1.7)	103 (1.2)	51 (2.1)	82 (1.8)
comparative	646	75 (1.7)	87 (1.4)	90 (1.6)	69 (2)
marginal	645	76 (1.7)	91 (1.3)	78 (1.8)	73 (1.9)
resin	642	77 (1.7)	67 (1.6)	111 (1.3)	70 (2)
stress	642	77 (1.7)	73 (1.5)	67 (1.9)	93 (1.6)
anterior	625	79 (1.6)	72 (1.6)	81 (1.7)	91 (1.6)
maxilla	620	80 (1.6)	55 (1.9)	81 (1.7)	125 (1.3)
pilot	618	81 (1.6)	98 (1.3)	84 (1.7)	76 (1.9)
system	616	82 (1.6)	58 (1.8)	103 (1.4)	97 (1.6)
novel	614	83 (1.6)	200 (0.69)	81 (1.7)	50 (2.4)
abutment	611	84 (1.6)	114 (1.1)	71 (1.8)	82 (1.8)
quality	611	84 (1.6)	114 (1.1)	64 (1.9)	89 (1.7)
outcomes	610	86 (1.6)	191 (0.72)	70 (1.8)	60 (2.2)
healing	605	87 (1.6)	74 (1.5)	73 (1.8)	109 (1.4)
soft	605	87 (1.6)	104 (1.2)	78 (1.8)	88 (1.7)
surgical	597	89 (1.6)	69 (1.6)	95 (1.5)	104 (1.5)
regeneration	584	90 (1.5)	89 (1.4)	92 (1.6)	93 (1.6)
restoration	583	91 (1.5)	68 (1.6)	104 (1.4)	100 (1.5)
alloy	572	92 (1.5)	118 (1.1)	97 (1.5)	79 (1.8)
ridge	571	93 (1.5)	91 (1.3)	89 (1.6)	107 (1.5)
abutments	569	94 (1.5)	112 (1.2)	86 (1.6)	91 (1.6)
survival	557	95 (1.5)	106 (1.2)	86 (1.6)	105 (1.5)
tomography	557	95 (1.5)	149 (0.92)	65 (1.9)	101 (1.5)
formation	551	97 (1.4)	81 (1.4)	92 (1.6)	122 (1.3)
prosthodontic	546	98 (1.4)	44 (2.3)	121 (1.2)	200 (0.81)
behavior	541	99 (1.4)	160 (0.87)	96 (1.5)	80 (1.8)
coatings	541	99 (1.4)	99 (1.2)	104 (1.4)	98 (1.6)
3d	536	101 (1.4)	474 (0.28)	149 (1)	39 (2.8)
long-term	536	101 (1.4)	97 (1.3)	91 (1.6)	120 (1.3)
all-ceramic	526	103 (1.4)	43 (2.3)	117 (1.3)	297 (0.56)
cells	526	103 (1.4)	124 (1.1)	80 (1.7)	123 (1.3)
material	525	105 (1.4)	110 (1.2)	104 (1.4)	102 (1.5)
radiographic	525	105 (1.4)	75 (1.5)	99 (1.4)	130 (1.2)
cad	520	107 (1.4)	191 (0.72)	94 (1.6)	86 (1.8)
conventional	519	108 (1.4)	153 (0.91)	119 (1.3)	77 (1.8)
hydroxyapatite	512	109 (1.3)	56 (1.9)	134 (1.1)	155 (1)
defects	509	110 (1.3)	75 (1.5)	114 (1.3)	131 (1.2)
approach	505	111 (1.3)	117 (1.1)	101 (1.4)	111 (1.4)
peri-implantitis	504	112 (1.3)	250 (0.55)	129 (1.2)	60 (2.2)
therapy	503	113 (1.3)	122 (1.1)	121 (1.2)	96 (1.6)
changes	502	114 (1.3)	119 (1.1)	101 (1.4)	110 (1.4)
method	500	115 (1.3)	102 (1.2)	109 (1.3)	121 (1.3)
metal	498	116 (1.3)	107 (1.2)	109 (1.3)	117 (1.3)
factors	495	117 (1.3)	129 (1)	113 (1.3)	105 (1.5)
impact	493	118 (1.3)	199 (0.7)	112 (1.3)	82 (1.8)
overdenture	478	119 (1.2)	78 (1.5)	129 (1.2)	146 (1.1)
cell	475	120 (1.2)	126 (1.1)	98 (1.5)	137 (1.2)
complete	472	121 (1.2)	124 (1.1)	125 (1.2)	112 (1.4)
antibacterial	467	122 (1.2)	641 (0.2)	152 (1)	47 (2.4)
crown	467	122 (1.2)	110 (1.2)	145 (1)	108 (1.4)
biomechanical	456	124 (1.2)	140 (1)	123 (1.2)	114 (1.4)
resistance	450	125 (1.2)	134 (1)	134 (1.1)	115 (1.4)
cam	444	126 (1.2)	235 (0.57)	115 (1.3)	99 (1.6)
systems	432	127 (1.1)	95 (1.3)	138 (1.1)	167 (1)
three-dimensional	424	128 (1.1)	169 (0.82)	107 (1.4)	143 (1.1)
series	423	129 (1.1)	187 (0.74)	132 (1.1)	112 (1.4)
porous	419	130 (1.1)	146 (0.93)	126 (1.2)	141 (1.2)
failure	417	131 (1.1)	122 (1.1)	127 (1.2)	155 (1)
life	413	132 (1.1)	213 (0.62)	108 (1.4)	128 (1.2)
distribution	410	133 (1.1)	154 (0.89)	115 (1.3)	154 (1)
fabrication	398	134 (1)	166 (0.84)	149 (1)	124 (1.3)
review	396	135 (1)	119 (1.1)	120 (1.2)	206 (0.79)
graft	395	136 (1)	158 (0.87)	129 (1.2)	152 (1.1)
cohort	393	137 (1)	474 (0.28)	136 (1.1)	95 (1.6)
esthetic	392	138 (1)	174 (0.79)	132 (1.1)	148 (1.1)
health	391	139 (1)	146 (0.93)	163 (0.91)	133 (1.2)
characterization	389	140 (1)	169 (0.82)	143 (1)	137 (1.2)
techniques	389	140 (1)	182 (0.75)	127 (1.2)	148 (1.1)
preliminary	385	142 (1)	99 (1.2)	142 (1)	231 (0.74)
applications	382	143 (1)	219 (0.61)	190 (0.81)	103 (1.5)
calcium	382	143 (1)	112 (1.2)	163 (0.91)	174 (0.92)
management	376	145 (1)	134 (1)	144 (1)	177 (0.91)
plasma	375	146 (1)	187 (0.74)	147 (1)	134 (1.2)
floor	373	147 (1)	143 (0.95)	140 (1.1)	177 (0.91)
investigation	371	148 (1)	166 (0.84)	169 (0.88)	141 (1.2)
preparation	368	149 (1)	182 (0.75)	173 (0.88)	129 (1.2)
replacement	367	150 (1)	95 (1.3)	182 (0.84)	235 (0.73)
outcome	361	151 (0.94)	138 (1)	139 (1.1)	221 (0.75)
dentistry	360	152 (0.94)	152 (0.91)	169 (0.88)	159 (1)
primary	359	153 (0.94)	206 (0.66)	155 (0.94)	135 (1.2)
adhesion	358	154 (0.93)	185 (0.75)	148 (1)	150 (1.1)
characteristics	356	155 (0.93)	162 (0.86)	156 (0.93)	161 (1)
ceramics	354	156 (0.92)	165 (0.85)	205 (0.76)	143 (1.1)
phosphate	354	156 (0.92)	116 (1.1)	186 (0.82)	199 (0.82)
occlusal	353	158 (0.92)	154 (0.89)	163 (0.91)	167 (1)
bond	352	159 (0.92)	141 (1)	181 (0.84)	170 (0.94)
periodontal	352	159 (0.92)	121 (1.1)	156 (0.93)	224 (0.74)
5-year	349	161 (0.91)	143 (0.95)	141 (1.1)	224 (0.74)
dogs	349	161 (0.91)	83 (1.4)	145 (1)	446 (0.37)
function	348	163 (0.91)	130 (1)	176 (0.87)	193 (0.83)
interface	347	164 (0.9)	99 (1.2)	180 (0.85)	263 (0.63)
part	343	165 (0.89)	91 (1.3)	167 (0.89)	350 (0.48)
development	342	166 (0.89)	172 (0.8)	222 (0.71)	143 (1.1)
risk	342	166 (0.89)	267 (0.52)	154 (0.95)	137 (1.2)
fatigue	340	168 (0.89)	182 (0.75)	160 (0.93)	164 (1)
alloys	338	169 (0.88)	136 (1)	186 (0.82)	197 (0.82)
gingival	334	170 (0.87)	228 (0.58)	183 (0.83)	140 (1.2)
immediately	334	170 (0.87)	154 (0.89)	123 (1.2)	310 (0.54)
attachment	333	172 (0.87)	127 (1)	176 (0.87)	246 (0.7)
bioactive	328	173 (0.85)	176 (0.79)	213 (0.74)	155 (1)
sites	328	173 (0.85)	172 (0.8)	162 (0.92)	188 (0.85)
activity	325	175 (0.85)	388 (0.35)	163 (0.91)	127 (1.2)
beam	322	176 (0.84)	414 (0.32)	117 (1.3)	177 (0.91)
extraction	319	177 (0.83)	130 (1)	186 (0.82)	254 (0.66)
biological	318	178 (0.83)	228 (0.58)	190 (0.81)	150 (1.1)
restorative	316	179 (0.82)	203 (0.66)	219 (0.72)	152 (1.1)
histomorphometric	313	180 (0.82)	107 (1.2)	196 (0.8)	345 (0.49)
retention	313	180 (0.82)	160 (0.87)	190 (0.81)	214 (0.77)
growth	311	182 (0.81)	130 (1)	196 (0.8)	267 (0.63)
type	309	183 (0.81)	253 (0.54)	183 (0.83)	155 (1)
elevation	308	184 (0.8)	203 (0.66)	149 (1)	209 (0.78)
fit	308	184 (0.8)	185 (0.75)	169 (0.88)	209 (0.78)
intraoral	308	184 (0.8)	339 (0.39)	250 (0.61)	115 (1.4)
osteogenesis	307	187 (0.8)	194 (0.71)	232 (0.68)	161 (1)
glass	300	188 (0.78)	143 (0.95)	235 (0.67)	235 (0.73)
grafts	300	188 (0.78)	109 (1.2)	219 (0.72)	366 (0.46)
vertical	300	188 (0.78)	196 (0.71)	176 (0.87)	214 (0.77)
osteogenic	299	191 (0.78)	520 (0.26)	203 (0.78)	125 (1.3)
atrophic	298	192 (0.78)	177 (0.78)	160 (0.93)	261 (0.64)
cement	295	193 (0.77)	162 (0.86)	267 (0.58)	183 (0.86)
grafting	293	194 (0.76)	146 (0.93)	190 (0.81)	293 (0.57)
functional	292	195 (0.76)	158 (0.87)	225 (0.71)	243 (0.71)
histological	289	196 (0.75)	142 (1)	186 (0.82)	333 (0.51)
1-year	287	197 (0.75)	231 (0.58)	169 (0.88)	209 (0.78)
flap	286	198 (0.75)	196 (0.71)	190 (0.81)	237 (0.72)
corrosion	285	199 (0.74)	213 (0.62)	213 (0.74)	185 (0.85)
implant-retained	284	200 (0.74)	133 (1)	225 (0.71)	324 (0.52)
internal	284	200 (0.74)	297 (0.45)	156 (0.93)	193 (0.83)
thickness	284	200 (0.74)	260 (0.53)	207 (0.75)	174 (0.92)
rats	283	203 (0.74)	202 (0.67)	207 (0.75)	209 (0.78)
cross-sectional	281	204 (0.73)	600 (0.22)	263 (0.58)	118 (1.3)
complications	280	205 (0.73)	223 (0.59)	173 (0.88)	237 (0.72)
cone	280	205 (0.73)	577 (0.22)	137 (1.1)	191 (0.84)
prosthodontics	279	207 (0.73)	139 (1)	314 (0.49)	240 (0.71)
autogenous	278	208 (0.72)	162 (0.86)	207 (0.75)	291 (0.57)
removal	278	208 (0.72)	203 (0.66)	202 (0.79)	237 (0.72)
3-year	274	210 (0.71)	179 (0.76)	207 (0.75)	263 (0.63)
histologic	274	210 (0.71)	104 (1.2)	232 (0.68)	577 (0.28)
procedures	274	210 (0.71)	190 (0.73)	196 (0.8)	267 (0.63)
short	274	210 (0.71)	426 (0.31)	152 (1)	183 (0.86)
rabbit	272	214 (0.71)	149 (0.92)	167 (0.89)	471 (0.35)
tio2	271	215 (0.71)	408 (0.33)	173 (0.88)	181 (0.9)
cases	269	216 (0.7)	127 (1)	254 (0.6)	357 (0.47)
methods	269	216 (0.7)	235 (0.57)	270 (0.57)	170 (0.94)
partially	268	218 (0.7)	169 (0.82)	232 (0.68)	277 (0.6)
planning	265	219 (0.69)	210 (0.64)	263 (0.58)	193 (0.83)
wear	265	219 (0.69)	235 (0.57)	242 (0.65)	191 (0.84)
insertion	264	221 (0.69)	235 (0.57)	212 (0.75)	224 (0.74)
efficacy	262	222 (0.68)	334 (0.4)	225 (0.71)	174 (0.92)
monolithic	262	222 (0.68)	2148 (0.04)	250 (0.61)	118 (1.3)
free	261	224 (0.68)	223 (0.59)	238 (0.67)	214 (0.77)
matrix	261	224 (0.68)	260 (0.53)	222 (0.71)	206 (0.79)
single-tooth	261	224 (0.68)	136 (1)	205 (0.76)	523 (0.31)
osseointegrated	260	227 (0.68)	83 (1.4)	336 (0.45)	742 (0.21)
lithium	259	228 (0.67)	1247 (0.088)	225 (0.71)	135 (1.2)
impression	258	229 (0.67)	216 (0.62)	213 (0.74)	254 (0.66)
composites	256	230 (0.67)	306 (0.44)	274 (0.56)	164 (1)
modification	254	231 (0.66)	285 (0.48)	245 (0.64)	188 (0.85)
various	253	232 (0.66)	210 (0.64)	278 (0.55)	214 (0.77)
roughness	252	233 (0.66)	250 (0.55)	278 (0.55)	188 (0.85)
stem	252	233 (0.66)	414 (0.32)	156 (0.93)	240 (0.71)
bacterial	251	235 (0.65)	312 (0.43)	216 (0.73)	206 (0.79)
acid	248	236 (0.65)	320 (0.42)	230 (0.7)	204 (0.8)
collagen	247	237 (0.64)	330 (0.41)	242 (0.65)	185 (0.85)
conditions	247	237 (0.64)	223 (0.59)	225 (0.71)	263 (0.63)
designs	247	237 (0.64)	235 (0.57)	258 (0.59)	220 (0.76)
simultaneous	246	240 (0.64)	206 (0.66)	250 (0.61)	256 (0.66)
masticatory	245	241 (0.64)	256 (0.54)	216 (0.73)	259 (0.65)
levels	244	242 (0.64)	223 (0.59)	196 (0.8)	314 (0.53)
parameters	244	242 (0.64)	297 (0.45)	250 (0.61)	193 (0.83)
screw	244	242 (0.64)	260 (0.53)	204 (0.77)	274 (0.61)
torque	244	242 (0.64)	235 (0.57)	196 (0.8)	302 (0.55)
lateral	242	246 (0.63)	398 (0.34)	196 (0.8)	221 (0.75)
oxide	242	246 (0.63)	213 (0.62)	291 (0.51)	224 (0.74)
systematic	242	246 (0.63)	312 (0.43)	179 (0.86)	277 (0.6)
biocompatibility	241	249 (0.63)	312 (0.43)	249 (0.62)	200 (0.81)
load	241	249 (0.63)	191 (0.72)	281 (0.54)	270 (0.62)
supporting	240	251 (0.63)	179 (0.76)	219 (0.72)	405 (0.41)
biofilm	236	252 (0.61)	884 (0.14)	222 (0.71)	166 (1)
satisfaction	236	252 (0.61)	209 (0.65)	216 (0.73)	350 (0.48)
implantation	234	254 (0.61)	235 (0.57)	291 (0.51)	231 (0.74)
scanning	233	255 (0.61)	306 (0.44)	298 (0.5)	185 (0.85)
jaw	231	256 (0.6)	267 (0.52)	258 (0.59)	249 (0.68)
survey	230	257 (0.6)	221 (0.6)	241 (0.66)	306 (0.55)
attachments	229	258 (0.6)	210 (0.64)	263 (0.58)	293 (0.57)
maxillofacial	226	259 (0.59)	196 (0.71)	319 (0.48)	286 (0.58)
membrane	226	259 (0.59)	245 (0.56)	254 (0.6)	277 (0.6)
direct	225	261 (0.59)	267 (0.52)	230 (0.7)	306 (0.55)
differentiation	224	262 (0.58)	414 (0.32)	195 (0.8)	267 (0.63)
disilicate	224	262 (0.58)	1557 (0.064)	238 (0.67)	161 (1)
resonance	224	262 (0.58)	201 (0.68)	245 (0.64)	383 (0.44)
success	224	262 (0.58)	231 (0.58)	235 (0.67)	333 (0.51)
multicenter	223	266 (0.58)	216 (0.62)	270 (0.57)	297 (0.56)
crestal	222	267 (0.58)	267 (0.52)	207 (0.75)	357 (0.47)
region	222	267 (0.58)	345 (0.38)	258 (0.59)	224 (0.74)
endosseous	220	269 (0.57)	86 (1.4)	573 (0.27)	1306 (0.1)
color	219	270 (0.57)	288 (0.47)	336 (0.45)	219 (0.77)
defect	218	271 (0.57)	267 (0.52)	267 (0.58)	277 (0.6)
contact	217	272 (0.57)	194 (0.71)	270 (0.57)	396 (0.43)
frameworks	215	273 (0.56)	245 (0.56)	331 (0.46)	259 (0.65)
force	214	274 (0.56)	260 (0.53)	263 (0.58)	297 (0.56)
full-arch	214	274 (0.56)	715 (0.18)	242 (0.65)	197 (0.82)
manufacturing	213	276 (0.55)	1098 (0.1)	285 (0.53)	160 (1)
protocol	213	276 (0.55)	355 (0.38)	289 (0.52)	221 (0.75)
frequency	212	278 (0.55)	221 (0.6)	248 (0.63)	388 (0.43)
artificial	211	279 (0.55)	366 (0.37)	346 (0.45)	200 (0.81)
connection	210	280 (0.55)	520 (0.26)	235 (0.67)	246 (0.7)
adhesive	207	281 (0.54)	288 (0.47)	336 (0.45)	250 (0.68)
comparing	206	282 (0.54)	448 (0.3)	278 (0.55)	224 (0.74)
cast	204	283 (0.53)	154 (0.89)	325 (0.47)	628 (0.26)
preservation	204	283 (0.53)	641 (0.2)	245 (0.64)	231 (0.74)
deposition	202	285 (0.53)	267 (0.52)	314 (0.49)	293 (0.57)
framework	202	285 (0.53)	245 (0.56)	298 (0.5)	324 (0.52)
implant-abutment	202	285 (0.53)	487 (0.27)	183 (0.83)	345 (0.49)
porcelain	202	285 (0.53)	174 (0.79)	336 (0.45)	471 (0.35)
osteoblast	201	289 (0.52)	285 (0.48)	238 (0.67)	388 (0.43)
technology	200	290 (0.52)	459 (0.29)	291 (0.51)	224 (0.74)
dynamic	199	291 (0.52)	536 (0.25)	509 (0.31)	167 (1)
role	199	291 (0.52)	306 (0.44)	298 (0.5)	277 (0.6)
rat	198	293 (0.52)	235 (0.57)	267 (0.58)	405 (0.41)
status	197	294 (0.51)	282 (0.49)	308 (0.5)	302 (0.55)
imaging	196	295 (0.51)	235 (0.57)	346 (0.45)	324 (0.52)
molar	196	295 (0.51)	312 (0.43)	274 (0.56)	310 (0.54)
treatments	195	297 (0.51)	297 (0.45)	331 (0.46)	277 (0.6)
time	194	298 (0.51)	320 (0.42)	367 (0.42)	256 (0.66)
elderly	193	299 (0.5)	256 (0.54)	258 (0.59)	429 (0.39)
neck	193	299 (0.5)	355 (0.38)	291 (0.51)	274 (0.61)
expression	192	301 (0.5)	285 (0.48)	258 (0.59)	388 (0.43)
process	192	301 (0.5)	312 (0.43)	298 (0.5)	297 (0.56)
bonding	191	303 (0.5)	282 (0.49)	331 (0.46)	310 (0.54)
density	191	303 (0.5)	267 (0.52)	298 (0.5)	357 (0.47)
structure	191	303 (0.5)	345 (0.38)	367 (0.42)	252 (0.67)
10-year	189	306 (0.49)	320 (0.42)	285 (0.53)	320 (0.52)
provisional	189	306 (0.49)	166 (0.84)	728 (0.2)	388 (0.43)
relationship	189	306 (0.49)	293 (0.46)	298 (0.5)	333 (0.51)
nanoparticles	188	309 (0.49)	1098 (0.1)	270 (0.57)	214 (0.77)
resin-bonded	188	309 (0.49)	179 (0.76)	482 (0.32)	429 (0.39)
hybrid	187	311 (0.49)	691 (0.18)	336 (0.45)	205 (0.8)
association	186	312 (0.48)	414 (0.32)	357 (0.44)	250 (0.68)
morphology	186	312 (0.48)	379 (0.36)	254 (0.6)	338 (0.49)
zone	186	312 (0.48)	459 (0.29)	274 (0.56)	283 (0.6)
antimicrobial	184	315 (0.48)	1176 (0.1)	367 (0.42)	182 (0.88)
practice	183	316 (0.48)	216 (0.62)	319 (0.48)	471 (0.35)
procedure	183	316 (0.48)	187 (0.74)	395 (0.39)	516 (0.32)
adults	182	318 (0.47)	325 (0.42)	413 (0.37)	270 (0.62)
disease	181	319 (0.47)	355 (0.38)	291 (0.51)	320 (0.52)
concept	180	320 (0.47)	426 (0.31)	325 (0.47)	274 (0.61)
tissues	178	321 (0.46)	279 (0.5)	325 (0.47)	400 (0.42)
rate	177	322 (0.46)	325 (0.42)	346 (0.45)	324 (0.52)
ti	176	323 (0.46)	355 (0.38)	346 (0.45)	306 (0.55)
cone-beam	174	324 (0.45)	617 (0.21)	274 (0.56)	286 (0.58)
metal-ceramic	174	324 (0.45)	279 (0.5)	285 (0.53)	482 (0.34)
mucosa	173	326 (0.45)	330 (0.41)	367 (0.42)	324 (0.52)
3d-printed	172	327 (0.45)	#N/A	913 (0.15)	146 (1.1)
rabbits	172	327 (0.45)	219 (0.61)	308 (0.5)	628 (0.26)
rates	172	327 (0.45)	312 (0.43)	291 (0.51)	413 (0.41)
release	172	327 (0.45)	414 (0.32)	314 (0.49)	314 (0.53)
root	172	327 (0.45)	330 (0.41)	298 (0.5)	388 (0.43)
selective	172	327 (0.45)	1033 (0.11)	325 (0.47)	231 (0.74)
site	171	333 (0.45)	487 (0.27)	308 (0.5)	297 (0.56)
experience	170	334 (0.44)	297 (0.45)	325 (0.47)	405 (0.41)
repair	169	335 (0.44)	288 (0.47)	395 (0.39)	370 (0.46)
bovine	168	336 (0.44)	295 (0.46)	291 (0.51)	465 (0.35)
cad-cam	168	336 (0.44)	2483 (0.032)	470 (0.33)	180 (0.91)
periodontitis	168	336 (0.44)	366 (0.37)	380 (0.41)	314 (0.53)
simulation	168	336 (0.44)	398 (0.34)	336 (0.45)	324 (0.52)
chemical	167	340 (0.44)	379 (0.36)	384 (0.4)	310 (0.54)
orthodontic	167	340 (0.44)	256 (0.54)	421 (0.37)	413 (0.41)
severe	167	340 (0.44)	408 (0.33)	319 (0.48)	338 (0.49)
severely	167	340 (0.44)	223 (0.59)	384 (0.4)	502 (0.32)
arch	166	344 (0.43)	550 (0.24)	450 (0.34)	248 (0.69)
cancer	166	344 (0.43)	325 (0.42)	360 (0.43)	378 (0.45)
screw-retained	165	346 (0.43)	550 (0.24)	336 (0.45)	286 (0.58)
population	164	347 (0.43)	345 (0.38)	331 (0.46)	388 (0.43)
virtual	164	347 (0.43)	918 (0.13)	450 (0.34)	209 (0.78)
does	163	349 (0.42)	520 (0.26)	319 (0.48)	314 (0.53)
height	163	349 (0.42)	339 (0.39)	298 (0.5)	440 (0.38)
natural	163	349 (0.42)	282 (0.49)	346 (0.45)	471 (0.35)
resorption	163	349 (0.42)	330 (0.41)	281 (0.54)	493 (0.33)
thermal	163	349 (0.42)	366 (0.37)	360 (0.43)	357 (0.47)
cements	162	354 (0.42)	293 (0.46)	346 (0.45)	451 (0.36)
correlation	162	354 (0.42)	448 (0.3)	336 (0.45)	333 (0.51)
fibula	162	354 (0.42)	366 (0.37)	346 (0.45)	378 (0.45)
students	162	354 (0.42)	691 (0.18)	298 (0.5)	293 (0.57)
canine	161	358 (0.42)	245 (0.56)	395 (0.39)	516 (0.32)
adjacent	160	359 (0.42)	245 (0.56)	509 (0.31)	440 (0.38)
head	159	360 (0.41)	345 (0.38)	431 (0.36)	338 (0.49)
distraction	158	361 (0.41)	178 (0.77)	413 (0.37)	1176 (0.12)
maintenance	158	361 (0.41)	345 (0.38)	360 (0.43)	400 (0.42)
ct	157	363 (0.41)	320 (0.42)	314 (0.49)	502 (0.32)
effectiveness	157	363 (0.41)	434 (0.3)	357 (0.44)	350 (0.48)
improve	157	363 (0.41)	600 (0.22)	367 (0.42)	291 (0.57)
printing	157	363 (0.41)	2932 (0.024)	708 (0.21)	170 (0.94)
in-vitro	156	367 (0.41)	536 (0.25)	668 (0.23)	240 (0.71)
position	156	367 (0.41)	507 (0.26)	431 (0.36)	286 (0.58)
technical	156	367 (0.41)	260 (0.53)	450 (0.34)	465 (0.35)
dentin	155	370 (0.4)	366 (0.37)	421 (0.37)	357 (0.47)
flapless	155	370 (0.4)	325 (0.42)	254 (0.6)	742 (0.21)
care	154	372 (0.4)	355 (0.38)	413 (0.37)	378 (0.45)
fixation	154	372 (0.4)	253 (0.54)	346 (0.45)	703 (0.23)
integration	154	372 (0.4)	281 (0.5)	395 (0.39)	502 (0.32)
combination	153	375 (0.4)	306 (0.44)	395 (0.39)	446 (0.37)
facial	153	375 (0.4)	297 (0.45)	470 (0.33)	405 (0.41)
measurement	153	375 (0.4)	297 (0.45)	437 (0.35)	425 (0.4)
mesenchymal	152	378 (0.4)	617 (0.21)	281 (0.54)	388 (0.43)
multiple	152	378 (0.4)	355 (0.38)	374 (0.41)	425 (0.4)
general	151	380 (0.39)	260 (0.53)	470 (0.33)	502 (0.32)
sockets	151	380 (0.39)	306 (0.44)	319 (0.48)	589 (0.27)
biomimetic	150	382 (0.39)	487 (0.27)	384 (0.4)	338 (0.49)
dentition	150	382 (0.39)	414 (0.32)	346 (0.45)	413 (0.41)
layer	150	382 (0.39)	448 (0.3)	437 (0.35)	324 (0.52)
local	150	382 (0.39)	366 (0.37)	395 (0.39)	405 (0.41)
acid-etched	149	386 (0.39)	231 (0.58)	482 (0.32)	589 (0.27)
alternative	149	386 (0.39)	267 (0.52)	384 (0.4)	628 (0.26)
hard	149	386 (0.39)	334 (0.4)	374 (0.41)	465 (0.35)
cbct	148	389 (0.39)	2932 (0.024)	541 (0.28)	200 (0.81)
factor	148	389 (0.39)	448 (0.3)	298 (0.5)	451 (0.36)
fiber-reinforced	148	389 (0.39)	206 (0.66)	573 (0.27)	664 (0.24)
longitudinal	148	389 (0.39)	231 (0.58)	497 (0.32)	589 (0.27)
nanostructured	148	389 (0.39)	884 (0.14)	314 (0.49)	320 (0.52)
older	148	389 (0.39)	520 (0.26)	597 (0.26)	270 (0.62)
oxidation	148	389 (0.39)	600 (0.22)	413 (0.37)	302 (0.55)
support	148	389 (0.39)	306 (0.44)	406 (0.38)	482 (0.34)
workflow	148	389 (0.39)	5134 (0.008)	869 (0.16)	173 (0.94)
buccal	147	398 (0.38)	749 (0.17)	308 (0.5)	350 (0.48)
aging	146	399 (0.38)	671 (0.19)	509 (0.31)	270 (0.62)
diameter	146	399 (0.38)	507 (0.26)	289 (0.52)	451 (0.36)
enamel	146	399 (0.38)	277 (0.51)	421 (0.37)	589 (0.27)
luting	146	399 (0.38)	235 (0.57)	470 (0.33)	647 (0.25)
strain	146	399 (0.38)	366 (0.37)	308 (0.5)	563 (0.29)
biomedical	145	404 (0.38)	566 (0.23)	450 (0.34)	306 (0.55)
models	145	404 (0.38)	577 (0.22)	406 (0.38)	324 (0.52)
months	145	404 (0.38)	297 (0.45)	450 (0.34)	471 (0.35)
residual	145	404 (0.38)	536 (0.25)	357 (0.44)	383 (0.44)
resins	144	408 (0.38)	388 (0.35)	573 (0.27)	338 (0.49)
aesthetic	143	409 (0.37)	600 (0.22)	360 (0.43)	366 (0.46)
electrochemical	143	409 (0.37)	487 (0.27)	336 (0.45)	429 (0.39)
interim	143	409 (0.37)	459 (0.29)	450 (0.34)	350 (0.48)
base	142	412 (0.37)	398 (0.34)	437 (0.35)	400 (0.42)
canal	142	412 (0.37)	474 (0.28)	285 (0.53)	523 (0.31)
impressions	142	412 (0.37)	577 (0.22)	374 (0.41)	366 (0.46)
profile	141	415 (0.37)	388 (0.35)	470 (0.33)	405 (0.41)
reliability	141	415 (0.37)	434 (0.3)	284 (0.54)	589 (0.27)
zygomatic	141	415 (0.37)	459 (0.29)	380 (0.41)	413 (0.41)
gene	140	418 (0.36)	297 (0.45)	319 (0.48)	835 (0.18)
guide	140	418 (0.36)	448 (0.3)	541 (0.28)	337 (0.5)
magnetic	140	418 (0.36)	388 (0.35)	384 (0.4)	471 (0.35)
pure	140	418 (0.36)	267 (0.52)	497 (0.32)	611 (0.27)
microstructure	139	422 (0.36)	507 (0.26)	374 (0.41)	413 (0.41)
jaws	138	423 (0.36)	339 (0.39)	360 (0.43)	611 (0.27)
nanotubes	138	423 (0.36)	844 (0.14)	395 (0.39)	314 (0.53)
research	138	423 (0.36)	617 (0.21)	406 (0.38)	350 (0.48)
bioactivity	137	426 (0.36)	884 (0.14)	325 (0.47)	370 (0.46)
aspects	136	427 (0.35)	288 (0.47)	450 (0.34)	628 (0.26)
delivery	136	427 (0.35)	536 (0.25)	406 (0.38)	396 (0.43)
ti-6al-4v	136	427 (0.35)	600 (0.22)	561 (0.28)	302 (0.55)
topography	136	427 (0.35)	566 (0.23)	413 (0.37)	378 (0.45)
area	135	431 (0.35)	566 (0.23)	431 (0.36)	370 (0.46)
behaviour	135	431 (0.35)	426 (0.31)	395 (0.39)	465 (0.35)
cleft	135	431 (0.35)	334 (0.4)	437 (0.35)	523 (0.31)
device	135	431 (0.35)	366 (0.37)	541 (0.28)	425 (0.4)
fluid	135	431 (0.35)	366 (0.37)	437 (0.35)	482 (0.34)
prevalence	135	431 (0.35)	474 (0.28)	406 (0.38)	429 (0.39)
protocols	135	431 (0.35)	459 (0.29)	525 (0.29)	366 (0.46)
syndrome	135	431 (0.35)	320 (0.42)	421 (0.37)	589 (0.27)
complex	134	439 (0.35)	474 (0.28)	482 (0.32)	388 (0.43)
morphogenetic	133	440 (0.35)	267 (0.52)	360 (0.43)	1232 (0.11)
platelet-rich	133	440 (0.35)	379 (0.36)	497 (0.32)	451 (0.36)
testing	133	440 (0.35)	312 (0.43)	470 (0.33)	577 (0.28)
ti6al4v	133	440 (0.35)	918 (0.13)	632 (0.24)	261 (0.64)
adaptation	132	444 (0.34)	459 (0.29)	437 (0.35)	429 (0.39)
additive	132	444 (0.34)	2483 (0.032)	597 (0.26)	243 (0.71)
caries	132	444 (0.34)	379 (0.36)	421 (0.37)	523 (0.31)
structures	132	444 (0.34)	395 (0.34)	525 (0.29)	429 (0.39)
temperature	132	444 (0.34)	550 (0.24)	450 (0.34)	383 (0.44)
acrylic	131	449 (0.34)	339 (0.39)	421 (0.37)	589 (0.27)
adult	131	449 (0.34)	366 (0.37)	395 (0.39)	589 (0.27)
missing	131	449 (0.34)	487 (0.27)	431 (0.36)	429 (0.39)
responses	131	449 (0.34)	434 (0.3)	336 (0.45)	589 (0.27)
animal	130	453 (0.34)	355 (0.38)	413 (0.37)	589 (0.27)
class	130	453 (0.34)	408 (0.33)	482 (0.32)	451 (0.36)
cortical	130	453 (0.34)	379 (0.36)	437 (0.35)	523 (0.31)
dog	130	453 (0.34)	256 (0.54)	437 (0.35)	1010 (0.15)
enhances	130	453 (0.34)	566 (0.23)	346 (0.45)	482 (0.34)
reduction	130	453 (0.34)	982 (0.12)	384 (0.4)	345 (0.49)
remodeling	130	453 (0.34)	398 (0.34)	450 (0.34)	482 (0.34)
block	129	460 (0.34)	600 (0.22)	384 (0.4)	429 (0.39)
screws	129	460 (0.34)	426 (0.31)	437 (0.35)	471 (0.35)
bar	128	462 (0.33)	414 (0.32)	421 (0.37)	516 (0.32)
fibroblasts	128	462 (0.33)	715 (0.18)	450 (0.34)	357 (0.47)
proliferation	128	462 (0.33)	459 (0.29)	395 (0.39)	502 (0.32)
electron	127	465 (0.33)	295 (0.46)	406 (0.38)	897 (0.17)
iliac	127	465 (0.33)	366 (0.37)	384 (0.4)	685 (0.24)
laboratory	127	465 (0.33)	426 (0.31)	497 (0.32)	451 (0.36)
light	127	465 (0.33)	414 (0.32)	597 (0.26)	413 (0.41)
current	126	469 (0.33)	398 (0.34)	518 (0.3)	471 (0.35)
meta-analysis	126	469 (0.33)	1247 (0.088)	331 (0.46)	396 (0.43)
synthesis	125	471 (0.33)	641 (0.2)	482 (0.32)	383 (0.44)
fiber	124	472 (0.32)	345 (0.38)	573 (0.27)	516 (0.32)
improves	124	472 (0.32)	884 (0.14)	437 (0.35)	357 (0.47)
nerve	124	472 (0.32)	434 (0.3)	374 (0.41)	628 (0.26)
palate	124	472 (0.32)	334 (0.4)	450 (0.34)	685 (0.24)
dysplasia	123	476 (0.32)	312 (0.43)	470 (0.33)	763 (0.21)
full	123	476 (0.32)	507 (0.26)	541 (0.28)	413 (0.41)
osteotomy	123	476 (0.32)	398 (0.34)	384 (0.4)	685 (0.24)
pain	123	476 (0.32)	474 (0.28)	346 (0.45)	664 (0.24)
static	123	476 (0.32)	809 (0.15)	752 (0.19)	285 (0.59)
agents	122	481 (0.32)	345 (0.38)	497 (0.32)	628 (0.26)
alumina	122	481 (0.32)	277 (0.51)	561 (0.28)	857 (0.18)
considerations	122	481 (0.32)	250 (0.55)	573 (0.27)	1010 (0.15)
initial	122	481 (0.32)	355 (0.38)	450 (0.34)	664 (0.24)
micro	122	481 (0.32)	749 (0.17)	421 (0.37)	405 (0.41)
peek	122	481 (0.32)	5134 (0.008)	728 (0.2)	243 (0.71)
cantilever	121	487 (0.32)	448 (0.3)	541 (0.28)	451 (0.36)
films	121	487 (0.32)	448 (0.3)	380 (0.41)	647 (0.25)
length	121	487 (0.32)	550 (0.24)	367 (0.42)	563 (0.29)
protein	121	487 (0.32)	325 (0.42)	632 (0.24)	563 (0.29)
five-year	120	491 (0.31)	334 (0.4)	482 (0.32)	720 (0.22)
implantology	120	491 (0.31)	487 (0.27)	450 (0.34)	502 (0.32)
literature	120	491 (0.31)	288 (0.47)	518 (0.3)	857 (0.18)
relation	120	491 (0.31)	398 (0.34)	450 (0.34)	611 (0.27)
shear	120	491 (0.31)	408 (0.33)	525 (0.29)	516 (0.32)
infection	119	496 (0.31)	691 (0.18)	650 (0.24)	338 (0.49)
learning	119	496 (0.31)	2148 (0.04)	769 (0.19)	252 (0.67)
milled	119	496 (0.31)	691 (0.18)	708 (0.21)	324 (0.52)
optical	119	496 (0.31)	577 (0.22)	650 (0.24)	370 (0.46)
body	118	500 (0.31)	426 (0.31)	509 (0.31)	536 (0.3)
inflammatory	118	500 (0.31)	617 (0.21)	541 (0.28)	400 (0.42)
preclinical	118	500 (0.31)	1557 (0.064)	615 (0.25)	286 (0.58)
ability	117	503 (0.3)	487 (0.27)	668 (0.23)	413 (0.41)
flexural	117	503 (0.3)	566 (0.23)	615 (0.25)	400 (0.42)
mandibles	117	503 (0.3)	408 (0.33)	413 (0.37)	720 (0.22)
molars	117	503 (0.3)	536 (0.25)	470 (0.33)	493 (0.33)
numerical	117	503 (0.3)	398 (0.34)	525 (0.29)	563 (0.29)
silver	117	503 (0.3)	982 (0.12)	374 (0.41)	442 (0.38)
split-mouth	117	503 (0.3)	1098 (0.1)	450 (0.34)	370 (0.46)
core	116	510 (0.3)	253 (0.54)	650 (0.24)	1051 (0.14)
dioxide	116	510 (0.3)	577 (0.22)	541 (0.28)	429 (0.39)
ion	116	510 (0.3)	379 (0.36)	573 (0.27)	577 (0.28)
carbon	115	513 (0.3)	577 (0.22)	573 (0.27)	425 (0.4)
containing	115	513 (0.3)	550 (0.24)	380 (0.41)	628 (0.26)
drilling	115	513 (0.3)	1176 (0.1)	470 (0.33)	370 (0.46)
enhance	115	513 (0.3)	749 (0.17)	668 (0.23)	345 (0.49)
images	115	513 (0.3)	779 (0.16)	573 (0.27)	370 (0.46)
microscopy	115	513 (0.3)	345 (0.38)	470 (0.33)	807 (0.19)
platform	115	513 (0.3)	600 (0.22)	360 (0.43)	628 (0.26)
connections	114	520 (0.3)	1557 (0.064)	308 (0.5)	493 (0.33)
heat	114	520 (0.3)	577 (0.22)	482 (0.32)	482 (0.34)
invasive	114	520 (0.3)	779 (0.16)	384 (0.4)	493 (0.33)
marrow	114	520 (0.3)	507 (0.26)	450 (0.34)	563 (0.29)
metallic	114	520 (0.3)	426 (0.31)	497 (0.32)	611 (0.27)
navigation	114	520 (0.3)	982 (0.12)	1434 (0.081)	256 (0.66)
sintering	114	520 (0.3)	1337 (0.08)	482 (0.32)	357 (0.47)
socket	114	520 (0.3)	550 (0.24)	573 (0.27)	442 (0.38)
2-year	113	528 (0.29)	487 (0.27)	395 (0.39)	703 (0.23)
irradiation	113	528 (0.29)	566 (0.23)	541 (0.28)	451 (0.36)
crest	112	530 (0.29)	366 (0.37)	437 (0.35)	897 (0.17)
poly	112	530 (0.29)	691 (0.18)	450 (0.34)	471 (0.35)
saliva	112	530 (0.29)	577 (0.22)	450 (0.34)	523 (0.31)
children	111	533 (0.29)	355 (0.38)	615 (0.25)	664 (0.24)
medical	111	533 (0.29)	520 (0.26)	573 (0.27)	482 (0.34)
one-piece	111	533 (0.29)	779 (0.16)	450 (0.34)	451 (0.36)
cyclic	110	536 (0.29)	434 (0.3)	421 (0.37)	782 (0.2)
fully	110	536 (0.29)	1337 (0.08)	1141 (0.11)	263 (0.63)
sandblasted	110	536 (0.29)	388 (0.35)	573 (0.27)	664 (0.24)
control	109	539 (0.28)	641 (0.2)	561 (0.28)	446 (0.37)
distal	109	539 (0.28)	414 (0.32)	573 (0.27)	611 (0.27)
hydroxyapatite-coated	109	539 (0.28)	228 (0.58)	728 (0.2)	1542 (0.081)
joint	109	539 (0.28)	459 (0.29)	470 (0.33)	685 (0.24)
thin	109	539 (0.28)	520 (0.26)	437 (0.35)	647 (0.25)
chewing	108	544 (0.28)	520 (0.26)	518 (0.3)	563 (0.29)
dentists	107	545 (0.28)	474 (0.28)	597 (0.26)	546 (0.29)
diabetes	107	545 (0.28)	918 (0.13)	482 (0.32)	442 (0.38)
education	107	545 (0.28)	617 (0.21)	708 (0.21)	413 (0.41)
osteoblasts	107	545 (0.28)	459 (0.29)	509 (0.31)	664 (0.24)
cemented	106	549 (0.28)	520 (0.26)	597 (0.26)	523 (0.31)
evaluating	106	549 (0.28)	715 (0.18)	541 (0.28)	451 (0.36)
indirect	106	549 (0.28)	448 (0.3)	632 (0.24)	563 (0.29)
validation	106	549 (0.28)	691 (0.18)	509 (0.31)	493 (0.33)
exposure	105	553 (0.27)	398 (0.34)	769 (0.19)	546 (0.29)
minimally	105	553 (0.27)	884 (0.14)	406 (0.38)	536 (0.3)
palatal	105	553 (0.27)	379 (0.36)	561 (0.28)	807 (0.19)
precision	105	553 (0.27)	434 (0.3)	686 (0.22)	546 (0.29)
processing	105	553 (0.27)	507 (0.26)	597 (0.26)	546 (0.29)
secondary	104	558 (0.27)	474 (0.28)	597 (0.26)	589 (0.27)
against	103	559 (0.27)	1176 (0.1)	525 (0.29)	413 (0.41)
fluoride	103	559 (0.27)	366 (0.37)	597 (0.26)	835 (0.18)
horizontal	103	559 (0.27)	884 (0.14)	482 (0.32)	482 (0.34)
machined	103	559 (0.27)	388 (0.35)	561 (0.28)	835 (0.18)
melting	103	559 (0.27)	2148 (0.04)	482 (0.32)	396 (0.43)
three-unit	103	559 (0.27)	536 (0.25)	525 (0.29)	611 (0.27)
glass-ceramic	102	565 (0.27)	414 (0.32)	951 (0.15)	502 (0.32)
production	102	565 (0.27)	487 (0.27)	686 (0.22)	536 (0.3)
improving	101	567 (0.26)	1337 (0.08)	708 (0.21)	350 (0.48)
lift	101	567 (0.26)	550 (0.24)	384 (0.4)	931 (0.16)
maxillae	101	567 (0.26)	487 (0.27)	437 (0.35)	857 (0.18)
mucositis	101	567 (0.26)	1914 (0.048)	573 (0.27)	370 (0.46)
one-year	101	567 (0.26)	577 (0.22)	597 (0.26)	536 (0.3)
particles	101	567 (0.26)	487 (0.27)	752 (0.19)	516 (0.32)
powder	101	567 (0.26)	671 (0.19)	668 (0.23)	451 (0.36)
test	101	567 (0.26)	459 (0.29)	597 (0.26)	664 (0.24)
zirconium	101	567 (0.26)	671 (0.19)	525 (0.29)	536 (0.3)
commercially	100	576 (0.26)	388 (0.35)	632 (0.24)	807 (0.19)
diabetic	100	576 (0.26)	715 (0.18)	597 (0.26)	482 (0.34)
efficiency	100	576 (0.26)	844 (0.14)	421 (0.37)	589 (0.27)
lesions	100	576 (0.26)	434 (0.3)	525 (0.29)	807 (0.19)
optimization	100	576 (0.26)	844 (0.14)	1091 (0.12)	338 (0.49)
polymer	100	576 (0.26)	671 (0.19)	597 (0.26)	502 (0.32)
quantitative	100	576 (0.26)	434 (0.3)	597 (0.26)	720 (0.22)
transfer	100	576 (0.26)	395 (0.34)	541 (0.28)	931 (0.16)
affect	99	584 (0.26)	844 (0.14)	518 (0.3)	502 (0.32)
classification	99	584 (0.26)	617 (0.21)	615 (0.25)	523 (0.31)
dimensional	99	584 (0.26)	779 (0.16)	615 (0.25)	465 (0.35)
enhancing	99	584 (0.26)	1557 (0.064)	869 (0.16)	320 (0.52)
humans	99	584 (0.26)	339 (0.39)	509 (0.31)	1451 (0.088)
nanocomposite	99	584 (0.26)	1098 (0.1)	450 (0.34)	502 (0.32)
prefabricated	99	584 (0.26)	408 (0.33)	752 (0.19)	647 (0.25)
fresh	98	591 (0.26)	434 (0.3)	431 (0.36)	1176 (0.12)
mucosal	98	591 (0.26)	715 (0.18)	541 (0.28)	536 (0.3)
zirconia-based	98	591 (0.26)	884 (0.14)	367 (0.42)	742 (0.21)
retentive	97	594 (0.25)	520 (0.26)	686 (0.22)	577 (0.28)
size	97	594 (0.25)	577 (0.22)	615 (0.25)	577 (0.28)
surrounding	97	594 (0.25)	434 (0.3)	597 (0.26)	782 (0.2)
volume	97	594 (0.25)	536 (0.25)	650 (0.24)	589 (0.27)
casting	96	598 (0.25)	398 (0.34)	796 (0.18)	685 (0.24)
chitosan	96	598 (0.25)	1098 (0.1)	497 (0.32)	502 (0.32)
conical	96	598 (0.25)	749 (0.17)	525 (0.29)	563 (0.29)
ectodermal	96	598 (0.25)	379 (0.36)	615 (0.25)	1010 (0.15)
peptide	96	598 (0.25)	918 (0.13)	482 (0.32)	546 (0.29)
subjects	96	598 (0.25)	379 (0.36)	615 (0.25)	1010 (0.15)
veneering	96	598 (0.25)	487 (0.27)	525 (0.29)	807 (0.19)
3-dimensional	95	605 (0.25)	520 (0.26)	525 (0.29)	782 (0.2)
biomaterials	95	605 (0.25)	536 (0.25)	632 (0.24)	647 (0.25)
bone-implant	95	605 (0.25)	536 (0.25)	561 (0.28)	720 (0.22)
deep	95	605 (0.25)	2148 (0.04)	1553 (0.073)	283 (0.6)
detection	95	605 (0.25)	918 (0.13)	650 (0.24)	446 (0.37)
enhancement	95	605 (0.25)	507 (0.26)	869 (0.16)	523 (0.31)
identification	95	605 (0.25)	448 (0.3)	686 (0.22)	703 (0.23)
incisor	95	605 (0.25)	600 (0.22)	541 (0.28)	664 (0.24)
patterns	95	605 (0.25)	617 (0.21)	615 (0.25)	577 (0.28)
external	94	614 (0.24)	779 (0.16)	413 (0.37)	763 (0.21)
image	94	614 (0.24)	536 (0.25)	632 (0.24)	664 (0.24)
observational	94	614 (0.24)	2148 (0.04)	650 (0.24)	383 (0.44)
panoramic	94	614 (0.24)	749 (0.17)	573 (0.27)	546 (0.29)
solution	94	614 (0.24)	550 (0.24)	752 (0.19)	546 (0.29)
wearers	94	614 (0.24)	617 (0.21)	597 (0.26)	611 (0.27)
diagnosis	93	620 (0.24)	487 (0.27)	869 (0.16)	563 (0.29)
diseases	93	620 (0.24)	1337 (0.08)	668 (0.23)	413 (0.41)
phase	93	620 (0.24)	749 (0.17)	827 (0.17)	442 (0.38)
complete-arch	92	623 (0.24)	2148 (0.04)	827 (0.17)	345 (0.49)
healthy	92	623 (0.24)	641 (0.2)	686 (0.22)	546 (0.29)
polyetheretherketone	92	623 (0.24)	5134 (0.008)	913 (0.15)	314 (0.53)
scan	92	623 (0.24)	1722 (0.056)	827 (0.17)	357 (0.47)
sheep	92	623 (0.24)	459 (0.29)	615 (0.25)	835 (0.18)
systemic	92	623 (0.24)	671 (0.19)	668 (0.23)	546 (0.29)
titania	92	623 (0.24)	749 (0.17)	497 (0.32)	685 (0.24)
allograft	91	630 (0.24)	434 (0.3)	561 (0.28)	1051 (0.14)
connective	91	630 (0.24)	809 (0.15)	728 (0.2)	471 (0.35)
dimension	91	630 (0.24)	749 (0.17)	518 (0.3)	664 (0.24)
extension	91	630 (0.24)	434 (0.3)	769 (0.19)	720 (0.22)
mineral	91	630 (0.24)	536 (0.25)	573 (0.27)	782 (0.2)
pattern	91	630 (0.24)	617 (0.21)	686 (0.22)	577 (0.28)
promotes	91	630 (0.24)	1435 (0.072)	708 (0.21)	405 (0.41)
composition	90	637 (0.23)	671 (0.19)	913 (0.15)	471 (0.35)
devices	90	637 (0.23)	691 (0.18)	615 (0.25)	611 (0.27)
double	90	637 (0.23)	691 (0.18)	541 (0.28)	685 (0.24)
gold	90	637 (0.23)	355 (0.38)	913 (0.15)	857 (0.18)
inferior	90	637 (0.23)	641 (0.2)	561 (0.28)	703 (0.23)
number	90	637 (0.23)	749 (0.17)	541 (0.28)	647 (0.25)
post	90	637 (0.23)	520 (0.26)	728 (0.2)	664 (0.24)
short-term	90	637 (0.23)	641 (0.2)	541 (0.28)	720 (0.22)
telescopic	90	637 (0.23)	487 (0.27)	518 (0.3)	1051 (0.14)
bilateral	89	646 (0.23)	617 (0.21)	525 (0.29)	782 (0.2)
bonded	89	646 (0.23)	434 (0.3)	913 (0.15)	685 (0.24)
central	89	646 (0.23)	671 (0.19)	632 (0.24)	628 (0.26)
endodontically	89	646 (0.23)	474 (0.28)	632 (0.24)	857 (0.18)
incidence	89	646 (0.23)	566 (0.23)	518 (0.3)	897 (0.17)
incisors	89	646 (0.23)	715 (0.18)	573 (0.27)	647 (0.25)
narrow	89	646 (0.23)	918 (0.13)	573 (0.27)	546 (0.29)
situ	89	646 (0.23)	641 (0.2)	650 (0.24)	628 (0.26)
forces	88	654 (0.23)	459 (0.29)	752 (0.19)	763 (0.21)
implications	88	654 (0.23)	577 (0.22)	769 (0.19)	589 (0.27)
mouth	88	654 (0.23)	566 (0.23)	632 (0.24)	742 (0.21)
recombinant	88	654 (0.23)	345 (0.38)	650 (0.24)	1542 (0.081)
space	88	654 (0.23)	577 (0.22)	769 (0.19)	589 (0.27)
standard	88	654 (0.23)	918 (0.13)	482 (0.32)	685 (0.24)
change	87	660 (0.23)	809 (0.15)	796 (0.18)	482 (0.34)
cobalt-chromium	87	660 (0.23)	550 (0.24)	869 (0.16)	589 (0.27)
diagnostic	87	660 (0.23)	691 (0.18)	615 (0.25)	664 (0.24)
lip	87	660 (0.23)	600 (0.22)	541 (0.28)	835 (0.18)
membranes	87	660 (0.23)	448 (0.3)	650 (0.24)	969 (0.15)
microbiological	87	660 (0.23)	536 (0.25)	796 (0.18)	647 (0.25)
radiological	87	660 (0.23)	671 (0.19)	497 (0.32)	857 (0.18)
bacteria	86	667 (0.22)	1033 (0.11)	541 (0.28)	589 (0.27)
ex	86	667 (0.22)	1247 (0.088)	728 (0.2)	446 (0.37)
film	86	667 (0.22)	617 (0.21)	650 (0.24)	703 (0.23)
improvement	86	667 (0.22)	691 (0.18)	650 (0.24)	647 (0.25)
multidisciplinary	86	667 (0.22)	671 (0.19)	668 (0.23)	647 (0.25)
postoperative	86	667 (0.22)	809 (0.15)	525 (0.29)	703 (0.23)
prevention	86	667 (0.22)	715 (0.18)	752 (0.19)	546 (0.29)
scaffolds	86	667 (0.22)	1247 (0.088)	708 (0.21)	451 (0.36)
structural	86	667 (0.22)	1033 (0.11)	686 (0.22)	493 (0.33)
width	86	667 (0.22)	577 (0.22)	686 (0.22)	703 (0.23)
assessing	85	677 (0.22)	982 (0.12)	615 (0.25)	563 (0.29)
dimensions	85	677 (0.22)	749 (0.17)	525 (0.29)	763 (0.21)
endodontic	85	677 (0.22)	507 (0.26)	769 (0.19)	742 (0.21)
fibrin	85	677 (0.22)	982 (0.12)	728 (0.2)	493 (0.33)
physical	85	677 (0.22)	715 (0.18)	769 (0.19)	546 (0.29)
age	84	682 (0.22)	715 (0.18)	708 (0.21)	611 (0.27)
osteotome	84	682 (0.22)	487 (0.27)	497 (0.32)	1542 (0.081)
rapid	84	682 (0.22)	550 (0.24)	573 (0.27)	969 (0.15)
stresses	84	682 (0.22)	641 (0.2)	497 (0.32)	1010 (0.15)
x-ray	84	682 (0.22)	474 (0.28)	979 (0.14)	685 (0.24)
custom	83	687 (0.22)	617 (0.21)	668 (0.23)	742 (0.21)
glass-ceramics	83	687 (0.22)	884 (0.14)	827 (0.17)	493 (0.33)
tomographic	83	687 (0.22)	715 (0.18)	482 (0.32)	969 (0.15)
trabecular	83	687 (0.22)	715 (0.18)	668 (0.23)	664 (0.24)
yag	83	687 (0.22)	641 (0.2)	869 (0.16)	577 (0.28)
young	83	687 (0.22)	507 (0.26)	796 (0.18)	763 (0.21)
anodized	82	693 (0.21)	809 (0.15)	525 (0.29)	782 (0.2)
features	82	693 (0.21)	749 (0.17)	686 (0.22)	647 (0.25)
nanotube	82	693 (0.21)	1337 (0.08)	632 (0.24)	523 (0.31)
occlusion	82	693 (0.21)	844 (0.14)	615 (0.25)	664 (0.24)
osteoporotic	82	693 (0.21)	1914 (0.048)	632 (0.24)	482 (0.34)
angle	81	698 (0.21)	982 (0.12)	827 (0.17)	493 (0.33)
capacity	81	698 (0.21)	641 (0.2)	708 (0.21)	720 (0.22)
cellular	81	698 (0.21)	1098 (0.1)	509 (0.31)	720 (0.22)
drug	81	698 (0.21)	1247 (0.088)	708 (0.21)	502 (0.32)
failures	81	698 (0.21)	474 (0.28)	769 (0.19)	897 (0.17)
group	81	698 (0.21)	715 (0.18)	668 (0.23)	703 (0.23)
modeling	81	698 (0.21)	715 (0.18)	752 (0.19)	628 (0.26)
network	81	698 (0.21)	1435 (0.072)	913 (0.15)	429 (0.39)
veneered	81	698 (0.21)	1176 (0.1)	525 (0.29)	664 (0.24)
mini	80	707 (0.21)	1914 (0.048)	470 (0.33)	664 (0.24)
resection	80	707 (0.21)	520 (0.26)	708 (0.21)	931 (0.16)
cavity	79	709 (0.21)	520 (0.26)	728 (0.2)	931 (0.16)
engineering	79	709 (0.21)	779 (0.16)	668 (0.23)	703 (0.23)
evidence	79	709 (0.21)	487 (0.27)	728 (0.2)	1010 (0.15)
flaps	79	709 (0.21)	600 (0.22)	752 (0.19)	763 (0.21)
individuals	79	709 (0.21)	779 (0.16)	827 (0.17)	577 (0.28)
mesh	79	709 (0.21)	641 (0.2)	597 (0.26)	931 (0.16)
microbial	79	709 (0.21)	982 (0.12)	650 (0.24)	628 (0.26)
protein-2	79	709 (0.21)	550 (0.24)	482 (0.32)	1775 (0.066)
taper	79	709 (0.21)	918 (0.13)	573 (0.27)	720 (0.22)
ultrasonic	79	709 (0.21)	1176 (0.1)	509 (0.31)	742 (0.21)
beagle	78	719 (0.2)	507 (0.26)	769 (0.19)	931 (0.16)
blood	78	719 (0.2)	671 (0.19)	869 (0.16)	647 (0.25)
branemark	78	719 (0.2)	260 (0.53)	1434 (0.081)	4332 (0.015)
chronic	78	719 (0.2)	691 (0.18)	615 (0.25)	857 (0.18)
components	78	719 (0.2)	487 (0.27)	913 (0.15)	835 (0.18)
mm	78	719 (0.2)	1557 (0.064)	541 (0.28)	628 (0.26)
presence	78	719 (0.2)	641 (0.2)	728 (0.2)	763 (0.21)
reports	78	719 (0.2)	577 (0.22)	668 (0.23)	931 (0.16)
substitute	78	719 (0.2)	809 (0.15)	561 (0.28)	835 (0.18)
three-year	78	719 (0.2)	641 (0.2)	632 (0.24)	897 (0.17)
tibia	78	719 (0.2)	474 (0.28)	686 (0.22)	1176 (0.12)
training	78	719 (0.2)	809 (0.15)	827 (0.17)	577 (0.28)
anatomical	77	731 (0.2)	1176 (0.1)	573 (0.27)	685 (0.24)
anchorage	77	731 (0.2)	339 (0.39)	1141 (0.11)	1306 (0.1)
autologous	77	731 (0.2)	715 (0.18)	650 (0.24)	807 (0.19)
damage	77	731 (0.2)	577 (0.22)	1141 (0.11)	628 (0.26)
degradation	77	731 (0.2)	691 (0.18)	708 (0.21)	763 (0.21)
bridges	76	736 (0.2)	520 (0.26)	796 (0.18)	931 (0.16)
completely	76	736 (0.2)	641 (0.2)	951 (0.15)	664 (0.24)
decontamination	76	736 (0.2)	1557 (0.064)	913 (0.15)	451 (0.36)
dual	76	736 (0.2)	671 (0.19)	668 (0.23)	857 (0.18)
er	76	736 (0.2)	779 (0.16)	1032 (0.13)	546 (0.29)
hip	76	736 (0.2)	414 (0.32)	951 (0.15)	1087 (0.13)
modifications	76	736 (0.2)	715 (0.18)	686 (0.22)	782 (0.2)
morphological	76	736 (0.2)	641 (0.2)	869 (0.16)	703 (0.23)
plate	76	736 (0.2)	641 (0.2)	686 (0.22)	857 (0.18)
coverage	75	745 (0.2)	884 (0.14)	668 (0.23)	720 (0.22)
determination	75	745 (0.2)	577 (0.22)	708 (0.21)	969 (0.15)
nano	75	745 (0.2)	1557 (0.064)	769 (0.19)	502 (0.32)
premolar	75	745 (0.2)	691 (0.18)	615 (0.25)	969 (0.15)
promote	75	745 (0.2)	1557 (0.064)	686 (0.22)	546 (0.29)
splinted	75	745 (0.2)	671 (0.19)	686 (0.22)	857 (0.18)
cytotoxicity	74	751 (0.19)	918 (0.13)	752 (0.19)	647 (0.25)
expansion	74	751 (0.19)	617 (0.21)	668 (0.23)	1010 (0.15)
feasibility	74	751 (0.19)	918 (0.13)	979 (0.14)	536 (0.3)
fibroblast	74	751 (0.19)	884 (0.14)	632 (0.24)	782 (0.2)
template	74	751 (0.19)	550 (0.24)	796 (0.18)	931 (0.16)
two-piece	74	751 (0.19)	2148 (0.04)	686 (0.22)	523 (0.31)
upper	74	751 (0.19)	550 (0.24)	979 (0.14)	782 (0.2)
complication	73	758 (0.19)	577 (0.22)	686 (0.22)	1087 (0.13)
esthetics	73	758 (0.19)	474 (0.28)	827 (0.17)	1135 (0.13)
hydrophilic	73	758 (0.19)	1247 (0.088)	573 (0.27)	742 (0.21)
interdisciplinary	73	758 (0.19)	844 (0.14)	869 (0.16)	628 (0.26)
morse	73	758 (0.19)	1033 (0.11)	573 (0.27)	807 (0.19)
onlay	73	758 (0.19)	536 (0.25)	686 (0.22)	1232 (0.11)
examination	72	764 (0.19)	617 (0.21)	827 (0.17)	835 (0.18)
inflammation	72	764 (0.19)	982 (0.12)	1091 (0.12)	523 (0.31)
orthopedic	72	764 (0.19)	1176 (0.1)	769 (0.19)	589 (0.27)
posts	72	764 (0.19)	459 (0.29)	827 (0.17)	1232 (0.11)
radiation	72	764 (0.19)	715 (0.18)	913 (0.15)	703 (0.23)
shape	72	764 (0.19)	671 (0.19)	769 (0.19)	835 (0.18)
temporary	72	764 (0.19)	809 (0.15)	796 (0.18)	703 (0.23)
case-control	71	771 (0.18)	1557 (0.064)	827 (0.17)	523 (0.31)
ions	71	771 (0.18)	918 (0.13)	708 (0.21)	742 (0.21)
location	71	771 (0.18)	779 (0.16)	632 (0.24)	969 (0.15)
misfit	71	771 (0.18)	749 (0.17)	615 (0.25)	1051 (0.14)
mode	71	771 (0.18)	617 (0.21)	769 (0.19)	931 (0.16)
periodontally	71	771 (0.18)	459 (0.29)	913 (0.15)	1176 (0.12)
pressure	71	771 (0.18)	1033 (0.11)	541 (0.28)	931 (0.16)
selection	71	771 (0.18)	507 (0.26)	913 (0.15)	1051 (0.14)
y-tzp	71	771 (0.18)	844 (0.14)	597 (0.26)	969 (0.15)
additively	70	780 (0.18)	#N/A	1553 (0.073)	378 (0.45)
bite	70	780 (0.18)	1033 (0.11)	561 (0.28)	931 (0.16)
cement-retained	70	780 (0.18)	641 (0.2)	796 (0.18)	897 (0.17)
fractures	70	780 (0.18)	577 (0.22)	827 (0.17)	969 (0.15)
history	70	780 (0.18)	691 (0.18)	632 (0.24)	1135 (0.13)
substrate	70	780 (0.18)	550 (0.24)	913 (0.15)	969 (0.15)
unilateral	70	780 (0.18)	671 (0.19)	769 (0.19)	897 (0.17)
volumetric	70	780 (0.18)	2932 (0.024)	708 (0.21)	536 (0.3)
colonization	69	788 (0.18)	715 (0.18)	769 (0.19)	857 (0.18)
consecutive	69	788 (0.18)	414 (0.32)	913 (0.15)	1644 (0.074)
functionally	69	788 (0.18)	844 (0.14)	686 (0.22)	857 (0.18)
guides	69	788 (0.18)	1176 (0.1)	769 (0.19)	647 (0.25)
infections	69	788 (0.18)	1722 (0.056)	728 (0.2)	589 (0.27)
innovative	69	788 (0.18)	1557 (0.064)	827 (0.17)	546 (0.29)
maxillectomy	69	788 (0.18)	715 (0.18)	827 (0.17)	807 (0.19)
private	69	788 (0.18)	487 (0.27)	769 (0.19)	1451 (0.088)
scans	69	788 (0.18)	2483 (0.032)	1434 (0.081)	413 (0.41)
sealing	69	788 (0.18)	1435 (0.072)	913 (0.15)	536 (0.3)
veneer	69	788 (0.18)	600 (0.22)	686 (0.22)	1232 (0.11)
apatite	68	799 (0.18)	448 (0.3)	827 (0.17)	1644 (0.074)
bridge	68	799 (0.18)	577 (0.22)	869 (0.16)	1010 (0.15)
crevicular	68	799 (0.18)	749 (0.17)	827 (0.17)	807 (0.19)
epithelial	68	799 (0.18)	884 (0.14)	632 (0.24)	969 (0.15)
muscle	68	799 (0.18)	641 (0.2)	796 (0.18)	969 (0.15)
observation	68	799 (0.18)	779 (0.16)	708 (0.21)	931 (0.16)
polymerization	68	799 (0.18)	844 (0.14)	827 (0.17)	742 (0.21)
ridges	68	799 (0.18)	671 (0.19)	869 (0.16)	857 (0.18)
rough	68	799 (0.18)	809 (0.15)	597 (0.26)	1135 (0.13)
smoking	68	799 (0.18)	617 (0.21)	769 (0.19)	1051 (0.14)
biofilms	67	809 (0.17)	1557 (0.064)	796 (0.18)	589 (0.27)
consensus	67	809 (0.17)	1557 (0.064)	650 (0.24)	720 (0.22)
displacement	67	809 (0.17)	1098 (0.1)	686 (0.22)	782 (0.2)
fabricating	67	809 (0.17)	617 (0.21)	1141 (0.11)	782 (0.2)
index	67	809 (0.17)	691 (0.18)	1032 (0.13)	763 (0.21)
micro-ct	67	809 (0.17)	2932 (0.024)	561 (0.28)	720 (0.22)
observations	67	809 (0.17)	345 (0.38)	1032 (0.13)	3494 (0.022)
osteoblast-like	67	809 (0.17)	536 (0.25)	769 (0.19)	1372 (0.1)
osteonecrosis	67	809 (0.17)	982 (0.12)	728 (0.2)	782 (0.2)
polishing	67	809 (0.17)	1435 (0.072)	1091 (0.12)	516 (0.32)
radiography	67	809 (0.17)	641 (0.2)	827 (0.17)	969 (0.15)
temporomandibular	67	809 (0.17)	749 (0.17)	686 (0.22)	1051 (0.14)
blocks	66	821 (0.17)	1557 (0.064)	827 (0.17)	589 (0.27)
candida	66	821 (0.17)	918 (0.13)	752 (0.19)	807 (0.19)
co-cr	66	821 (0.17)	1557 (0.064)	796 (0.18)	611 (0.27)
dentate	66	821 (0.17)	809 (0.15)	561 (0.28)	1372 (0.1)
field	66	821 (0.17)	809 (0.15)	728 (0.2)	931 (0.16)
iti	66	821 (0.17)	297 (0.45)	2090 (0.049)	2963 (0.029)
osteoporosis	66	821 (0.17)	1176 (0.1)	796 (0.18)	685 (0.24)
radiographs	66	821 (0.17)	918 (0.13)	869 (0.16)	720 (0.22)
steel	66	821 (0.17)	691 (0.18)	869 (0.16)	897 (0.17)
water	66	821 (0.17)	691 (0.18)	869 (0.16)	897 (0.17)
biocompatible	65	831 (0.17)	1337 (0.08)	1032 (0.13)	563 (0.29)
commercial	65	831 (0.17)	1176 (0.1)	573 (0.27)	1010 (0.15)
copings	65	831 (0.17)	715 (0.18)	632 (0.24)	1372 (0.1)
craniofacial	65	831 (0.17)	426 (0.31)	1434 (0.081)	1176 (0.12)
osteoblastic	65	831 (0.17)	809 (0.15)	728 (0.2)	969 (0.15)
prior	65	831 (0.17)	550 (0.24)	1091 (0.12)	1010 (0.15)
reconstructions	65	831 (0.17)	749 (0.17)	728 (0.2)	1051 (0.14)
soft-tissue	65	831 (0.17)	600 (0.22)	1198 (0.11)	835 (0.18)
strategies	65	831 (0.17)	1033 (0.11)	827 (0.17)	720 (0.22)
chlorhexidine	64	840 (0.17)	918 (0.13)	632 (0.24)	1087 (0.13)
computer	64	840 (0.17)	617 (0.21)	913 (0.15)	1051 (0.14)
multicentre	64	840 (0.17)	1098 (0.1)	497 (0.32)	1451 (0.088)
orbital	64	840 (0.17)	844 (0.14)	979 (0.14)	742 (0.21)
patient-specific	64	840 (0.17)	3651 (0.016)	1141 (0.11)	465 (0.35)
permanent	64	840 (0.17)	566 (0.23)	1198 (0.11)	931 (0.16)
provisionalization	64	840 (0.17)	1033 (0.11)	869 (0.16)	720 (0.22)
substrates	64	840 (0.17)	715 (0.18)	913 (0.15)	897 (0.17)
teaching	64	840 (0.17)	884 (0.14)	913 (0.15)	763 (0.21)
university	64	840 (0.17)	918 (0.13)	728 (0.2)	897 (0.17)
wound	64	840 (0.17)	1033 (0.11)	913 (0.15)	703 (0.23)
according	63	851 (0.16)	1557 (0.064)	1091 (0.12)	546 (0.29)
barrier	63	851 (0.16)	487 (0.27)	1141 (0.11)	1232 (0.11)
condition	63	851 (0.16)	1098 (0.1)	1091 (0.12)	628 (0.26)
deformation	63	851 (0.16)	809 (0.15)	796 (0.18)	931 (0.16)
etching	63	851 (0.16)	1247 (0.088)	650 (0.24)	897 (0.17)
evolution	63	851 (0.16)	844 (0.14)	869 (0.16)	835 (0.18)
fusion	63	851 (0.16)	779 (0.16)	1686 (0.065)	628 (0.26)
influencing	63	851 (0.16)	779 (0.16)	1091 (0.12)	763 (0.21)
lingual	63	851 (0.16)	715 (0.18)	769 (0.19)	1087 (0.13)
periapical	63	851 (0.16)	844 (0.14)	869 (0.16)	835 (0.18)
plaque	63	851 (0.16)	566 (0.23)	869 (0.16)	1306 (0.1)
sol-gel	63	851 (0.16)	982 (0.12)	668 (0.23)	1010 (0.15)
synthetic	63	851 (0.16)	918 (0.13)	650 (0.24)	1087 (0.13)
3-unit	62	864 (0.16)	1557 (0.064)	979 (0.14)	589 (0.27)
affecting	62	864 (0.16)	715 (0.18)	1032 (0.13)	857 (0.18)
cancellous	62	864 (0.16)	566 (0.23)	769 (0.19)	1644 (0.074)
cleaning	62	864 (0.16)	1914 (0.048)	979 (0.14)	563 (0.29)
dehiscence	62	864 (0.16)	1098 (0.1)	869 (0.16)	742 (0.21)
evaluate	62	864 (0.16)	1247 (0.088)	796 (0.18)	742 (0.21)
hydrothermal	62	864 (0.16)	982 (0.12)	1141 (0.11)	664 (0.24)
micro-arc	62	864 (0.16)	884 (0.14)	796 (0.18)	897 (0.17)
service	62	864 (0.16)	641 (0.2)	869 (0.16)	1135 (0.13)
silicone	62	864 (0.16)	671 (0.19)	827 (0.17)	1135 (0.13)
sla	62	864 (0.16)	844 (0.14)	913 (0.15)	835 (0.18)
streptococcus	62	864 (0.16)	1033 (0.11)	728 (0.2)	897 (0.17)
trends	62	864 (0.16)	809 (0.15)	1198 (0.11)	720 (0.22)
veneers	62	864 (0.16)	1098 (0.1)	796 (0.18)	782 (0.2)
approaches	61	878 (0.16)	1176 (0.1)	1091 (0.12)	647 (0.25)
arches	61	878 (0.16)	809 (0.15)	979 (0.14)	835 (0.18)
chairside	61	878 (0.16)	1176 (0.1)	1198 (0.11)	611 (0.27)
edentulism	61	878 (0.16)	550 (0.24)	1271 (0.1)	1051 (0.14)
gap	61	878 (0.16)	1033 (0.11)	827 (0.17)	807 (0.19)
hydrogel	61	878 (0.16)	2148 (0.04)	869 (0.16)	611 (0.27)
interfaces	61	878 (0.16)	671 (0.19)	827 (0.17)	1176 (0.12)
mastication	61	878 (0.16)	982 (0.12)	708 (0.21)	1010 (0.15)
osteointegration	61	878 (0.16)	1176 (0.1)	796 (0.18)	782 (0.2)
radiotherapy	61	878 (0.16)	918 (0.13)	913 (0.15)	807 (0.19)
ratio	61	878 (0.16)	1722 (0.056)	668 (0.23)	807 (0.19)
regarding	61	878 (0.16)	2483 (0.032)	752 (0.19)	664 (0.24)
silicate	61	878 (0.16)	1914 (0.048)	1091 (0.12)	546 (0.29)
staphylococcus	61	878 (0.16)	1722 (0.056)	668 (0.23)	807 (0.19)
undergraduate	61	878 (0.16)	982 (0.12)	979 (0.14)	742 (0.21)
artifact	60	893 (0.16)	2932 (0.024)	827 (0.17)	611 (0.27)
computer-guided	60	893 (0.16)	1098 (0.1)	752 (0.19)	897 (0.17)
definitive	60	893 (0.16)	809 (0.15)	869 (0.16)	969 (0.15)
interaction	60	893 (0.16)	918 (0.13)	1271 (0.1)	685 (0.24)
non-submerged	60	893 (0.16)	355 (0.38)	1686 (0.065)	2563 (0.037)
plasma-sprayed	60	893 (0.16)	395 (0.34)	1553 (0.073)	1916 (0.059)
program	60	893 (0.16)	779 (0.16)	979 (0.14)	897 (0.17)
safety	60	893 (0.16)	1435 (0.072)	769 (0.19)	763 (0.21)
stainless	60	893 (0.16)	749 (0.17)	913 (0.15)	1010 (0.15)
amalgam	59	902 (0.15)	520 (0.26)	1553 (0.073)	1087 (0.13)
antibiotic	59	902 (0.15)	1098 (0.1)	979 (0.14)	742 (0.21)
artifacts	59	902 (0.15)	1098 (0.1)	913 (0.15)	782 (0.2)
ball	59	902 (0.15)	749 (0.17)	796 (0.18)	1176 (0.12)
cementation	59	902 (0.15)	671 (0.19)	951 (0.15)	1135 (0.13)
chemically	59	902 (0.15)	507 (0.26)	869 (0.16)	2289 (0.044)
correction	59	902 (0.15)	691 (0.18)	913 (0.15)	1135 (0.13)
immunohistochemical	59	902 (0.15)	884 (0.14)	708 (0.21)	1176 (0.12)
locator	59	902 (0.15)	1722 (0.056)	650 (0.24)	897 (0.17)
long	59	902 (0.15)	1435 (0.072)	650 (0.24)	969 (0.15)
longevity	59	902 (0.15)	641 (0.2)	1344 (0.089)	897 (0.17)
magnesium	59	902 (0.15)	1914 (0.048)	796 (0.18)	703 (0.23)
mechanism	59	902 (0.15)	918 (0.13)	1141 (0.11)	742 (0.21)
mini-implants	59	902 (0.15)	1098 (0.1)	951 (0.15)	763 (0.21)
newly	59	902 (0.15)	749 (0.17)	979 (0.14)	969 (0.15)
scanners	59	902 (0.15)	5134 (0.008)	1553 (0.073)	451 (0.36)
strategy	59	902 (0.15)	1722 (0.056)	1344 (0.089)	536 (0.3)
stromal	59	902 (0.15)	918 (0.13)	752 (0.19)	1051 (0.14)
tool	59	902 (0.15)	1337 (0.08)	728 (0.2)	857 (0.18)
translucency	59	902 (0.15)	2148 (0.04)	1032 (0.13)	577 (0.28)
trueness	59	902 (0.15)	#N/A	2090 (0.049)	429 (0.39)
access	58	923 (0.15)	1033 (0.11)	979 (0.14)	782 (0.2)
adsorption	58	923 (0.15)	715 (0.18)	1434 (0.081)	807 (0.19)
femoral	58	923 (0.15)	779 (0.16)	1032 (0.13)	931 (0.16)
microvascular	58	923 (0.15)	600 (0.22)	1271 (0.1)	1051 (0.14)
osseous	58	923 (0.15)	520 (0.26)	1141 (0.11)	1451 (0.088)
perception	58	923 (0.15)	918 (0.13)	951 (0.15)	857 (0.18)
positioning	58	923 (0.15)	715 (0.18)	951 (0.15)	1087 (0.13)
preparations	58	923 (0.15)	809 (0.15)	827 (0.17)	1087 (0.13)
salivary	58	923 (0.15)	918 (0.13)	951 (0.15)	857 (0.18)
single-implant	58	923 (0.15)	1098 (0.1)	913 (0.15)	807 (0.19)
technologies	58	923 (0.15)	1722 (0.056)	1091 (0.12)	611 (0.27)
custom-made	57	934 (0.15)	1176 (0.1)	1141 (0.11)	703 (0.23)
depth	57	934 (0.15)	1176 (0.1)	827 (0.17)	857 (0.18)
dose	57	934 (0.15)	918 (0.13)	979 (0.14)	857 (0.18)
electrolytic	57	934 (0.15)	2483 (0.032)	1553 (0.073)	502 (0.32)
existing	57	934 (0.15)	779 (0.16)	979 (0.14)	1010 (0.15)
methacrylate	57	934 (0.15)	1098 (0.1)	869 (0.16)	857 (0.18)
microstructural	57	934 (0.15)	1337 (0.08)	827 (0.17)	807 (0.19)
nasal	57	934 (0.15)	1176 (0.1)	827 (0.17)	857 (0.18)
note	57	934 (0.15)	459 (0.29)	1878 (0.057)	1306 (0.1)
pathway	57	934 (0.15)	2932 (0.024)	951 (0.15)	611 (0.27)
people	57	934 (0.15)	749 (0.17)	1032 (0.13)	1010 (0.15)
perforation	57	934 (0.15)	918 (0.13)	827 (0.17)	1010 (0.15)
resorbable	57	934 (0.15)	749 (0.17)	827 (0.17)	1232 (0.11)
scanner	57	934 (0.15)	3651 (0.016)	1032 (0.13)	563 (0.29)
segmental	57	934 (0.15)	600 (0.22)	913 (0.15)	1542 (0.081)
sintered	57	934 (0.15)	918 (0.13)	728 (0.2)	1176 (0.12)
stage	57	934 (0.15)	1033 (0.11)	1198 (0.11)	720 (0.22)
switching	57	934 (0.15)	809 (0.15)	686 (0.22)	1542 (0.081)
tests	57	934 (0.15)	809 (0.15)	979 (0.14)	969 (0.15)
therapeutic	57	934 (0.15)	982 (0.12)	913 (0.15)	897 (0.17)
trauma	57	934 (0.15)	715 (0.18)	1032 (0.13)	1051 (0.14)
wall	57	934 (0.15)	1176 (0.1)	728 (0.2)	1010 (0.15)
12-month	56	956 (0.15)	1098 (0.1)	752 (0.19)	1051 (0.14)
alterations	56	956 (0.15)	884 (0.14)	951 (0.15)	969 (0.15)
disorders	56	956 (0.15)	749 (0.17)	951 (0.15)	1135 (0.13)
knowledge	56	956 (0.15)	1247 (0.088)	827 (0.17)	857 (0.18)
late	56	956 (0.15)	918 (0.13)	1198 (0.11)	782 (0.2)
obturator	56	956 (0.15)	691 (0.18)	769 (0.19)	1644 (0.074)
oxygen	56	956 (0.15)	918 (0.13)	979 (0.14)	897 (0.17)
photoelastic	56	956 (0.15)	844 (0.14)	573 (0.27)	2563 (0.037)
strontium	56	956 (0.15)	1914 (0.048)	827 (0.17)	742 (0.21)
wearing	56	956 (0.15)	641 (0.2)	1271 (0.1)	1051 (0.14)
assess	55	966 (0.14)	918 (0.13)	728 (0.2)	1306 (0.1)
casts	55	966 (0.14)	884 (0.14)	1032 (0.13)	931 (0.16)
diode	55	966 (0.14)	1722 (0.056)	979 (0.14)	703 (0.23)
generation	55	966 (0.14)	1247 (0.088)	769 (0.19)	969 (0.15)
imperfecta	55	966 (0.14)	691 (0.18)	1271 (0.1)	1010 (0.15)
layers	55	966 (0.14)	779 (0.16)	869 (0.16)	1232 (0.11)
measuring	55	966 (0.14)	779 (0.16)	979 (0.14)	1087 (0.13)
milling	55	966 (0.14)	2932 (0.024)	1141 (0.11)	577 (0.28)
prediction	55	966 (0.14)	1914 (0.048)	1141 (0.11)	628 (0.26)
reactions	55	966 (0.14)	434 (0.3)	1198 (0.11)	2963 (0.029)
registration	55	966 (0.14)	1247 (0.088)	1141 (0.11)	720 (0.22)
software	55	966 (0.14)	1098 (0.1)	1032 (0.13)	807 (0.19)
thread	55	966 (0.14)	1337 (0.08)	796 (0.18)	897 (0.17)
wettability	55	966 (0.14)	1557 (0.064)	913 (0.15)	763 (0.21)
clasp	54	980 (0.14)	577 (0.22)	1271 (0.1)	1306 (0.1)
contamination	54	980 (0.14)	918 (0.13)	979 (0.14)	969 (0.15)
functionalization	54	980 (0.14)	2148 (0.04)	796 (0.18)	782 (0.2)
hierarchical	54	980 (0.14)	2148 (0.04)	708 (0.21)	897 (0.17)
individual	54	980 (0.14)	715 (0.18)	951 (0.15)	1306 (0.1)
post-loading	54	980 (0.14)	2483 (0.032)	431 (0.36)	2289 (0.044)
premolars	54	980 (0.14)	844 (0.14)	979 (0.14)	1051 (0.14)
questionnaire	54	980 (0.14)	1033 (0.11)	752 (0.19)	1176 (0.12)
shade	54	980 (0.14)	1176 (0.1)	979 (0.14)	835 (0.18)
simple	54	980 (0.14)	577 (0.22)	1091 (0.12)	1542 (0.081)
tilted	54	980 (0.14)	1098 (0.1)	728 (0.2)	1176 (0.12)
aureus	53	991 (0.14)	1722 (0.056)	827 (0.17)	835 (0.18)
cytocompatibility	53	991 (0.14)	1914 (0.048)	769 (0.19)	857 (0.18)
energy	53	991 (0.14)	809 (0.15)	1032 (0.13)	1087 (0.13)
fibular	53	991 (0.14)	918 (0.13)	827 (0.17)	1176 (0.12)
loosening	53	991 (0.14)	1098 (0.1)	827 (0.17)	1051 (0.14)
macrophage	53	991 (0.14)	5134 (0.008)	979 (0.14)	628 (0.26)
measures	53	991 (0.14)	1247 (0.088)	1091 (0.12)	782 (0.2)
microscopic	53	991 (0.14)	507 (0.26)	1434 (0.081)	1644 (0.074)
needs	53	991 (0.14)	691 (0.18)	979 (0.14)	1372 (0.1)
prosthetics	53	991 (0.14)	779 (0.16)	1198 (0.11)	1010 (0.15)
reaction	53	991 (0.14)	641 (0.2)	1271 (0.1)	1176 (0.12)
rhbmp-2	53	991 (0.14)	641 (0.2)	951 (0.15)	1644 (0.074)
silica	53	991 (0.14)	982 (0.12)	913 (0.15)	1051 (0.14)
utilizing	53	991 (0.14)	884 (0.14)	869 (0.16)	1176 (0.12)
zinc	53	991 (0.14)	1176 (0.1)	1091 (0.12)	807 (0.19)
anodic	52	1006 (0.14)	749 (0.17)	869 (0.16)	1542 (0.081)
atmospheric	52	1006 (0.14)	3651 (0.016)	869 (0.16)	720 (0.22)
axial	52	1006 (0.14)	1098 (0.1)	796 (0.18)	1135 (0.13)
biologic	52	1006 (0.14)	617 (0.21)	1198 (0.11)	1372 (0.1)
biomaterial	52	1006 (0.14)	982 (0.12)	1032 (0.13)	969 (0.15)
bony	52	1006 (0.14)	844 (0.14)	827 (0.17)	1372 (0.1)
carcinoma	52	1006 (0.14)	691 (0.18)	1032 (0.13)	1372 (0.1)
cervical	52	1006 (0.14)	918 (0.13)	913 (0.15)	1135 (0.13)
clasps	52	1006 (0.14)	749 (0.17)	1344 (0.089)	1010 (0.15)
distance	52	1006 (0.14)	844 (0.14)	1032 (0.13)	1087 (0.13)
elements	52	1006 (0.14)	1557 (0.064)	869 (0.16)	857 (0.18)
environment	52	1006 (0.14)	1033 (0.11)	951 (0.15)	1010 (0.15)
geometry	52	1006 (0.14)	844 (0.14)	1198 (0.11)	969 (0.15)
graphene	52	1006 (0.14)	#N/A	1198 (0.11)	563 (0.29)
ha	52	1006 (0.14)	641 (0.2)	1344 (0.089)	1176 (0.12)
interfacial	52	1006 (0.14)	600 (0.22)	1091 (0.12)	1644 (0.074)
periimplant	52	1006 (0.14)	1098 (0.1)	541 (0.28)	2963 (0.029)
preoperative	52	1006 (0.14)	918 (0.13)	951 (0.15)	1087 (0.13)
rehabilitations	52	1006 (0.14)	2483 (0.032)	1032 (0.13)	685 (0.24)
tooth-supported	52	1006 (0.14)	1098 (0.1)	913 (0.15)	1010 (0.15)
towards	52	1006 (0.14)	1435 (0.072)	951 (0.15)	835 (0.18)
two-year	52	1006 (0.14)	779 (0.16)	1032 (0.13)	1176 (0.12)
4-year	51	1028 (0.13)	809 (0.15)	1032 (0.13)	1176 (0.12)
agent	51	1028 (0.13)	1098 (0.1)	1434 (0.081)	763 (0.21)
atrophy	51	1028 (0.13)	844 (0.14)	1032 (0.13)	1135 (0.13)
clinically	51	1028 (0.13)	779 (0.16)	869 (0.16)	1542 (0.081)
comprehensive	51	1028 (0.13)	1914 (0.048)	1344 (0.089)	647 (0.25)
construction	51	1028 (0.13)	884 (0.14)	979 (0.14)	1135 (0.13)
crossover	51	1028 (0.13)	3651 (0.016)	1198 (0.11)	611 (0.27)
degree	51	1028 (0.13)	1435 (0.072)	1032 (0.13)	807 (0.19)
final	51	1028 (0.13)	844 (0.14)	1198 (0.11)	1010 (0.15)
making	51	1028 (0.13)	617 (0.21)	1032 (0.13)	1775 (0.066)
maximum	51	1028 (0.13)	1098 (0.1)	752 (0.19)	1306 (0.1)
mechanisms	51	1028 (0.13)	809 (0.15)	979 (0.14)	1232 (0.11)
mellitus	51	1028 (0.13)	1722 (0.056)	796 (0.18)	931 (0.16)
molecular	51	1028 (0.13)	1435 (0.072)	827 (0.17)	969 (0.15)
pulp	51	1028 (0.13)	1033 (0.11)	1198 (0.11)	857 (0.18)
scaffold	51	1028 (0.13)	1722 (0.056)	1434 (0.081)	647 (0.25)
tensile	51	1028 (0.13)	577 (0.22)	1344 (0.089)	1451 (0.088)
adhesives	50	1045 (0.13)	1337 (0.08)	913 (0.15)	969 (0.15)
areas	50	1045 (0.13)	1098 (0.1)	1141 (0.11)	897 (0.17)
electrical	50	1045 (0.13)	1247 (0.088)	1032 (0.13)	897 (0.17)
hygiene	50	1045 (0.13)	1033 (0.11)	1271 (0.1)	857 (0.18)
indicators	50	1045 (0.13)	1914 (0.048)	1271 (0.1)	685 (0.24)
installation	50	1045 (0.13)	779 (0.16)	1141 (0.11)	1176 (0.12)
machining	50	1045 (0.13)	1247 (0.088)	1198 (0.11)	807 (0.19)
microleakage	50	1045 (0.13)	809 (0.15)	1091 (0.12)	1176 (0.12)
national	50	1045 (0.13)	1033 (0.11)	979 (0.14)	1051 (0.14)
perceptions	50	1045 (0.13)	1435 (0.072)	708 (0.21)	1232 (0.11)
proximal	50	1045 (0.13)	1098 (0.1)	1344 (0.089)	807 (0.19)
resin-based	50	1045 (0.13)	1337 (0.08)	1198 (0.11)	782 (0.2)
stereolithographic	50	1045 (0.13)	982 (0.12)	728 (0.2)	1644 (0.074)
ten-year	50	1045 (0.13)	918 (0.13)	951 (0.15)	1176 (0.12)
conversion	49	1059 (0.13)	1247 (0.088)	1032 (0.13)	931 (0.16)
drill	49	1059 (0.13)	1557 (0.064)	708 (0.21)	1232 (0.11)
effective	49	1059 (0.13)	1722 (0.056)	1198 (0.11)	742 (0.21)
elastic	49	1059 (0.13)	1033 (0.11)	869 (0.16)	1232 (0.11)
form	49	1059 (0.13)	844 (0.14)	979 (0.14)	1306 (0.1)
inlay	49	1059 (0.13)	641 (0.2)	1032 (0.13)	1916 (0.059)
loads	49	1059 (0.13)	1098 (0.1)	1032 (0.13)	1010 (0.15)
orientation	49	1059 (0.13)	1033 (0.11)	1198 (0.11)	931 (0.16)
photodynamic	49	1059 (0.13)	#N/A	979 (0.14)	685 (0.24)
possible	49	1059 (0.13)	1247 (0.088)	1032 (0.13)	931 (0.16)
regenerative	49	1059 (0.13)	1435 (0.072)	1271 (0.1)	763 (0.21)
sodium	49	1059 (0.13)	918 (0.13)	1032 (0.13)	1135 (0.13)
transcrestal	49	1059 (0.13)	3651 (0.016)	869 (0.16)	782 (0.2)
activation	48	1072 (0.13)	2148 (0.04)	869 (0.16)	897 (0.17)
angulation	48	1072 (0.13)	1176 (0.1)	1271 (0.1)	857 (0.18)
leakage	48	1072 (0.13)	982 (0.12)	796 (0.18)	1542 (0.081)
modes	48	1072 (0.13)	884 (0.14)	827 (0.17)	1644 (0.074)
reduce	48	1072 (0.13)	1176 (0.1)	951 (0.15)	1087 (0.13)
six	48	1072 (0.13)	982 (0.12)	1141 (0.11)	1051 (0.14)
solutions	48	1072 (0.13)	1435 (0.072)	1198 (0.11)	807 (0.19)
state	48	1072 (0.13)	671 (0.19)	1434 (0.081)	1306 (0.1)
titanium-zirconium	48	1072 (0.13)	5134 (0.008)	752 (0.19)	897 (0.17)
two-implant	48	1072 (0.13)	982 (0.12)	1032 (0.13)	1135 (0.13)
varying	48	1072 (0.13)	982 (0.12)	1553 (0.073)	857 (0.18)
all-on-4	47	1083 (0.12)	2932 (0.024)	979 (0.14)	782 (0.2)
bisphosphonate	47	1083 (0.12)	641 (0.2)	951 (0.15)	2963 (0.029)
bruxism	47	1083 (0.12)	1337 (0.08)	951 (0.15)	1051 (0.14)
combining	47	1083 (0.12)	1557 (0.064)	1878 (0.057)	685 (0.24)
critical	47	1083 (0.12)	1176 (0.1)	869 (0.16)	1232 (0.11)
ligament	47	1083 (0.12)	1098 (0.1)	913 (0.15)	1232 (0.11)
load-bearing	47	1083 (0.12)	982 (0.12)	869 (0.16)	1451 (0.088)
margin	47	1083 (0.12)	1435 (0.072)	1198 (0.11)	835 (0.18)
modulus	47	1083 (0.12)	1033 (0.11)	1344 (0.089)	931 (0.16)
movement	47	1083 (0.12)	844 (0.14)	979 (0.14)	1451 (0.088)
setting	47	1083 (0.12)	1098 (0.1)	1141 (0.11)	1010 (0.15)
traditional	47	1083 (0.12)	982 (0.12)	979 (0.14)	1232 (0.11)
tumor	47	1083 (0.12)	715 (0.18)	1091 (0.12)	1644 (0.074)
ultrasound	47	1083 (0.12)	1176 (0.1)	1032 (0.13)	1051 (0.14)
variations	47	1083 (0.12)	1176 (0.1)	869 (0.16)	1232 (0.11)
viability	47	1083 (0.12)	1098 (0.1)	1434 (0.081)	857 (0.18)
xenograft	47	1083 (0.12)	1914 (0.048)	1032 (0.13)	835 (0.18)
6-year	46	1100 (0.12)	982 (0.12)	951 (0.15)	1372 (0.1)
7-year	46	1100 (0.12)	1247 (0.088)	1032 (0.13)	1051 (0.14)
bmp-2	46	1100 (0.12)	1176 (0.1)	827 (0.17)	1372 (0.1)
chemistry	46	1100 (0.12)	844 (0.14)	1032 (0.13)	1451 (0.088)
clinic	46	1100 (0.12)	1176 (0.1)	796 (0.18)	1451 (0.088)
contour	46	1100 (0.12)	1435 (0.072)	1434 (0.081)	782 (0.2)
course	46	1100 (0.12)	1337 (0.08)	979 (0.14)	1051 (0.14)
cycling	46	1100 (0.12)	1033 (0.11)	869 (0.16)	1451 (0.088)
deproteinized	46	1100 (0.12)	1247 (0.088)	869 (0.16)	1232 (0.11)
inlay-retained	46	1100 (0.12)	844 (0.14)	1198 (0.11)	1232 (0.11)
mineralization	46	1100 (0.12)	1033 (0.11)	1141 (0.11)	1087 (0.13)
particulate	46	1100 (0.12)	982 (0.12)	1032 (0.13)	1232 (0.11)
pigs	46	1100 (0.12)	1033 (0.11)	769 (0.19)	1775 (0.066)
polymers	46	1100 (0.12)	1176 (0.1)	1141 (0.11)	1010 (0.15)
qualitative	46	1100 (0.12)	918 (0.13)	1271 (0.1)	1087 (0.13)
regions	46	1100 (0.12)	1557 (0.064)	769 (0.19)	1232 (0.11)
reinforcement	46	1100 (0.12)	617 (0.21)	1344 (0.089)	1775 (0.066)
signaling	46	1100 (0.12)	1722 (0.056)	1344 (0.089)	763 (0.21)
tibiae	46	1100 (0.12)	809 (0.15)	869 (0.16)	2080 (0.052)
yttria-stabilized	46	1100 (0.12)	2932 (0.024)	827 (0.17)	931 (0.16)
behaviors	45	1120 (0.12)	1722 (0.056)	1032 (0.13)	931 (0.16)
cantilevered	45	1120 (0.12)	844 (0.14)	1091 (0.12)	1451 (0.088)
concentration	45	1120 (0.12)	1337 (0.08)	1344 (0.089)	857 (0.18)
configurations	45	1120 (0.12)	1247 (0.088)	951 (0.15)	1176 (0.12)
connector	45	1120 (0.12)	809 (0.15)	1553 (0.073)	1135 (0.13)
content	45	1120 (0.12)	1337 (0.08)	796 (0.18)	1372 (0.1)
description	45	1120 (0.12)	1176 (0.1)	869 (0.16)	1372 (0.1)
doped	45	1120 (0.12)	2483 (0.032)	979 (0.14)	857 (0.18)
evaluations	45	1120 (0.12)	1337 (0.08)	979 (0.14)	1087 (0.13)
inhibition	45	1120 (0.12)	1557 (0.064)	1091 (0.12)	931 (0.16)
line	45	1120 (0.12)	982 (0.12)	1271 (0.1)	1087 (0.13)
multifunctional	45	1120 (0.12)	2483 (0.032)	1271 (0.1)	742 (0.21)
neural	45	1120 (0.12)	2483 (0.032)	2333 (0.041)	611 (0.27)
optimal	45	1120 (0.12)	1033 (0.11)	1032 (0.13)	1232 (0.11)
regulation	45	1120 (0.12)	2148 (0.04)	1434 (0.081)	720 (0.22)
retaining	45	1120 (0.12)	1247 (0.088)	796 (0.18)	1451 (0.088)
successful	45	1120 (0.12)	844 (0.14)	1686 (0.065)	1051 (0.14)
tantalum	45	1120 (0.12)	1914 (0.048)	1032 (0.13)	897 (0.17)
value	45	1120 (0.12)	918 (0.13)	1141 (0.11)	1232 (0.11)
abrasion	44	1139 (0.11)	1098 (0.1)	1434 (0.081)	969 (0.15)
administration	44	1139 (0.11)	1337 (0.08)	951 (0.15)	1176 (0.12)
arthroplasty	44	1139 (0.11)	749 (0.17)	1198 (0.11)	1644 (0.074)
mutans	44	1139 (0.11)	1098 (0.1)	1141 (0.11)	1135 (0.13)
perspective	44	1139 (0.11)	1176 (0.1)	1032 (0.13)	1176 (0.12)
porcine	44	1139 (0.11)	1435 (0.072)	1141 (0.11)	969 (0.15)
property	44	1139 (0.11)	1435 (0.072)	1434 (0.081)	835 (0.18)
spinal	44	1139 (0.11)	1247 (0.088)	1553 (0.073)	857 (0.18)
substitutes	44	1139 (0.11)	2483 (0.032)	951 (0.15)	931 (0.16)
anatomic	43	1148 (0.11)	749 (0.17)	1271 (0.1)	1644 (0.074)
challenges	43	1148 (0.11)	1914 (0.048)	1553 (0.073)	763 (0.21)
closure	43	1148 (0.11)	918 (0.13)	1271 (0.1)	1232 (0.11)
determining	43	1148 (0.11)	1247 (0.088)	979 (0.14)	1232 (0.11)
endoscopic	43	1148 (0.11)	918 (0.13)	1271 (0.1)	1232 (0.11)
extensive	43	1148 (0.11)	1033 (0.11)	1141 (0.11)	1232 (0.11)
histometric	43	1148 (0.11)	577 (0.22)	1434 (0.081)	2563 (0.037)
hospital	43	1148 (0.11)	918 (0.13)	1553 (0.073)	1087 (0.13)
influences	43	1148 (0.11)	1337 (0.08)	913 (0.15)	1306 (0.1)
interactions	43	1148 (0.11)	1722 (0.056)	1141 (0.11)	931 (0.16)
investigations	43	1148 (0.11)	1033 (0.11)	1198 (0.11)	1176 (0.12)
linear	43	1148 (0.11)	1033 (0.11)	1141 (0.11)	1232 (0.11)
markers	43	1148 (0.11)	1722 (0.056)	1091 (0.12)	969 (0.15)
options	43	1148 (0.11)	918 (0.13)	979 (0.14)	1644 (0.074)
polarization	43	1148 (0.11)	5134 (0.008)	1271 (0.1)	720 (0.22)
promoting	43	1148 (0.11)	2483 (0.032)	1344 (0.089)	763 (0.21)
school	43	1148 (0.11)	884 (0.14)	951 (0.15)	1916 (0.059)
variables	43	1148 (0.11)	844 (0.14)	1434 (0.081)	1232 (0.11)
variation	43	1148 (0.11)	1098 (0.1)	1198 (0.11)	1135 (0.13)
window	43	1148 (0.11)	1557 (0.064)	979 (0.14)	1087 (0.13)
alendronate	42	1168 (0.11)	982 (0.12)	1198 (0.11)	1306 (0.1)
all-on-four	42	1168 (0.11)	2932 (0.024)	1091 (0.12)	857 (0.18)
biomechanics	42	1168 (0.11)	1247 (0.088)	1141 (0.11)	1135 (0.13)
concepts	42	1168 (0.11)	1247 (0.088)	869 (0.16)	1542 (0.081)
conjunction	42	1168 (0.11)	617 (0.21)	1344 (0.089)	2563 (0.037)
double-blind	42	1168 (0.11)	2148 (0.04)	913 (0.15)	1087 (0.13)
femur	42	1168 (0.11)	715 (0.18)	979 (0.14)	3494 (0.022)
inlays	42	1168 (0.11)	715 (0.18)	1553 (0.073)	1542 (0.081)
minipigs	42	1168 (0.11)	844 (0.14)	1032 (0.13)	1916 (0.059)
narrow-diameter	42	1168 (0.11)	2483 (0.032)	979 (0.14)	969 (0.15)
one-stage	42	1168 (0.11)	884 (0.14)	1686 (0.065)	1135 (0.13)
overview	42	1168 (0.11)	918 (0.13)	1141 (0.11)	1451 (0.088)
proteins	42	1168 (0.11)	918 (0.13)	1091 (0.12)	1542 (0.081)
segmentation	42	1168 (0.11)	3651 (0.016)	1878 (0.057)	664 (0.24)
sem	42	1168 (0.11)	918 (0.13)	1434 (0.081)	1176 (0.12)
significance	42	1168 (0.11)	779 (0.16)	1271 (0.1)	1644 (0.074)
8-year	41	1184 (0.11)	918 (0.13)	1344 (0.089)	1306 (0.1)
activities	41	1184 (0.11)	1557 (0.064)	1344 (0.089)	931 (0.16)
amelogenesis	41	1184 (0.11)	844 (0.14)	1434 (0.081)	1372 (0.1)
assessments	41	1184 (0.11)	918 (0.13)	1344 (0.089)	1306 (0.1)
bars	41	1184 (0.11)	918 (0.13)	1344 (0.089)	1306 (0.1)
compressive	41	1184 (0.11)	1247 (0.088)	1091 (0.12)	1232 (0.11)
conservative	41	1184 (0.11)	982 (0.12)	979 (0.14)	1775 (0.066)
cranial	41	1184 (0.11)	884 (0.14)	1686 (0.065)	1176 (0.12)
decision	41	1184 (0.11)	1435 (0.072)	1032 (0.13)	1176 (0.12)
femtosecond	41	1184 (0.11)	1914 (0.048)	2090 (0.049)	742 (0.21)
gel	41	1184 (0.11)	1435 (0.072)	1032 (0.13)	1176 (0.12)
histomorphometrical	41	1184 (0.11)	715 (0.18)	1271 (0.1)	2080 (0.052)
hormone	41	1184 (0.11)	1033 (0.11)	951 (0.15)	1775 (0.066)
injury	41	1184 (0.11)	1098 (0.1)	1091 (0.12)	1372 (0.1)
macrophages	41	1184 (0.11)	2932 (0.024)	1878 (0.057)	703 (0.23)
orofacial	41	1184 (0.11)	1033 (0.11)	1091 (0.12)	1451 (0.088)
pediatric	41	1184 (0.11)	1247 (0.088)	1198 (0.11)	1135 (0.13)
platform-switched	41	1184 (0.11)	1247 (0.088)	796 (0.18)	1916 (0.059)
pmma	41	1184 (0.11)	2148 (0.04)	1434 (0.081)	807 (0.19)
pontic	41	1184 (0.11)	809 (0.15)	1553 (0.073)	1372 (0.1)
practitioners	41	1184 (0.11)	1033 (0.11)	1198 (0.11)	1306 (0.1)
reconstructive	41	1184 (0.11)	1247 (0.088)	1686 (0.065)	931 (0.16)
sandblasting	41	1184 (0.11)	1435 (0.072)	1032 (0.13)	1176 (0.12)
skeletal	41	1184 (0.11)	809 (0.15)	1091 (0.12)	2080 (0.052)
specific	41	1184 (0.11)	1914 (0.048)	1032 (0.13)	1051 (0.14)
strengths	41	1184 (0.11)	691 (0.18)	1344 (0.089)	2080 (0.052)
subsequent	41	1184 (0.11)	779 (0.16)	1878 (0.057)	1306 (0.1)
transmucosal	41	1184 (0.11)	1033 (0.11)	1141 (0.11)	1372 (0.1)
aid	40	1212 (0.1)	671 (0.19)	1878 (0.057)	1775 (0.066)
albicans	40	1212 (0.1)	1722 (0.056)	1032 (0.13)	1135 (0.13)
algorithm	40	1212 (0.1)	1914 (0.048)	1141 (0.11)	1010 (0.15)
article	40	1212 (0.1)	2483 (0.032)	951 (0.15)	1087 (0.13)
automatic	40	1212 (0.1)	1914 (0.048)	1878 (0.057)	782 (0.2)
bone-level	40	1212 (0.1)	2148 (0.04)	979 (0.14)	1087 (0.13)
deficiency	40	1212 (0.1)	1176 (0.1)	1198 (0.11)	1232 (0.11)
extraoral	40	1212 (0.1)	1337 (0.08)	1091 (0.12)	1232 (0.11)
hexagon	40	1212 (0.1)	2483 (0.032)	796 (0.18)	1306 (0.1)
incorporation	40	1212 (0.1)	1337 (0.08)	1141 (0.11)	1176 (0.12)
ingrowth	40	1212 (0.1)	641 (0.2)	1686 (0.065)	2080 (0.052)
oligodontia	40	1212 (0.1)	1176 (0.1)	979 (0.14)	1542 (0.081)
particle	40	1212 (0.1)	2483 (0.032)	1091 (0.12)	969 (0.15)
quantification	40	1212 (0.1)	1557 (0.064)	1032 (0.13)	1176 (0.12)
replacing	40	1212 (0.1)	1033 (0.11)	1198 (0.11)	1372 (0.1)
restoring	40	1212 (0.1)	749 (0.17)	1878 (0.057)	1451 (0.088)
retracted	40	1212 (0.1)	2148 (0.04)	869 (0.16)	1232 (0.11)
sleep	40	1212 (0.1)	1557 (0.064)	1141 (0.11)	1087 (0.13)
spectroscopy	40	1212 (0.1)	844 (0.14)	3097 (0.024)	1051 (0.14)
speech	40	1212 (0.1)	779 (0.16)	1878 (0.057)	1372 (0.1)
titanium-based	40	1212 (0.1)	1914 (0.048)	1553 (0.073)	835 (0.18)
toughness	40	1212 (0.1)	844 (0.14)	1344 (0.089)	1542 (0.081)
transmission	40	1212 (0.1)	600 (0.22)	1553 (0.073)	2963 (0.029)
uk	40	1212 (0.1)	982 (0.12)	1198 (0.11)	1451 (0.088)
ultraviolet	40	1212 (0.1)	1722 (0.056)	1198 (0.11)	1010 (0.15)
undergoing	40	1212 (0.1)	1247 (0.088)	1198 (0.11)	1176 (0.12)
allogeneic	39	1238 (0.1)	1722 (0.056)	1344 (0.089)	969 (0.15)
angiogenesis	39	1238 (0.1)	5134 (0.008)	1271 (0.1)	807 (0.19)
bone-anchored	39	1238 (0.1)	600 (0.22)	1434 (0.081)	4332 (0.015)
emergence	39	1238 (0.1)	1722 (0.056)	1434 (0.081)	931 (0.16)
endothelial	39	1238 (0.1)	1098 (0.1)	1198 (0.11)	1372 (0.1)
estimation	39	1238 (0.1)	1337 (0.08)	1344 (0.089)	1087 (0.13)
feldspathic	39	1238 (0.1)	1337 (0.08)	1032 (0.13)	1372 (0.1)
grade	39	1238 (0.1)	2932 (0.024)	1091 (0.12)	969 (0.15)
immobilization	39	1238 (0.1)	1337 (0.08)	913 (0.15)	1644 (0.074)
integrity	39	1238 (0.1)	1247 (0.088)	1434 (0.081)	1087 (0.13)
malocclusion	39	1238 (0.1)	1033 (0.11)	1091 (0.12)	1644 (0.074)
nanocomposites	39	1238 (0.1)	2483 (0.032)	1271 (0.1)	897 (0.17)
predicting	39	1238 (0.1)	1435 (0.072)	1271 (0.1)	1087 (0.13)
preload	39	1238 (0.1)	1247 (0.088)	1198 (0.11)	1232 (0.11)
prognosis	39	1238 (0.1)	1337 (0.08)	979 (0.14)	1451 (0.088)
receiving	39	1238 (0.1)	918 (0.13)	1032 (0.13)	2080 (0.052)
rehabilitated	39	1238 (0.1)	2148 (0.04)	827 (0.17)	1372 (0.1)
retainers	39	1238 (0.1)	715 (0.18)	1686 (0.065)	1775 (0.066)
splint	39	1238 (0.1)	918 (0.13)	1032 (0.13)	2080 (0.052)
split	39	1238 (0.1)	1176 (0.1)	1344 (0.089)	1176 (0.12)
states	39	1238 (0.1)	982 (0.12)	1271 (0.1)	1451 (0.088)
subgingival	39	1238 (0.1)	1098 (0.1)	1553 (0.073)	1135 (0.13)
superstructure	39	1238 (0.1)	884 (0.14)	1141 (0.11)	1916 (0.059)
translucent	39	1238 (0.1)	#N/A	1434 (0.081)	742 (0.21)
weeks	39	1238 (0.1)	884 (0.14)	1091 (0.12)	2080 (0.052)
anatomy	38	1263 (0.1)	918 (0.13)	1344 (0.089)	1542 (0.081)
angled	38	1263 (0.1)	1337 (0.08)	1686 (0.065)	1010 (0.15)
calvarial	38	1263 (0.1)	1033 (0.11)	979 (0.14)	2080 (0.052)
cores	38	1263 (0.1)	691 (0.18)	1686 (0.065)	2080 (0.052)
electrophoretic	38	1263 (0.1)	982 (0.12)	1686 (0.065)	1232 (0.11)
implantoplasty	38	1263 (0.1)	#N/A	1686 (0.065)	720 (0.22)
increases	38	1263 (0.1)	1176 (0.1)	1271 (0.1)	1306 (0.1)
mental	38	1263 (0.1)	1247 (0.088)	913 (0.15)	1916 (0.059)
migration	38	1263 (0.1)	1176 (0.1)	1344 (0.089)	1232 (0.11)
path	38	1263 (0.1)	749 (0.17)	1198 (0.11)	2963 (0.029)
perspectives	38	1263 (0.1)	1557 (0.064)	1141 (0.11)	1176 (0.12)
polymeric	38	1263 (0.1)	1722 (0.056)	1434 (0.081)	969 (0.15)
porosity	38	1263 (0.1)	1033 (0.11)	1141 (0.11)	1644 (0.074)
radiologic	38	1263 (0.1)	884 (0.14)	1141 (0.11)	2080 (0.052)
second	38	1263 (0.1)	2148 (0.04)	913 (0.15)	1306 (0.1)
sensitivity	38	1263 (0.1)	1176 (0.1)	1271 (0.1)	1306 (0.1)
sinusitis	38	1263 (0.1)	1098 (0.1)	1686 (0.065)	1135 (0.13)
stimulation	38	1263 (0.1)	1098 (0.1)	1271 (0.1)	1372 (0.1)
trials	38	1263 (0.1)	1337 (0.08)	1434 (0.081)	1087 (0.13)
two-stage	38	1263 (0.1)	918 (0.13)	1271 (0.1)	1644 (0.074)
us	38	1263 (0.1)	1337 (0.08)	1271 (0.1)	1176 (0.12)
3-d	37	1284 (0.1)	844 (0.14)	1344 (0.089)	1916 (0.059)
3y-tzp	37	1284 (0.1)	2932 (0.024)	1434 (0.081)	857 (0.18)
active	37	1284 (0.1)	1247 (0.088)	1271 (0.1)	1306 (0.1)
affects	37	1284 (0.1)	1722 (0.056)	1271 (0.1)	1087 (0.13)
ag	37	1284 (0.1)	3651 (0.016)	1032 (0.13)	1051 (0.14)
air	37	1284 (0.1)	1435 (0.072)	1198 (0.11)	1232 (0.11)
bending	37	1284 (0.1)	1033 (0.11)	1553 (0.073)	1306 (0.1)
circumferential	37	1284 (0.1)	844 (0.14)	1271 (0.1)	2080 (0.052)
crack	37	1284 (0.1)	809 (0.15)	1686 (0.065)	1644 (0.074)
criteria	37	1284 (0.1)	918 (0.13)	1878 (0.057)	1306 (0.1)
disinfection	37	1284 (0.1)	1337 (0.08)	1878 (0.057)	1010 (0.15)
failing	37	1284 (0.1)	844 (0.14)	1271 (0.1)	2080 (0.052)
fdps	37	1284 (0.1)	1914 (0.048)	827 (0.17)	1644 (0.074)
fea	37	1284 (0.1)	1722 (0.056)	1686 (0.065)	931 (0.16)
firing	37	1284 (0.1)	1435 (0.072)	1344 (0.089)	1135 (0.13)
hearing	37	1284 (0.1)	982 (0.12)	1198 (0.11)	1775 (0.066)
iv	37	1284 (0.1)	1247 (0.088)	1434 (0.081)	1176 (0.12)
japan	37	1284 (0.1)	1435 (0.072)	1271 (0.1)	1176 (0.12)
mice	37	1284 (0.1)	2148 (0.04)	1271 (0.1)	1010 (0.15)
modern	37	1284 (0.1)	1722 (0.056)	1434 (0.081)	1010 (0.15)
morphometric	37	1284 (0.1)	1033 (0.11)	1032 (0.13)	2080 (0.052)
passive	37	1284 (0.1)	884 (0.14)	1344 (0.089)	1775 (0.066)
percutaneous	37	1284 (0.1)	809 (0.15)	1553 (0.073)	1775 (0.066)
piezoelectric	37	1284 (0.1)	1247 (0.088)	1091 (0.12)	1542 (0.081)
plates	37	1284 (0.1)	1435 (0.072)	1434 (0.081)	1087 (0.13)
positions	37	1284 (0.1)	1337 (0.08)	1091 (0.12)	1451 (0.088)
reality	37	1284 (0.1)	1914 (0.048)	2333 (0.041)	807 (0.19)
squamous	37	1284 (0.1)	884 (0.14)	1271 (0.1)	1916 (0.059)
stabilization	37	1284 (0.1)	1247 (0.088)	1271 (0.1)	1306 (0.1)
traumatic	37	1284 (0.1)	1435 (0.072)	1091 (0.12)	1372 (0.1)
women	37	1284 (0.1)	2148 (0.04)	979 (0.14)	1232 (0.11)
zro2	37	1284 (0.1)	3651 (0.016)	1141 (0.11)	969 (0.15)
accurate	36	1316 (0.094)	1247 (0.088)	1686 (0.065)	1135 (0.13)
anorganic	36	1316 (0.094)	844 (0.14)	1198 (0.11)	2563 (0.037)
autotransplantation	36	1316 (0.094)	2148 (0.04)	1032 (0.13)	1232 (0.11)
biphasic	36	1316 (0.094)	1435 (0.072)	1198 (0.11)	1306 (0.1)
cost-effectiveness	36	1316 (0.094)	1435 (0.072)	1091 (0.12)	1451 (0.088)
discharge	36	1316 (0.094)	1098 (0.1)	1434 (0.081)	1372 (0.1)
hardness	36	1316 (0.094)	1557 (0.064)	1434 (0.081)	1087 (0.13)
implant-bone	36	1316 (0.094)	1098 (0.1)	1141 (0.11)	1775 (0.066)
metals	36	1316 (0.094)	844 (0.14)	1344 (0.089)	2080 (0.052)
multilayer	36	1316 (0.094)	3651 (0.016)	1198 (0.11)	969 (0.15)
orthopaedic	36	1316 (0.094)	779 (0.16)	1686 (0.065)	1916 (0.059)
peripheral	36	1316 (0.094)	1176 (0.1)	1553 (0.073)	1232 (0.11)
platelet	36	1316 (0.094)	1176 (0.1)	1198 (0.11)	1542 (0.081)
prevent	36	1316 (0.094)	1914 (0.048)	2333 (0.041)	835 (0.18)
problems	36	1316 (0.094)	809 (0.15)	1686 (0.065)	1775 (0.066)
processes	36	1316 (0.094)	1098 (0.1)	1434 (0.081)	1372 (0.1)
reducing	36	1316 (0.094)	1722 (0.056)	1434 (0.081)	1051 (0.14)
20-year	35	1333 (0.091)	1557 (0.064)	1686 (0.065)	1051 (0.14)
6-month	35	1333 (0.091)	1435 (0.072)	1271 (0.1)	1306 (0.1)
adjunctive	35	1333 (0.091)	1722 (0.056)	1686 (0.065)	1010 (0.15)
antibiotics	35	1333 (0.091)	1557 (0.064)	1271 (0.1)	1232 (0.11)
artery	35	1333 (0.091)	1247 (0.088)	1878 (0.057)	1135 (0.13)
attitudes	35	1333 (0.091)	982 (0.12)	1686 (0.065)	1451 (0.088)
bactericidal	35	1333 (0.091)	1914 (0.048)	1553 (0.073)	1010 (0.15)
collar	35	1333 (0.091)	1247 (0.088)	1344 (0.089)	1372 (0.1)
communication	35	1333 (0.091)	1033 (0.11)	1553 (0.073)	1451 (0.088)
component	35	1333 (0.091)	1247 (0.088)	1878 (0.057)	1135 (0.13)
cytokine	35	1333 (0.091)	1914 (0.048)	1032 (0.13)	1372 (0.1)
food	35	1333 (0.091)	982 (0.12)	1553 (0.073)	1542 (0.081)
incorporating	35	1333 (0.091)	1557 (0.064)	1091 (0.12)	1451 (0.088)
injection	35	1333 (0.091)	1337 (0.08)	1091 (0.12)	1644 (0.074)
instrumentation	35	1333 (0.091)	1722 (0.056)	1434 (0.081)	1087 (0.13)
intake	35	1333 (0.091)	1247 (0.088)	1141 (0.11)	1644 (0.074)
intelligence	35	1333 (0.091)	#N/A	3097 (0.024)	685 (0.24)
ionomer	35	1333 (0.091)	1176 (0.1)	1271 (0.1)	1542 (0.081)
longer	35	1333 (0.091)	2932 (0.024)	728 (0.2)	2080 (0.052)
luted	35	1333 (0.091)	1033 (0.11)	1553 (0.073)	1451 (0.088)
microbiome	35	1333 (0.091)	#N/A	1271 (0.1)	897 (0.17)
non-surgical	35	1333 (0.091)	2932 (0.024)	1434 (0.081)	931 (0.16)
ph	35	1333 (0.091)	1557 (0.064)	1141 (0.11)	1372 (0.1)
relative	35	1333 (0.091)	809 (0.15)	1878 (0.057)	1775 (0.066)
robotic	35	1333 (0.091)	5134 (0.008)	5417 (0.0081)	664 (0.24)
scale	35	1333 (0.091)	1247 (0.088)	1091 (0.12)	1775 (0.066)
services	35	1333 (0.091)	844 (0.14)	1878 (0.057)	1644 (0.074)
skin	35	1333 (0.091)	1033 (0.11)	1141 (0.11)	2080 (0.052)
strains	35	1333 (0.091)	982 (0.12)	1434 (0.081)	1644 (0.074)
subcrestal	35	1333 (0.091)	1722 (0.056)	1344 (0.089)	1135 (0.13)
subperiosteal	35	1333 (0.091)	1914 (0.048)	1878 (0.057)	931 (0.16)
ultrastructural	35	1333 (0.091)	884 (0.14)	1271 (0.1)	2289 (0.044)
universal	35	1333 (0.091)	3651 (0.016)	1434 (0.081)	897 (0.17)
angles	34	1366 (0.089)	2483 (0.032)	1878 (0.057)	897 (0.17)
anti-inflammatory	34	1366 (0.089)	2932 (0.024)	1878 (0.057)	857 (0.18)
arrays	34	1366 (0.089)	3651 (0.016)	1091 (0.12)	1135 (0.13)
cold	34	1366 (0.089)	3651 (0.016)	1553 (0.073)	897 (0.17)
configuration	34	1366 (0.089)	1435 (0.072)	1271 (0.1)	1372 (0.1)
crystal	34	1366 (0.089)	1098 (0.1)	2333 (0.041)	1176 (0.12)
digitally	34	1366 (0.089)	5134 (0.008)	1271 (0.1)	969 (0.15)
functions	34	1366 (0.089)	1176 (0.1)	1434 (0.081)	1451 (0.088)
gradient	34	1366 (0.089)	1435 (0.072)	1878 (0.057)	1087 (0.13)
interproximal	34	1366 (0.089)	982 (0.12)	1553 (0.073)	1644 (0.074)
monitoring	34	1366 (0.089)	1557 (0.064)	979 (0.14)	1775 (0.066)
nd	34	1366 (0.089)	1033 (0.11)	1553 (0.073)	1542 (0.081)
occurrence	34	1366 (0.089)	2483 (0.032)	1271 (0.1)	1087 (0.13)
papilla	34	1366 (0.089)	1033 (0.11)	1344 (0.089)	1775 (0.066)
peptides	34	1366 (0.089)	2148 (0.04)	1434 (0.081)	1051 (0.14)
photofunctionalization	34	1366 (0.089)	5134 (0.008)	796 (0.18)	1542 (0.081)
predoctoral	34	1366 (0.089)	1722 (0.056)	796 (0.18)	2563 (0.037)
provision	34	1366 (0.089)	918 (0.13)	1434 (0.081)	1916 (0.059)
record	34	1366 (0.089)	982 (0.12)	1553 (0.073)	1644 (0.074)
reduces	34	1366 (0.089)	1914 (0.048)	1553 (0.073)	1051 (0.14)
resilient	34	1366 (0.089)	1033 (0.11)	1198 (0.11)	2080 (0.052)
spray	34	1366 (0.089)	1722 (0.056)	1553 (0.073)	1087 (0.13)
treating	34	1366 (0.089)	2148 (0.04)	2333 (0.041)	857 (0.18)
vascular	34	1366 (0.089)	1033 (0.11)	1434 (0.081)	1644 (0.074)
working	34	1366 (0.089)	982 (0.12)	1686 (0.065)	1542 (0.081)
aggressive	33	1391 (0.086)	918 (0.13)	1686 (0.065)	1775 (0.066)
anxiety	33	1391 (0.086)	1914 (0.048)	1553 (0.073)	1087 (0.13)
bisphosphonates	33	1391 (0.086)	1033 (0.11)	1434 (0.081)	1775 (0.066)
bleeding	33	1391 (0.086)	1435 (0.072)	1434 (0.081)	1306 (0.1)
brazilian	33	1391 (0.086)	1557 (0.064)	1032 (0.13)	1775 (0.066)
china	33	1391 (0.086)	1435 (0.072)	1686 (0.065)	1176 (0.12)
coping	33	1391 (0.086)	1247 (0.088)	951 (0.15)	2963 (0.029)
cranioplasty	33	1391 (0.086)	2483 (0.032)	1091 (0.12)	1306 (0.1)
cylindrical	33	1391 (0.086)	1435 (0.072)	1198 (0.11)	1542 (0.081)
durability	33	1391 (0.086)	1435 (0.072)	1271 (0.1)	1451 (0.088)
dynamics	33	1391 (0.086)	1435 (0.072)	2090 (0.049)	1087 (0.13)
filler	33	1391 (0.086)	1247 (0.088)	1553 (0.073)	1372 (0.1)
fluorescence	33	1391 (0.086)	1176 (0.1)	1344 (0.089)	1644 (0.074)
forming	33	1391 (0.086)	982 (0.12)	1553 (0.073)	1775 (0.066)
freehand	33	1391 (0.086)	#N/A	1878 (0.057)	807 (0.19)
implant-assisted	33	1391 (0.086)	2148 (0.04)	1434 (0.081)	1087 (0.13)
in-vivo	33	1391 (0.086)	982 (0.12)	2664 (0.032)	1306 (0.1)
involving	33	1391 (0.086)	1722 (0.056)	1686 (0.065)	1087 (0.13)
machine	33	1391 (0.086)	1914 (0.048)	3097 (0.024)	857 (0.18)
measure	33	1391 (0.086)	1722 (0.056)	979 (0.14)	1775 (0.066)
mri	33	1391 (0.086)	2932 (0.024)	1198 (0.11)	1135 (0.13)
normal	33	1391 (0.086)	844 (0.14)	1553 (0.073)	2289 (0.044)
postextraction	33	1391 (0.086)	1033 (0.11)	1271 (0.1)	2080 (0.052)
practice-based	33	1391 (0.086)	2148 (0.04)	913 (0.15)	1775 (0.066)
predictors	33	1391 (0.086)	1337 (0.08)	1198 (0.11)	1644 (0.074)
roots	33	1391 (0.086)	1176 (0.1)	1878 (0.057)	1306 (0.1)
shrinkage	33	1391 (0.086)	1557 (0.064)	1434 (0.081)	1232 (0.11)
silicon	33	1391 (0.086)	2148 (0.04)	1878 (0.057)	969 (0.15)
single-unit	33	1391 (0.086)	2483 (0.032)	1032 (0.13)	1372 (0.1)
surface-modified	33	1391 (0.086)	982 (0.12)	1878 (0.057)	1542 (0.081)
update	33	1391 (0.086)	1098 (0.1)	1434 (0.081)	1644 (0.074)
validity	33	1391 (0.086)	1557 (0.064)	979 (0.14)	1916 (0.059)
xenogeneic	33	1391 (0.086)	2148 (0.04)	1686 (0.065)	1010 (0.15)
al2o3	32	1424 (0.083)	1435 (0.072)	1553 (0.073)	1306 (0.1)
bioceramic	32	1424 (0.083)	1033 (0.11)	2333 (0.041)	1372 (0.1)
bodies	32	1424 (0.083)	1247 (0.088)	2333 (0.041)	1176 (0.12)
cobalt	32	1424 (0.083)	1722 (0.056)	1434 (0.081)	1232 (0.11)
community-dwelling	32	1424 (0.083)	2148 (0.04)	1198 (0.11)	1306 (0.1)
contemporary	32	1424 (0.083)	1557 (0.064)	1434 (0.081)	1306 (0.1)
cutting	32	1424 (0.083)	1098 (0.1)	1271 (0.1)	2080 (0.052)
dentine	32	1424 (0.083)	1176 (0.1)	1344 (0.089)	1775 (0.066)
experiment	32	1424 (0.083)	1337 (0.08)	1344 (0.089)	1542 (0.081)
extracellular	32	1424 (0.083)	2148 (0.04)	2333 (0.041)	931 (0.16)
filling	32	1424 (0.083)	1435 (0.072)	1686 (0.065)	1232 (0.11)
flow	32	1424 (0.083)	1435 (0.072)	1434 (0.081)	1372 (0.1)
geriatric	32	1424 (0.083)	1337 (0.08)	1878 (0.057)	1232 (0.11)
granules	32	1424 (0.083)	1033 (0.11)	1553 (0.073)	1775 (0.066)
histology	32	1424 (0.083)	1247 (0.088)	1141 (0.11)	2080 (0.052)
hollow	32	1424 (0.083)	1098 (0.1)	1198 (0.11)	2289 (0.044)
immersion	32	1424 (0.083)	1176 (0.1)	1878 (0.057)	1372 (0.1)
inclination	32	1424 (0.083)	1337 (0.08)	1878 (0.057)	1232 (0.11)
injectable	32	1424 (0.083)	1176 (0.1)	2333 (0.041)	1232 (0.11)
instruments	32	1424 (0.083)	2148 (0.04)	869 (0.16)	2080 (0.052)
introduction	32	1424 (0.083)	1098 (0.1)	1271 (0.1)	2080 (0.052)
japanese	32	1424 (0.083)	1722 (0.056)	1434 (0.081)	1232 (0.11)
mesoporous	32	1424 (0.083)	#N/A	1091 (0.12)	1135 (0.13)
nonsubmerged	32	1424 (0.083)	844 (0.14)	1878 (0.057)	2080 (0.052)
original	32	1424 (0.083)	1722 (0.056)	1344 (0.089)	1306 (0.1)
physicochemical	32	1424 (0.083)	2483 (0.032)	2664 (0.032)	857 (0.18)
polyethylene	32	1424 (0.083)	982 (0.12)	1344 (0.089)	2289 (0.044)
pre-clinical	32	1424 (0.083)	2932 (0.024)	1686 (0.065)	969 (0.15)
preventing	32	1424 (0.083)	2932 (0.024)	1553 (0.073)	1010 (0.15)
probing	32	1424 (0.083)	1722 (0.056)	2090 (0.049)	1051 (0.14)
profiles	32	1424 (0.083)	1722 (0.056)	1032 (0.13)	1775 (0.066)
rationale	32	1424 (0.083)	884 (0.14)	1686 (0.065)	2080 (0.052)
self-adhesive	32	1424 (0.083)	1337 (0.08)	1271 (0.1)	1644 (0.074)
solid	32	1424 (0.083)	1337 (0.08)	1553 (0.073)	1372 (0.1)
synergistic	32	1424 (0.083)	3651 (0.016)	1553 (0.073)	969 (0.15)
templates	32	1424 (0.083)	1722 (0.056)	1344 (0.089)	1306 (0.1)
toward	32	1424 (0.083)	1914 (0.048)	1344 (0.089)	1232 (0.11)
unsplinted	32	1424 (0.083)	1098 (0.1)	1344 (0.089)	1916 (0.059)
verification	32	1424 (0.083)	1722 (0.056)	1198 (0.11)	1451 (0.088)
welding	32	1424 (0.083)	809 (0.15)	1271 (0.1)	6115 (0.0074)
brazil	31	1464 (0.081)	1337 (0.08)	1198 (0.11)	1916 (0.059)
cadaver	31	1464 (0.081)	1914 (0.048)	1271 (0.1)	1372 (0.1)
characterisation	31	1464 (0.081)	1337 (0.08)	1198 (0.11)	1916 (0.059)
choice	31	1464 (0.081)	1033 (0.11)	1686 (0.065)	1775 (0.066)
cretaceous	31	1464 (0.081)	1098 (0.1)	2333 (0.041)	1372 (0.1)
designing	31	1464 (0.081)	2148 (0.04)	1434 (0.081)	1176 (0.12)
diamond	31	1464 (0.081)	1098 (0.1)	1553 (0.073)	1775 (0.066)
drills	31	1464 (0.081)	2148 (0.04)	1141 (0.11)	1451 (0.088)
endosteal	31	1464 (0.081)	749 (0.17)	2090 (0.049)	2963 (0.029)
foreign	31	1464 (0.081)	1098 (0.1)	1141 (0.11)	2963 (0.029)
friction	31	1464 (0.081)	1557 (0.064)	1686 (0.065)	1232 (0.11)
full-mouth	31	1464 (0.081)	2148 (0.04)	1344 (0.089)	1232 (0.11)
giant	31	1464 (0.081)	1098 (0.1)	1686 (0.065)	1644 (0.074)
gingiva	31	1464 (0.081)	1033 (0.11)	1686 (0.065)	1775 (0.066)
induction	31	1464 (0.081)	1247 (0.088)	1553 (0.073)	1542 (0.081)
information	31	1464 (0.081)	1557 (0.064)	1198 (0.11)	1644 (0.074)
liquid	31	1464 (0.081)	2932 (0.024)	2664 (0.032)	857 (0.18)
mandibulectomy	31	1464 (0.081)	1722 (0.056)	1141 (0.11)	1644 (0.074)
microbiota	31	1464 (0.081)	1098 (0.1)	2333 (0.041)	1372 (0.1)
modalities	31	1464 (0.081)	1176 (0.1)	1553 (0.073)	1644 (0.074)
modulation	31	1464 (0.081)	1914 (0.048)	1434 (0.081)	1232 (0.11)
nonlinear	31	1464 (0.081)	1247 (0.088)	1091 (0.12)	2563 (0.037)
odontogenic	31	1464 (0.081)	2148 (0.04)	1434 (0.081)	1176 (0.12)
prototyping	31	1464 (0.081)	918 (0.13)	1141 (0.11)	6115 (0.0074)
repositioning	31	1464 (0.081)	1337 (0.08)	1141 (0.11)	2080 (0.052)
reproducibility	31	1464 (0.081)	1722 (0.056)	1091 (0.12)	1775 (0.066)
retainer	31	1464 (0.081)	884 (0.14)	2090 (0.049)	1916 (0.059)
saudi	31	1464 (0.081)	2932 (0.024)	1686 (0.065)	1010 (0.15)
silane	31	1464 (0.081)	2483 (0.032)	1141 (0.11)	1372 (0.1)
sputtering	31	1464 (0.081)	2483 (0.032)	979 (0.14)	1644 (0.074)
sterilization	31	1464 (0.081)	1722 (0.056)	2090 (0.049)	1087 (0.13)
stiffness	31	1464 (0.081)	1435 (0.072)	1553 (0.073)	1372 (0.1)
straight	31	1464 (0.081)	1722 (0.056)	1344 (0.089)	1372 (0.1)
superstructures	31	1464 (0.081)	809 (0.15)	1686 (0.065)	2963 (0.029)
supportive	31	1464 (0.081)	2483 (0.032)	1434 (0.081)	1135 (0.13)
swedish	31	1464 (0.081)	1033 (0.11)	1344 (0.089)	2289 (0.044)
symptoms	31	1464 (0.081)	1337 (0.08)	1198 (0.11)	1916 (0.059)
texture	31	1464 (0.081)	2148 (0.04)	1686 (0.065)	1087 (0.13)
tribological	31	1464 (0.081)	#N/A	2664 (0.032)	782 (0.2)
adolescents	30	1503 (0.078)	1098 (0.1)	1878 (0.057)	1644 (0.074)
aesthetics	30	1503 (0.078)	1435 (0.072)	1141 (0.11)	2080 (0.052)
anesthesia	30	1503 (0.078)	1337 (0.08)	1553 (0.073)	1542 (0.081)
apical	30	1503 (0.078)	1914 (0.048)	1553 (0.073)	1232 (0.11)
atomic	30	1503 (0.078)	2483 (0.032)	1686 (0.065)	1087 (0.13)
bilayer	30	1503 (0.078)	1557 (0.064)	1344 (0.089)	1542 (0.081)
biodegradable	30	1503 (0.078)	1337 (0.08)	1553 (0.073)	1542 (0.081)
coronal	30	1503 (0.078)	1098 (0.1)	1434 (0.081)	2080 (0.052)
diameters	30	1503 (0.078)	1557 (0.064)	3097 (0.024)	1051 (0.14)
discrepancy	30	1503 (0.078)	1722 (0.056)	1344 (0.089)	1451 (0.088)
discs	30	1503 (0.078)	1914 (0.048)	1434 (0.081)	1306 (0.1)
donor	30	1503 (0.078)	1176 (0.1)	1553 (0.073)	1775 (0.066)
emission	30	1503 (0.078)	1557 (0.064)	1344 (0.089)	1542 (0.081)
fibronectin	30	1503 (0.078)	1176 (0.1)	1878 (0.057)	1542 (0.081)
gender	30	1503 (0.078)	1337 (0.08)	1434 (0.081)	1644 (0.074)
guidelines	30	1503 (0.078)	1247 (0.088)	1141 (0.11)	2563 (0.037)
implant-prosthetic	30	1503 (0.078)	1722 (0.056)	1878 (0.057)	1176 (0.12)
implant-related	30	1503 (0.078)	1557 (0.064)	1553 (0.073)	1372 (0.1)
irrigation	30	1503 (0.078)	3651 (0.016)	1686 (0.065)	1010 (0.15)
joints	30	1503 (0.078)	844 (0.14)	1553 (0.073)	3494 (0.022)
knee	30	1503 (0.078)	1435 (0.072)	1553 (0.073)	1451 (0.088)
low-level	30	1503 (0.078)	2148 (0.04)	979 (0.14)	1916 (0.059)
mapping	30	1503 (0.078)	1033 (0.11)	2333 (0.041)	1542 (0.081)
masseter	30	1503 (0.078)	1247 (0.088)	1198 (0.11)	2289 (0.044)
mercury	30	1503 (0.078)	749 (0.17)	2664 (0.032)	2563 (0.037)
microhardness	30	1503 (0.078)	1098 (0.1)	3870 (0.016)	1232 (0.11)
mouse	30	1503 (0.078)	1722 (0.056)	1271 (0.1)	1542 (0.081)
one-step	30	1503 (0.078)	1722 (0.056)	2090 (0.049)	1135 (0.13)
opening	30	1503 (0.078)	1176 (0.1)	1553 (0.073)	1775 (0.066)
pathology	30	1503 (0.078)	1722 (0.056)	869 (0.16)	3494 (0.022)
plastic	30	1503 (0.078)	1435 (0.072)	1091 (0.12)	2289 (0.044)
practices	30	1503 (0.078)	1176 (0.1)	1878 (0.057)	1542 (0.081)
progressive	30	1503 (0.078)	1033 (0.11)	1878 (0.057)	1775 (0.066)
restore	30	1503 (0.078)	1914 (0.048)	1198 (0.11)	1542 (0.081)
rotational	30	1503 (0.078)	918 (0.13)	1686 (0.065)	2289 (0.044)
sandwich	30	1503 (0.078)	1435 (0.072)	1032 (0.13)	2563 (0.037)
schools	30	1503 (0.078)	1247 (0.088)	1271 (0.1)	2080 (0.052)
serum	30	1503 (0.078)	1557 (0.064)	1091 (0.12)	2080 (0.052)
sizes	30	1503 (0.078)	2148 (0.04)	1198 (0.11)	1451 (0.088)
species	30	1503 (0.078)	1098 (0.1)	1878 (0.057)	1644 (0.074)
splinting	30	1503 (0.078)	1098 (0.1)	1878 (0.057)	1644 (0.074)
stereolithography	30	1503 (0.078)	5134 (0.008)	1686 (0.065)	969 (0.15)
storage	30	1503 (0.078)	1176 (0.1)	2090 (0.049)	1451 (0.088)
subtractive	30	1503 (0.078)	5134 (0.008)	1878 (0.057)	931 (0.16)
threaded	30	1503 (0.078)	918 (0.13)	1686 (0.065)	2289 (0.044)
transformation	30	1503 (0.078)	3651 (0.016)	1553 (0.073)	1051 (0.14)
transplantation	30	1503 (0.078)	918 (0.13)	1686 (0.065)	2289 (0.044)
version	30	1503 (0.078)	1722 (0.056)	1141 (0.11)	1775 (0.066)
ablation	29	1551 (0.076)	1247 (0.088)	1553 (0.073)	1775 (0.066)
adherence	29	1551 (0.076)	1557 (0.064)	1032 (0.13)	2563 (0.037)
allografts	29	1551 (0.076)	1722 (0.056)	1198 (0.11)	1775 (0.066)
angulated	29	1551 (0.076)	1337 (0.08)	2090 (0.049)	1372 (0.1)
bioceramics	29	1551 (0.076)	1914 (0.048)	1344 (0.089)	1451 (0.088)
blasting	29	1551 (0.076)	1247 (0.088)	1344 (0.089)	2080 (0.052)
chinese	29	1551 (0.076)	2148 (0.04)	1032 (0.13)	1916 (0.059)
common	29	1551 (0.076)	2483 (0.032)	1271 (0.1)	1372 (0.1)
cross-arch	29	1551 (0.076)	1337 (0.08)	1091 (0.12)	2963 (0.029)
culture	29	1551 (0.076)	1098 (0.1)	1434 (0.081)	2289 (0.044)
curriculum	29	1551 (0.076)	1557 (0.064)	1198 (0.11)	1916 (0.059)
difference	29	1551 (0.076)	1722 (0.056)	1271 (0.1)	1644 (0.074)
electric	29	1551 (0.076)	1557 (0.064)	1271 (0.1)	1775 (0.066)
electronic	29	1551 (0.076)	1557 (0.064)	1878 (0.057)	1306 (0.1)
etched	29	1551 (0.076)	982 (0.12)	1878 (0.057)	2080 (0.052)
finish	29	1551 (0.076)	1435 (0.072)	2333 (0.041)	1232 (0.11)
follow	29	1551 (0.076)	1337 (0.08)	1686 (0.065)	1542 (0.081)
foramen	29	1551 (0.076)	1914 (0.048)	1091 (0.12)	1916 (0.059)
fpds	29	1551 (0.076)	617 (0.21)	5417 (0.0081)	4332 (0.015)
gingivalis	29	1551 (0.076)	2483 (0.032)	1141 (0.11)	1542 (0.081)
habits	29	1551 (0.076)	1557 (0.064)	1344 (0.089)	1644 (0.074)
intraosseous	29	1551 (0.076)	1557 (0.064)	1553 (0.073)	1451 (0.088)
living	29	1551 (0.076)	1176 (0.1)	1434 (0.081)	2080 (0.052)
mc3t3-e1	29	1551 (0.076)	1722 (0.056)	1344 (0.089)	1542 (0.081)
microstructured	29	1551 (0.076)	1247 (0.088)	1271 (0.1)	2289 (0.044)
minimal	29	1551 (0.076)	1722 (0.056)	2090 (0.049)	1176 (0.12)
nanoscale	29	1551 (0.076)	1722 (0.056)	1344 (0.089)	1542 (0.081)
opposing	29	1551 (0.076)	1914 (0.048)	1091 (0.12)	1916 (0.059)
osteomyelitis	29	1551 (0.076)	1098 (0.1)	1434 (0.081)	2289 (0.044)
parallel	29	1551 (0.076)	1914 (0.048)	2333 (0.041)	1087 (0.13)
peroxide	29	1551 (0.076)	1722 (0.056)	2333 (0.041)	1135 (0.13)
plane	29	1551 (0.076)	1435 (0.072)	1344 (0.089)	1775 (0.066)
polyurethane	29	1551 (0.076)	2483 (0.032)	5417 (0.0081)	857 (0.18)
preferences	29	1551 (0.076)	2148 (0.04)	1344 (0.089)	1372 (0.1)
professional	29	1551 (0.076)	1722 (0.056)	1686 (0.065)	1306 (0.1)
progression	29	1551 (0.076)	1557 (0.064)	2090 (0.049)	1232 (0.11)
relationships	29	1551 (0.076)	1176 (0.1)	1878 (0.057)	1644 (0.074)
resolution	29	1551 (0.076)	1098 (0.1)	2090 (0.049)	1644 (0.074)
reverse	29	1551 (0.076)	1722 (0.056)	1686 (0.065)	1306 (0.1)
skull	29	1551 (0.076)	1033 (0.11)	2664 (0.032)	1542 (0.081)
special	29	1551 (0.076)	982 (0.12)	1686 (0.065)	2289 (0.044)
spine	29	1551 (0.076)	982 (0.12)	1878 (0.057)	2080 (0.052)
stable	29	1551 (0.076)	1914 (0.048)	1686 (0.065)	1232 (0.11)
student	29	1551 (0.076)	1914 (0.048)	1553 (0.073)	1306 (0.1)
tetragonal	29	1551 (0.076)	2932 (0.024)	1271 (0.1)	1306 (0.1)
thermocycling	29	1551 (0.076)	1722 (0.056)	2333 (0.041)	1135 (0.13)
tribocorrosion	29	1551 (0.076)	5134 (0.008)	979 (0.14)	1542 (0.081)
tricalcium	29	1551 (0.076)	1337 (0.08)	2090 (0.049)	1372 (0.1)
workflows	29	1551 (0.076)	#N/A	2090 (0.049)	897 (0.17)
ageing	28	1600 (0.073)	2932 (0.024)	1686 (0.065)	1135 (0.13)
agenesis	28	1600 (0.073)	2148 (0.04)	1434 (0.081)	1372 (0.1)
american	28	1600 (0.073)	1337 (0.08)	1686 (0.065)	1644 (0.074)
amorphous	28	1600 (0.073)	1722 (0.056)	1198 (0.11)	1916 (0.059)
artefacts	28	1600 (0.073)	1914 (0.048)	1878 (0.057)	1232 (0.11)
benefits	28	1600 (0.073)	1914 (0.048)	1344 (0.089)	1542 (0.081)
bioinspired	28	1600 (0.073)	3651 (0.016)	2090 (0.049)	1010 (0.15)
bones	28	1600 (0.073)	1557 (0.064)	1878 (0.057)	1372 (0.1)
child	28	1600 (0.073)	1247 (0.088)	1198 (0.11)	2963 (0.029)
comparisons	28	1600 (0.073)	779 (0.16)	2664 (0.032)	2963 (0.029)
distal-extension	28	1600 (0.073)	749 (0.17)	2333 (0.041)	4332 (0.015)
finishing	28	1600 (0.073)	1337 (0.08)	2090 (0.049)	1451 (0.088)
fractal	28	1600 (0.073)	1557 (0.064)	1344 (0.089)	1775 (0.066)
gaps	28	1600 (0.073)	1914 (0.048)	1198 (0.11)	1775 (0.066)
genes	28	1600 (0.073)	1914 (0.048)	1686 (0.065)	1306 (0.1)
granuloma	28	1600 (0.073)	1176 (0.1)	1553 (0.073)	2080 (0.052)
grown	28	1600 (0.073)	1247 (0.088)	1686 (0.065)	1775 (0.066)
hydrogen	28	1600 (0.073)	1557 (0.064)	1878 (0.057)	1372 (0.1)
immune	28	1600 (0.073)	#N/A	2333 (0.041)	897 (0.17)
kennedy	28	1600 (0.073)	1722 (0.056)	1686 (0.065)	1372 (0.1)
korean	28	1600 (0.073)	2932 (0.024)	2090 (0.049)	1051 (0.14)
lifting	28	1600 (0.073)	1435 (0.072)	1434 (0.081)	1775 (0.066)
methyl	28	1600 (0.073)	2483 (0.032)	1344 (0.089)	1372 (0.1)
microgap	28	1600 (0.073)	2148 (0.04)	1553 (0.073)	1306 (0.1)
minimum	28	1600 (0.073)	1337 (0.08)	1434 (0.081)	1916 (0.059)
nonsurgical	28	1600 (0.073)	1435 (0.072)	1686 (0.065)	1542 (0.081)
onlays	28	1600 (0.073)	1337 (0.08)	1553 (0.073)	1775 (0.066)
pig	28	1600 (0.073)	1033 (0.11)	1878 (0.057)	2080 (0.052)
plus	28	1600 (0.073)	1722 (0.056)	1553 (0.073)	1451 (0.088)
porphyromonas	28	1600 (0.073)	2483 (0.032)	1091 (0.12)	1775 (0.066)
r	28	1600 (0.073)	809 (0.15)	5417 (0.0081)	1916 (0.059)
reliable	28	1600 (0.073)	1557 (0.064)	1553 (0.073)	1542 (0.081)
replace	28	1600 (0.073)	1722 (0.056)	1434 (0.081)	1542 (0.081)
residents	28	1600 (0.073)	1435 (0.072)	1271 (0.1)	2080 (0.052)
samples	28	1600 (0.073)	1914 (0.048)	2664 (0.032)	1087 (0.13)
seal	28	1600 (0.073)	1337 (0.08)	1686 (0.065)	1644 (0.074)
simultaneously	28	1600 (0.073)	1914 (0.048)	1344 (0.089)	1542 (0.081)
south	28	1600 (0.073)	1435 (0.072)	2090 (0.049)	1372 (0.1)
stages	28	1600 (0.073)	1722 (0.056)	1344 (0.089)	1644 (0.074)
subjective	28	1600 (0.073)	1098 (0.1)	2090 (0.049)	1775 (0.066)
titanate	28	1600 (0.073)	2483 (0.032)	1686 (0.065)	1176 (0.12)
transition	28	1600 (0.073)	1337 (0.08)	1344 (0.089)	2080 (0.052)
acoustic	27	1642 (0.07)	1722 (0.056)	1271 (0.1)	1916 (0.059)
allergy	27	1642 (0.07)	1176 (0.1)	1878 (0.057)	1916 (0.059)
biochemical	27	1642 (0.07)	1914 (0.048)	1686 (0.065)	1372 (0.1)
castings	27	1642 (0.07)	617 (0.21)	5417 (0.0081)	#N/A
channel	27	1642 (0.07)	2932 (0.024)	1686 (0.065)	1176 (0.12)
co2	27	1642 (0.07)	918 (0.13)	1686 (0.065)	3494 (0.022)
compatibility	27	1642 (0.07)	1337 (0.08)	1553 (0.073)	1916 (0.059)
connectors	27	1642 (0.07)	779 (0.16)	3097 (0.024)	2963 (0.029)
consecutively	27	1642 (0.07)	715 (0.18)	2664 (0.032)	6115 (0.0074)
contribution	27	1642 (0.07)	2148 (0.04)	1553 (0.073)	1372 (0.1)
daily	27	1642 (0.07)	1914 (0.048)	1198 (0.11)	1916 (0.059)
descriptive	27	1642 (0.07)	1722 (0.056)	2090 (0.049)	1306 (0.1)
dietary	27	1642 (0.07)	2148 (0.04)	1686 (0.065)	1306 (0.1)
fixtures	27	1642 (0.07)	1033 (0.11)	2333 (0.041)	1916 (0.059)
genetic	27	1642 (0.07)	1176 (0.1)	1686 (0.065)	2080 (0.052)
guidance	27	1642 (0.07)	2932 (0.024)	1686 (0.065)	1176 (0.12)
implementation	27	1642 (0.07)	2483 (0.032)	1878 (0.057)	1176 (0.12)
insights	27	1642 (0.07)	2932 (0.024)	2664 (0.032)	1010 (0.15)
intensity	27	1642 (0.07)	1247 (0.088)	1434 (0.081)	2289 (0.044)
jawbone	27	1642 (0.07)	1557 (0.064)	1553 (0.073)	1644 (0.074)
managing	27	1642 (0.07)	1557 (0.064)	1686 (0.065)	1542 (0.081)
mathematical	27	1642 (0.07)	1176 (0.1)	2090 (0.049)	1775 (0.066)
miniature	27	1642 (0.07)	1098 (0.1)	1434 (0.081)	2963 (0.029)
muscles	27	1642 (0.07)	1098 (0.1)	1553 (0.073)	2563 (0.037)
nanoparticle	27	1642 (0.07)	2483 (0.032)	1344 (0.089)	1451 (0.088)
nanotubular	27	1642 (0.07)	2148 (0.04)	1198 (0.11)	1775 (0.066)
ni-cr	27	1642 (0.07)	1247 (0.088)	1271 (0.1)	2963 (0.029)
nutritional	27	1642 (0.07)	2148 (0.04)	1344 (0.089)	1542 (0.081)
optimizing	27	1642 (0.07)	1557 (0.064)	1686 (0.065)	1542 (0.081)
origin	27	1642 (0.07)	1247 (0.088)	1271 (0.1)	2963 (0.029)
orthognathic	27	1642 (0.07)	1557 (0.064)	1434 (0.081)	1775 (0.066)
parathyroid	27	1642 (0.07)	1722 (0.056)	1141 (0.11)	2289 (0.044)
predictable	27	1642 (0.07)	1247 (0.088)	2664 (0.032)	1451 (0.088)
programs	27	1642 (0.07)	1557 (0.064)	1878 (0.057)	1451 (0.088)
prophylaxis	27	1642 (0.07)	1337 (0.08)	1878 (0.057)	1644 (0.074)
proposal	27	1642 (0.07)	1722 (0.056)	1686 (0.065)	1451 (0.088)
public	27	1642 (0.07)	1557 (0.064)	1686 (0.065)	1542 (0.081)
quotient	27	1642 (0.07)	2483 (0.032)	1198 (0.11)	1644 (0.074)
rare	27	1642 (0.07)	1557 (0.064)	1344 (0.089)	1916 (0.059)
recommendations	27	1642 (0.07)	1914 (0.048)	1553 (0.073)	1451 (0.088)
remaining	27	1642 (0.07)	1435 (0.072)	1686 (0.065)	1644 (0.074)
retrieval	27	1642 (0.07)	1557 (0.064)	1141 (0.11)	2563 (0.037)
rigid	27	1642 (0.07)	918 (0.13)	1878 (0.057)	2963 (0.029)
tactile	27	1642 (0.07)	1337 (0.08)	1686 (0.065)	1775 (0.066)
third	27	1642 (0.07)	1722 (0.056)	1141 (0.11)	2289 (0.044)
tightening	27	1642 (0.07)	1722 (0.056)	1271 (0.1)	1916 (0.059)
unit	27	1642 (0.07)	1914 (0.048)	1553 (0.073)	1451 (0.088)
unusual	27	1642 (0.07)	1176 (0.1)	1686 (0.065)	2080 (0.052)
vitamin	27	1642 (0.07)	2932 (0.024)	1344 (0.089)	1372 (0.1)
12-year	26	1691 (0.068)	1722 (0.056)	2090 (0.049)	1372 (0.1)
15-year	26	1691 (0.068)	1557 (0.064)	1553 (0.073)	1775 (0.066)
9-year	26	1691 (0.068)	1722 (0.056)	1878 (0.057)	1451 (0.088)
absence	26	1691 (0.068)	1176 (0.1)	2664 (0.032)	1644 (0.074)
antioxidant	26	1691 (0.068)	3651 (0.016)	1878 (0.057)	1135 (0.13)
bleaching	26	1691 (0.068)	2148 (0.04)	2090 (0.049)	1232 (0.11)
bone-to-implant	26	1691 (0.068)	1914 (0.048)	1091 (0.12)	2563 (0.037)
cam-fabricated	26	1691 (0.068)	3651 (0.016)	1198 (0.11)	1542 (0.081)
chromium	26	1691 (0.068)	1914 (0.048)	2090 (0.049)	1306 (0.1)
compression	26	1691 (0.068)	1247 (0.088)	1553 (0.073)	2289 (0.044)
conditioning	26	1691 (0.068)	1722 (0.056)	1878 (0.057)	1451 (0.088)
cost	26	1691 (0.068)	1914 (0.048)	1141 (0.11)	2289 (0.044)
covid-19	26	1691 (0.068)	#N/A	#N/A	807 (0.19)
debridement	26	1691 (0.068)	2932 (0.024)	2090 (0.049)	1135 (0.13)
decision-making	26	1691 (0.068)	1914 (0.048)	2090 (0.049)	1306 (0.1)
derivative	26	1691 (0.068)	1435 (0.072)	1344 (0.089)	2289 (0.044)
distributions	26	1691 (0.068)	1914 (0.048)	1344 (0.089)	1775 (0.066)
ether	26	1691 (0.068)	#N/A	2333 (0.041)	969 (0.15)
frozen	26	1691 (0.068)	1337 (0.08)	1198 (0.11)	3494 (0.022)
guiding	26	1691 (0.068)	2148 (0.04)	2664 (0.032)	1135 (0.13)
hyaluronic	26	1691 (0.068)	#N/A	1434 (0.081)	1176 (0.12)
induce	26	1691 (0.068)	2148 (0.04)	1686 (0.065)	1372 (0.1)
inhibits	26	1691 (0.068)	2148 (0.04)	1198 (0.11)	1916 (0.059)
ketone	26	1691 (0.068)	#N/A	2333 (0.041)	969 (0.15)
lengths	26	1691 (0.068)	2148 (0.04)	1686 (0.065)	1372 (0.1)
lesion	26	1691 (0.068)	1557 (0.064)	2090 (0.049)	1451 (0.088)
ligature-induced	26	1691 (0.068)	1247 (0.088)	2090 (0.049)	1775 (0.066)
mass	26	1691 (0.068)	1557 (0.064)	1878 (0.057)	1542 (0.081)
matching	26	1691 (0.068)	2483 (0.032)	1553 (0.073)	1372 (0.1)
monkeys	26	1691 (0.068)	641 (0.2)	5417 (0.0081)	#N/A
monomer	26	1691 (0.068)	1557 (0.064)	1686 (0.065)	1644 (0.074)
old	26	1691 (0.068)	1722 (0.056)	1686 (0.065)	1542 (0.081)
organic	26	1691 (0.068)	1914 (0.048)	1434 (0.081)	1644 (0.074)
osteoconductivity	26	1691 (0.068)	1247 (0.088)	1344 (0.089)	2963 (0.029)
polytetrafluoroethylene	26	1691 (0.068)	1337 (0.08)	1686 (0.065)	1916 (0.059)
presentation	26	1691 (0.068)	1914 (0.048)	1686 (0.065)	1451 (0.088)
proof-of-concept	26	1691 (0.068)	3651 (0.016)	1686 (0.065)	1176 (0.12)
reactive	26	1691 (0.068)	2148 (0.04)	1344 (0.089)	1644 (0.074)
recent	26	1691 (0.068)	1176 (0.1)	2664 (0.032)	1644 (0.074)
rich	26	1691 (0.068)	2148 (0.04)	1344 (0.089)	1644 (0.074)
sequential	26	1691 (0.068)	2148 (0.04)	2090 (0.049)	1232 (0.11)
sinuses	26	1691 (0.068)	1435 (0.072)	1553 (0.073)	1916 (0.059)
smile	26	1691 (0.068)	3651 (0.016)	1344 (0.089)	1372 (0.1)
sulfate	26	1691 (0.068)	1098 (0.1)	1434 (0.081)	3494 (0.022)
susceptibility	26	1691 (0.068)	1914 (0.048)	1553 (0.073)	1542 (0.081)
tongue	26	1691 (0.068)	1247 (0.088)	2333 (0.041)	1644 (0.074)
uv	26	1691 (0.068)	2932 (0.024)	1553 (0.073)	1306 (0.1)
vertebral	26	1691 (0.068)	884 (0.14)	2664 (0.032)	2563 (0.037)
ysgg	26	1691 (0.068)	1722 (0.056)	2333 (0.041)	1306 (0.1)
adverse	25	1740 (0.065)	1914 (0.048)	2090 (0.049)	1372 (0.1)
ameloblastoma	25	1740 (0.065)	1722 (0.056)	1271 (0.1)	2289 (0.044)
appliances	25	1740 (0.065)	1337 (0.08)	1434 (0.081)	2563 (0.037)
apposition	25	1740 (0.065)	1033 (0.11)	1434 (0.081)	6115 (0.0074)
auricular	25	1740 (0.065)	1914 (0.048)	1344 (0.089)	1916 (0.059)
bar-retained	25	1740 (0.065)	1247 (0.088)	1686 (0.065)	2289 (0.044)
bases	25	1740 (0.065)	2148 (0.04)	2333 (0.041)	1232 (0.11)
bibliometric	25	1740 (0.065)	5134 (0.008)	3870 (0.016)	931 (0.16)
computational	25	1740 (0.065)	2932 (0.024)	1878 (0.057)	1232 (0.11)
concentrations	25	1740 (0.065)	1435 (0.072)	1686 (0.065)	1916 (0.059)
confocal	25	1740 (0.065)	1557 (0.064)	1344 (0.089)	2289 (0.044)
conventionally	25	1740 (0.065)	2483 (0.032)	1553 (0.073)	1451 (0.088)
curing	25	1740 (0.065)	1722 (0.056)	1553 (0.073)	1775 (0.066)
dermal	25	1740 (0.065)	1435 (0.072)	2090 (0.049)	1644 (0.074)
distortion	25	1740 (0.065)	918 (0.13)	2664 (0.032)	2563 (0.037)
dna	25	1740 (0.065)	1914 (0.048)	1198 (0.11)	2289 (0.044)
experiences	25	1740 (0.065)	1557 (0.064)	1878 (0.057)	1644 (0.074)
fort	25	1740 (0.065)	1033 (0.11)	1878 (0.057)	2963 (0.029)
implant-based	25	1740 (0.065)	2932 (0.024)	1344 (0.089)	1542 (0.081)
indications	25	1740 (0.065)	1337 (0.08)	1434 (0.081)	2563 (0.037)
induces	25	1740 (0.065)	5134 (0.008)	1553 (0.073)	1232 (0.11)
international	25	1740 (0.065)	1557 (0.064)	1271 (0.1)	2563 (0.037)
intra-oral	25	1740 (0.065)	1722 (0.056)	1878 (0.057)	1542 (0.081)
le	25	1740 (0.065)	1033 (0.11)	1878 (0.057)	2963 (0.029)
least	25	1740 (0.065)	1914 (0.048)	1553 (0.073)	1644 (0.074)
low-temperature	25	1740 (0.065)	3651 (0.016)	1686 (0.065)	1232 (0.11)
metabolism	25	1740 (0.065)	1557 (0.064)	1686 (0.065)	1775 (0.066)
minipig	25	1740 (0.065)	2148 (0.04)	1198 (0.11)	2080 (0.052)
modelling	25	1740 (0.065)	2148 (0.04)	1344 (0.089)	1775 (0.066)
nanoporous	25	1740 (0.065)	3651 (0.016)	1553 (0.073)	1306 (0.1)
nursing	25	1740 (0.065)	2483 (0.032)	1344 (0.089)	1644 (0.074)
orthodontics	25	1740 (0.065)	1914 (0.048)	1344 (0.089)	1916 (0.059)
phenotype	25	1740 (0.065)	2932 (0.024)	2333 (0.041)	1135 (0.13)
post-extraction	25	1740 (0.065)	2148 (0.04)	1878 (0.057)	1372 (0.1)
preventive	25	1740 (0.065)	1914 (0.048)	1686 (0.065)	1542 (0.081)
proof	25	1740 (0.065)	3651 (0.016)	5417 (0.0081)	931 (0.16)
prosthetically	25	1740 (0.065)	1557 (0.064)	2090 (0.049)	1542 (0.081)
rct	25	1740 (0.065)	#N/A	1686 (0.065)	1135 (0.13)
real-time	25	1740 (0.065)	2932 (0.024)	1553 (0.073)	1372 (0.1)
receptor	25	1740 (0.065)	2148 (0.04)	1686 (0.065)	1451 (0.088)
recovery	25	1740 (0.065)	1914 (0.048)	2333 (0.041)	1306 (0.1)
relevance	25	1740 (0.065)	1557 (0.064)	1434 (0.081)	2080 (0.052)
replacements	25	1740 (0.065)	884 (0.14)	2090 (0.049)	4332 (0.015)
reporting	25	1740 (0.065)	5134 (0.008)	1198 (0.11)	1542 (0.081)
smokers	25	1740 (0.065)	3651 (0.016)	1198 (0.11)	1644 (0.074)
southern	25	1740 (0.065)	982 (0.12)	2090 (0.049)	2963 (0.029)
theoretical	25	1740 (0.065)	1557 (0.064)	1344 (0.089)	2289 (0.044)
unloaded	25	1740 (0.065)	779 (0.16)	2333 (0.041)	#N/A
vital	25	1740 (0.065)	1435 (0.072)	1878 (0.057)	1775 (0.066)
adjustment	24	1789 (0.063)	2932 (0.024)	2090 (0.049)	1232 (0.11)
anodization	24	1789 (0.063)	2483 (0.032)	1434 (0.081)	1644 (0.074)
architecture	24	1789 (0.063)	1914 (0.048)	2090 (0.049)	1451 (0.088)
brittle	24	1789 (0.063)	779 (0.16)	#N/A	2963 (0.029)
burs	24	1789 (0.063)	1557 (0.064)	2333 (0.041)	1542 (0.081)
congenital	24	1789 (0.063)	1435 (0.072)	1878 (0.057)	1916 (0.059)
consequences	24	1789 (0.063)	1435 (0.072)	1434 (0.081)	2563 (0.037)
copper	24	1789 (0.063)	2932 (0.024)	1878 (0.057)	1306 (0.1)
dense	24	1789 (0.063)	1722 (0.056)	2090 (0.049)	1542 (0.081)
eruption	24	1789 (0.063)	1033 (0.11)	2090 (0.049)	2963 (0.029)
fabricate	24	1789 (0.063)	1557 (0.064)	1878 (0.057)	1775 (0.066)
face	24	1789 (0.063)	1557 (0.064)	1434 (0.081)	2289 (0.044)
finite-element	24	1789 (0.063)	884 (0.14)	3097 (0.024)	2963 (0.029)
forensic	24	1789 (0.063)	1557 (0.064)	1686 (0.065)	1916 (0.059)
gelatin	24	1789 (0.063)	2148 (0.04)	1686 (0.065)	1542 (0.081)
hydrofluoric	24	1789 (0.063)	1557 (0.064)	1434 (0.081)	2289 (0.044)
hypodontia	24	1789 (0.063)	1247 (0.088)	2090 (0.049)	2080 (0.052)
interforaminal	24	1789 (0.063)	1337 (0.08)	1878 (0.057)	2080 (0.052)
interpositional	24	1789 (0.063)	1247 (0.088)	1686 (0.065)	2563 (0.037)
lasers	24	1789 (0.063)	2483 (0.032)	2090 (0.049)	1306 (0.1)
nanocrystalline	24	1789 (0.063)	2148 (0.04)	1032 (0.13)	3494 (0.022)
native	24	1789 (0.063)	1557 (0.064)	1434 (0.081)	2289 (0.044)
networks	24	1789 (0.063)	3651 (0.016)	1686 (0.065)	1306 (0.1)
objective	24	1789 (0.063)	1557 (0.064)	1878 (0.057)	1775 (0.066)
option	24	1789 (0.063)	1435 (0.072)	1553 (0.073)	2289 (0.044)
pen-implant	24	1789 (0.063)	1435 (0.072)	1091 (0.12)	#N/A
phantom	24	1789 (0.063)	2932 (0.024)	1686 (0.065)	1372 (0.1)
platform-switching	24	1789 (0.063)	2932 (0.024)	1271 (0.1)	1775 (0.066)
polyether	24	1789 (0.063)	5134 (0.008)	2333 (0.041)	1087 (0.13)
porous-surfaced	24	1789 (0.063)	809 (0.15)	2333 (0.041)	#N/A
primer	24	1789 (0.063)	2483 (0.032)	1434 (0.081)	1644 (0.074)
prognostic	24	1789 (0.063)	1722 (0.056)	1434 (0.081)	2080 (0.052)
promotion	24	1789 (0.063)	1914 (0.048)	1271 (0.1)	2289 (0.044)
recording	24	1789 (0.063)	1435 (0.072)	1553 (0.073)	2289 (0.044)
reference	24	1789 (0.063)	1722 (0.056)	1686 (0.065)	1775 (0.066)
relevant	24	1789 (0.063)	1557 (0.064)	2090 (0.049)	1644 (0.074)
remodelling	24	1789 (0.063)	1557 (0.064)	1344 (0.089)	2563 (0.037)
silk	24	1789 (0.063)	3651 (0.016)	1553 (0.073)	1372 (0.1)
simulator	24	1789 (0.063)	1722 (0.056)	1686 (0.065)	1775 (0.066)
spontaneous	24	1789 (0.063)	1435 (0.072)	1878 (0.057)	1916 (0.059)
stud	24	1789 (0.063)	2148 (0.04)	1434 (0.081)	1775 (0.066)
term	24	1789 (0.063)	1722 (0.056)	1878 (0.057)	1644 (0.074)
thicknesses	24	1789 (0.063)	2483 (0.032)	2090 (0.049)	1306 (0.1)
transplant	24	1789 (0.063)	1557 (0.064)	1344 (0.089)	2563 (0.037)
two-step	24	1789 (0.063)	1722 (0.056)	2090 (0.049)	1542 (0.081)
zygoma	24	1789 (0.063)	1337 (0.08)	2090 (0.049)	1916 (0.059)
acquisition	23	1835 (0.06)	1914 (0.048)	2664 (0.032)	1372 (0.1)
aluminum	23	1835 (0.06)	1557 (0.064)	1878 (0.057)	1916 (0.059)
analog	23	1835 (0.06)	5134 (0.008)	2090 (0.049)	1176 (0.12)
angulations	23	1835 (0.06)	2148 (0.04)	1686 (0.065)	1644 (0.074)
art	23	1835 (0.06)	982 (0.12)	2333 (0.041)	3494 (0.022)
bioresorbable	23	1835 (0.06)	1435 (0.072)	2664 (0.032)	1644 (0.074)
cantilevers	23	1835 (0.06)	1722 (0.056)	1344 (0.089)	2563 (0.037)
childhood	23	1835 (0.06)	2148 (0.04)	1878 (0.057)	1542 (0.081)
compare	23	1835 (0.06)	2148 (0.04)	1686 (0.065)	1644 (0.074)
congenitally	23	1835 (0.06)	2932 (0.024)	1141 (0.11)	2289 (0.044)
cosmetic	23	1835 (0.06)	1176 (0.1)	1878 (0.057)	2963 (0.029)
cr	23	1835 (0.06)	2148 (0.04)	2664 (0.032)	1306 (0.1)
cyst	23	1835 (0.06)	1914 (0.048)	1686 (0.065)	1775 (0.066)
cytokines	23	1835 (0.06)	2148 (0.04)	1553 (0.073)	1775 (0.066)
damping	23	1835 (0.06)	1247 (0.088)	2664 (0.032)	1916 (0.059)
electromagnetic	23	1835 (0.06)	2932 (0.024)	2664 (0.032)	1176 (0.12)
experiments	23	1835 (0.06)	1337 (0.08)	3097 (0.024)	1644 (0.074)
exploratory	23	1835 (0.06)	2483 (0.032)	1686 (0.065)	1542 (0.081)
extrusion	23	1835 (0.06)	1557 (0.064)	2333 (0.041)	1644 (0.074)
fitting	23	1835 (0.06)	1557 (0.064)	1553 (0.073)	2289 (0.044)
fixture	23	1835 (0.06)	1722 (0.056)	2090 (0.049)	1644 (0.074)
four-unit	23	1835 (0.06)	1722 (0.056)	1686 (0.065)	1916 (0.059)
four-year	23	1835 (0.06)	1435 (0.072)	1344 (0.089)	3494 (0.022)
gbr	23	1835 (0.06)	1337 (0.08)	1686 (0.065)	2563 (0.037)
geometric	23	1835 (0.06)	1914 (0.048)	3870 (0.016)	1232 (0.11)
host	23	1835 (0.06)	1722 (0.056)	2090 (0.049)	1644 (0.074)
hydrophilicity	23	1835 (0.06)	2483 (0.032)	1878 (0.057)	1451 (0.088)
hydroxylapatite	23	1835 (0.06)	715 (0.18)	5417 (0.0081)	#N/A
intervention	23	1835 (0.06)	2148 (0.04)	1878 (0.057)	1542 (0.081)
investigating	23	1835 (0.06)	2932 (0.024)	2664 (0.032)	1176 (0.12)
margins	23	1835 (0.06)	1176 (0.1)	2090 (0.049)	2563 (0.037)
media	23	1835 (0.06)	1435 (0.072)	1878 (0.057)	2080 (0.052)
medicine	23	1835 (0.06)	2932 (0.024)	1686 (0.065)	1451 (0.088)
methodology	23	1835 (0.06)	2148 (0.04)	2664 (0.032)	1306 (0.1)
micromotion	23	1835 (0.06)	1435 (0.072)	1434 (0.081)	2963 (0.029)
middle	23	1835 (0.06)	1176 (0.1)	3870 (0.016)	1775 (0.066)
mobility	23	1835 (0.06)	1247 (0.088)	1686 (0.065)	2963 (0.029)
modulate	23	1835 (0.06)	2932 (0.024)	1878 (0.057)	1372 (0.1)
nitride	23	1835 (0.06)	2932 (0.024)	1686 (0.065)	1451 (0.088)
oxidative	23	1835 (0.06)	5134 (0.008)	1878 (0.057)	1232 (0.11)
performances	23	1835 (0.06)	2932 (0.024)	2333 (0.041)	1232 (0.11)
periimplantitis	23	1835 (0.06)	2932 (0.024)	1553 (0.073)	1542 (0.081)
periosteal	23	1835 (0.06)	1914 (0.048)	1434 (0.081)	2080 (0.052)
periotest	23	1835 (0.06)	1033 (0.11)	2333 (0.041)	2963 (0.029)
procera	23	1835 (0.06)	715 (0.18)	5417 (0.0081)	#N/A
radial	23	1835 (0.06)	1435 (0.072)	1434 (0.081)	2963 (0.029)
regular	23	1835 (0.06)	2483 (0.032)	1434 (0.081)	1775 (0.066)
rest	23	1835 (0.06)	1247 (0.088)	2090 (0.049)	2289 (0.044)
ring	23	1835 (0.06)	2483 (0.032)	1686 (0.065)	1542 (0.081)
sensory	23	1835 (0.06)	1337 (0.08)	1686 (0.065)	2563 (0.037)
severity	23	1835 (0.06)	1914 (0.048)	1878 (0.057)	1644 (0.074)
simvastatin	23	1835 (0.06)	2148 (0.04)	1686 (0.065)	1644 (0.074)
sliding	23	1835 (0.06)	1337 (0.08)	2664 (0.032)	1775 (0.066)
statistical	23	1835 (0.06)	1914 (0.048)	1434 (0.081)	2080 (0.052)
sulcus	23	1835 (0.06)	1557 (0.064)	1878 (0.057)	1916 (0.059)
superior	23	1835 (0.06)	1914 (0.048)	1878 (0.057)	1644 (0.074)
swallowing	23	1835 (0.06)	1176 (0.1)	2664 (0.032)	2080 (0.052)
sweden	23	1835 (0.06)	884 (0.14)	2333 (0.041)	6115 (0.0074)
terms	23	1835 (0.06)	5134 (0.008)	1686 (0.065)	1306 (0.1)
thermoplastic	23	1835 (0.06)	2148 (0.04)	1686 (0.065)	1644 (0.074)
tooth-implant	23	1835 (0.06)	1435 (0.072)	2090 (0.049)	1916 (0.059)
topographic	23	1835 (0.06)	1557 (0.064)	2090 (0.049)	1775 (0.066)
treat	23	1835 (0.06)	1914 (0.048)	1878 (0.057)	1644 (0.074)
unique	23	1835 (0.06)	2483 (0.032)	2090 (0.049)	1372 (0.1)
units	23	1835 (0.06)	1337 (0.08)	2090 (0.049)	2080 (0.052)
utilization	23	1835 (0.06)	1722 (0.056)	2664 (0.032)	1451 (0.088)
vibration	23	1835 (0.06)	2483 (0.032)	1198 (0.11)	2289 (0.044)
visualization	23	1835 (0.06)	2483 (0.032)	1434 (0.081)	1775 (0.066)
worn	23	1835 (0.06)	2483 (0.032)	1434 (0.081)	1775 (0.066)
amount	22	1904 (0.057)	2932 (0.024)	1686 (0.065)	1542 (0.081)
analytical	22	1904 (0.057)	2932 (0.024)	1553 (0.073)	1644 (0.074)
appearance	22	1904 (0.057)	1337 (0.08)	2090 (0.049)	2289 (0.044)
awareness	22	1904 (0.057)	2932 (0.024)	1878 (0.057)	1451 (0.088)
basic	22	1904 (0.057)	1033 (0.11)	3870 (0.016)	2289 (0.044)
bearing	22	1904 (0.057)	1435 (0.072)	1686 (0.065)	2563 (0.037)
bulk	22	1904 (0.057)	2483 (0.032)	1686 (0.065)	1644 (0.074)
capability	22	1904 (0.057)	1722 (0.056)	2090 (0.049)	1775 (0.066)
cavities	22	1904 (0.057)	1435 (0.072)	3870 (0.016)	1542 (0.081)
chipping	22	1904 (0.057)	5134 (0.008)	979 (0.14)	2963 (0.029)
cocr	22	1904 (0.057)	5134 (0.008)	1344 (0.089)	1644 (0.074)
continuous	22	1904 (0.057)	1435 (0.072)	1686 (0.065)	2563 (0.037)
costs	22	1904 (0.057)	1435 (0.072)	3097 (0.024)	1644 (0.074)
coupling	22	1904 (0.057)	1557 (0.064)	3097 (0.024)	1542 (0.081)
differential	22	1904 (0.057)	1247 (0.088)	3097 (0.024)	1916 (0.059)
dry	22	1904 (0.057)	1435 (0.072)	2090 (0.049)	2080 (0.052)
extra-short	22	1904 (0.057)	#N/A	1878 (0.057)	1232 (0.11)
flexible	22	1904 (0.057)	1337 (0.08)	3097 (0.024)	1775 (0.066)
forms	22	1904 (0.057)	1722 (0.056)	1878 (0.057)	1916 (0.059)
fractographic	22	1904 (0.057)	2148 (0.04)	1434 (0.081)	2080 (0.052)
free-end	22	1904 (0.057)	3651 (0.016)	1553 (0.073)	1542 (0.081)
grinding	22	1904 (0.057)	1914 (0.048)	1434 (0.081)	2289 (0.044)
grit-blasted	22	1904 (0.057)	918 (0.13)	2664 (0.032)	4332 (0.015)
groups	22	1904 (0.057)	2148 (0.04)	1553 (0.073)	1916 (0.059)
harvesting	22	1904 (0.057)	1722 (0.056)	1878 (0.057)	1916 (0.059)
histomorphometry	22	1904 (0.057)	1337 (0.08)	1878 (0.057)	2563 (0.037)
hole	22	1904 (0.057)	2932 (0.024)	1686 (0.065)	1542 (0.081)
implant-associated	22	1904 (0.057)	#N/A	1553 (0.073)	1372 (0.1)
inhibitors	22	1904 (0.057)	2932 (0.024)	1878 (0.057)	1451 (0.088)
instrument	22	1904 (0.057)	1435 (0.072)	1878 (0.057)	2289 (0.044)
intraoperative	22	1904 (0.057)	1722 (0.056)	1434 (0.081)	2563 (0.037)
kinetics	22	1904 (0.057)	1435 (0.072)	2090 (0.049)	2080 (0.052)
laser-welded	22	1904 (0.057)	779 (0.16)	5417 (0.0081)	6115 (0.0074)
leucite	22	1904 (0.057)	1435 (0.072)	1686 (0.065)	2563 (0.037)
methodological	22	1904 (0.057)	1914 (0.048)	1686 (0.065)	1916 (0.059)
microbiologic	22	1904 (0.057)	1247 (0.088)	1878 (0.057)	2963 (0.029)
microwave	22	1904 (0.057)	1557 (0.064)	1686 (0.065)	2289 (0.044)
multivariate	22	1904 (0.057)	1722 (0.056)	2090 (0.049)	1775 (0.066)
murine	22	1904 (0.057)	5134 (0.008)	1553 (0.073)	1451 (0.088)
osseodensification	22	1904 (0.057)	#N/A	3870 (0.016)	1010 (0.15)
overlay	22	1904 (0.057)	1337 (0.08)	2090 (0.049)	2289 (0.044)
physiological	22	1904 (0.057)	1722 (0.056)	1686 (0.065)	2080 (0.052)
pore	22	1904 (0.057)	2148 (0.04)	1686 (0.065)	1775 (0.066)
predict	22	1904 (0.057)	3651 (0.016)	1553 (0.073)	1542 (0.081)
preference	22	1904 (0.057)	1337 (0.08)	1878 (0.057)	2563 (0.037)
pretreatment	22	1904 (0.057)	1557 (0.064)	1686 (0.065)	2289 (0.044)
regression	22	1904 (0.057)	2483 (0.032)	2333 (0.041)	1372 (0.1)
revision	22	1904 (0.057)	2483 (0.032)	2664 (0.032)	1306 (0.1)
shift	22	1904 (0.057)	3651 (0.016)	1434 (0.081)	1644 (0.074)
six-year	22	1904 (0.057)	2148 (0.04)	1686 (0.065)	1775 (0.066)
staining	22	1904 (0.057)	2148 (0.04)	2664 (0.032)	1372 (0.1)
strategic	22	1904 (0.057)	2148 (0.04)	3097 (0.024)	1306 (0.1)
temperatures	22	1904 (0.057)	1435 (0.072)	3097 (0.024)	1644 (0.074)
tibial	22	1904 (0.057)	1557 (0.064)	1434 (0.081)	2963 (0.029)
tin	22	1904 (0.057)	2148 (0.04)	1553 (0.073)	1916 (0.059)
tooth-implant-supported	22	1904 (0.057)	1914 (0.048)	1434 (0.081)	2289 (0.044)
topographies	22	1904 (0.057)	1098 (0.1)	2664 (0.032)	2563 (0.037)
tray	22	1904 (0.057)	1337 (0.08)	1878 (0.057)	2563 (0.037)
turkish	22	1904 (0.057)	1435 (0.072)	1434 (0.081)	3494 (0.022)
white	22	1904 (0.057)	1914 (0.048)	1553 (0.073)	2080 (0.052)
accelerates	21	1964 (0.055)	2483 (0.032)	2090 (0.049)	1542 (0.081)
achieve	21	1964 (0.055)	1914 (0.048)	1686 (0.065)	2080 (0.052)
adhesively	21	1964 (0.055)	1722 (0.056)	2333 (0.041)	1775 (0.066)
advantages	21	1964 (0.055)	1914 (0.048)	1878 (0.057)	1916 (0.059)
albumin	21	1964 (0.055)	1722 (0.056)	2090 (0.049)	1916 (0.059)
antibiofilm	21	1964 (0.055)	#N/A	2090 (0.049)	1232 (0.11)
antral	21	1964 (0.055)	1557 (0.064)	1686 (0.065)	2563 (0.037)
biologically	21	1964 (0.055)	2932 (0.024)	2664 (0.032)	1306 (0.1)
blasted	21	1964 (0.055)	982 (0.12)	2090 (0.049)	#N/A
bulk-fill	21	1964 (0.055)	#N/A	3097 (0.024)	1087 (0.13)
cadaveric	21	1964 (0.055)	2148 (0.04)	2664 (0.032)	1451 (0.088)
center	21	1964 (0.055)	2932 (0.024)	2090 (0.049)	1451 (0.088)
combinations	21	1964 (0.055)	1557 (0.064)	2664 (0.032)	1775 (0.066)
crown-retained	21	1964 (0.055)	1557 (0.064)	1434 (0.081)	3494 (0.022)
crystalline	21	1964 (0.055)	1914 (0.048)	1553 (0.073)	2289 (0.044)
dentist	21	1964 (0.055)	1247 (0.088)	2333 (0.041)	2563 (0.037)
dentitions	21	1964 (0.055)	1557 (0.064)	1686 (0.065)	2563 (0.037)
developing	21	1964 (0.055)	2148 (0.04)	1686 (0.065)	1916 (0.059)
diet	21	1964 (0.055)	1722 (0.056)	3870 (0.016)	1451 (0.088)
duration	21	1964 (0.055)	2148 (0.04)	2664 (0.032)	1451 (0.088)
elders	21	1964 (0.055)	5134 (0.008)	979 (0.14)	3494 (0.022)
facilitate	21	1964 (0.055)	1914 (0.048)	1686 (0.065)	2080 (0.052)
female	21	1964 (0.055)	2483 (0.032)	1686 (0.065)	1775 (0.066)
fields	21	1964 (0.055)	2483 (0.032)	1344 (0.089)	2289 (0.044)
hypersensitivity	21	1964 (0.055)	1098 (0.1)	2333 (0.041)	3494 (0.022)
implants-a	21	1964 (0.055)	3651 (0.016)	2333 (0.041)	1306 (0.1)
infiltration	21	1964 (0.055)	1914 (0.048)	1878 (0.057)	1916 (0.059)
insurance	21	1964 (0.055)	2148 (0.04)	2333 (0.041)	1542 (0.081)
labial	21	1964 (0.055)	1914 (0.048)	1686 (0.065)	2080 (0.052)
light-cured	21	1964 (0.055)	1033 (0.11)	3870 (0.016)	2563 (0.037)
manufacture	21	1964 (0.055)	1914 (0.048)	1553 (0.073)	2289 (0.044)
master	21	1964 (0.055)	1098 (0.1)	2333 (0.041)	3494 (0.022)
metal-free	21	1964 (0.055)	2932 (0.024)	2333 (0.041)	1372 (0.1)
multilayers	21	1964 (0.055)	1435 (0.072)	2664 (0.032)	1916 (0.059)
nasopalatine	21	1964 (0.055)	1914 (0.048)	1434 (0.081)	2563 (0.037)
non-thermal	21	1964 (0.055)	#N/A	1344 (0.089)	1644 (0.074)
[truncated: 21,227 more rows]

## Sheet: TI1
Words in title (without search keywords)	TP	91-24 R (%)	91-11 R (%)	12-18 R (%)	19-24 R (%)
bone	5084	1 (13)	1 (14)	1 (15)	1 (11)
clinical	3973	2 (10)	2 (11)	2 (10)	2 (10)
evaluation	2460	3 (6.4)	4 (6.2)	3 (6.8)	5 (6.3)
surface	2267	4 (5.9)	7 (4.4)	4 (5.9)	3 (7.3)
patients	1943	5 (5.1)	5 (4.9)	5 (5.3)	8 (5)
report	1874	6 (4.9)	3 (6.9)	7 (4.4)	16 (3.5)
vitro	1764	7 (4.6)	16 (2.9)	11 (4.1)	4 (6.7)
mandibular	1541	8 (4)	6 (4.5)	9 (4.3)	19 (3.4)
influence	1512	9 (3.9)	10 (3.6)	10 (4.1)	12 (4.1)
case	1488	10 (3.9)	8 (4)	13 (3.6)	13 (4)
zirconia	1481	11 (3.9)	59 (1.4)	6 (4.4)	6 (5.6)
maxillary	1476	12 (3.8)	9 (3.8)	8 (4.4)	17 (3.4)
retrospective	1409	13 (3.7)	29 (2.1)	12 (3.7)	7 (5)
trial	1265	14 (3.3)	53 (1.5)	15 (3.5)	9 (4.8)
peri-implant	1247	15 (3.2)	34 (2)	16 (3.5)	10 (4.2)
prospective	1241	16 (3.2)	16 (2.9)	14 (3.6)	22 (3.3)
immediate	1207	17 (3.1)	12 (3.4)	18 (3.4)	29 (2.7)
placement	1198	18 (3.1)	15 (3.1)	21 (3)	20 (3.3)
osseointegration	1175	19 (3.1)	31 (2.1)	17 (3.4)	14 (3.6)
properties	1058	20 (2.8)	49 (1.6)	30 (2.3)	11 (4.2)
tissue	1055	21 (2.7)	20 (2.5)	23 (2.7)	24 (3)
edentulous	1029	22 (2.7)	11 (3.4)	27 (2.5)	43 (2.2)
loading	1006	23 (2.6)	14 (3.1)	20 (3)	63 (1.8)
sinus	1006	23 (2.6)	19 (2.7)	19 (3.1)	50 (2.1)
follow-up	983	25 (2.6)	31 (2.1)	23 (2.7)	25 (2.9)
surfaces	977	26 (2.5)	26 (2.2)	22 (2.9)	31 (2.5)
removable	952	27 (2.5)	13 (3.3)	45 (1.9)	42 (2.2)
materials	951	28 (2.5)	25 (2.4)	43 (1.9)	23 (3.1)
technique	919	29 (2.4)	28 (2.2)	25 (2.6)	33 (2.4)
patient	916	30 (2.4)	18 (2.8)	29 (2.4)	56 (2)
element	882	31 (2.3)	40 (1.8)	33 (2.2)	26 (2.9)
augmentation	879	32 (2.3)	24 (2.4)	28 (2.4)	49 (2.1)
finite	876	33 (2.3)	43 (1.8)	32 (2.2)	27 (2.8)
mechanical	855	34 (2.2)	66 (1.4)	42 (1.9)	21 (3.3)
stability	843	35 (2.2)	56 (1.5)	26 (2.5)	30 (2.6)
teeth	838	36 (2.2)	23 (2.4)	40 (2)	47 (2.2)
human	815	37 (2.1)	21 (2.5)	35 (2.2)	68 (1.7)
posterior	803	38 (2.1)	39 (1.8)	31 (2.3)	43 (2.2)
surgery	797	39 (2.1)	44 (1.7)	37 (2.1)	36 (2.3)
accuracy	794	40 (2.1)	122 (0.92)	67 (1.6)	15 (3.5)
composite	779	41 (2)	30 (2.1)	66 (1.7)	37 (2.3)
design	769	42 (2)	42 (1.8)	44 (1.9)	39 (2.3)
alveolar	768	43 (2)	40 (1.8)	37 (2.1)	52 (2.1)
model	760	44 (2)	48 (1.6)	39 (2)	38 (2.3)
strength	756	45 (2)	31 (2.1)	55 (1.8)	55 (2)
versus	749	46 (2)	64 (1.4)	33 (2.2)	41 (2.3)
reconstruction	744	47 (1.9)	27 (2.2)	46 (1.9)	71 (1.7)
assessment	733	48 (1.9)	56 (1.5)	41 (2)	40 (2.3)
coating	725	49 (1.9)	60 (1.4)	50 (1.9)	34 (2.4)
fracture	718	50 (1.9)	37 (1.8)	50 (1.9)	57 (1.9)
vivo	715	51 (1.9)	45 (1.7)	58 (1.8)	48 (2.1)
mandible	692	52 (1.8)	22 (2.4)	53 (1.8)	109 (1.2)
digital	672	53 (1.8)	455 (0.27)	79 (1.4)	18 (3.4)
laser	672	53 (1.8)	71 (1.3)	57 (1.8)	51 (2.1)
single	660	55 (1.7)	79 (1.2)	36 (2.1)	63 (1.8)
comparative	646	56 (1.7)	64 (1.4)	70 (1.6)	53 (2)
marginal	645	57 (1.7)	68 (1.3)	59 (1.8)	57 (1.9)
resin	642	58 (1.7)	46 (1.6)	90 (1.3)	54 (2)
stress	642	58 (1.7)	51 (1.5)	49 (1.9)	74 (1.6)
anterior	625	60 (1.6)	50 (1.6)	62 (1.7)	72 (1.6)
maxilla	620	61 (1.6)	35 (1.9)	62 (1.7)	103 (1.3)
pilot	618	62 (1.6)	74 (1.3)	65 (1.7)	59 (1.9)
system	616	63 (1.6)	38 (1.8)	83 (1.4)	78 (1.6)
novel	614	64 (1.6)	171 (0.69)	62 (1.7)	35 (2.4)
abutment	611	65 (1.6)	88 (1.1)	53 (1.8)	63 (1.8)
quality	611	65 (1.6)	88 (1.1)	47 (1.9)	70 (1.7)
outcomes	610	67 (1.6)	163 (0.72)	52 (1.8)	45 (2.2)
healing	605	68 (1.6)	52 (1.5)	55 (1.8)	87 (1.4)
soft	605	68 (1.6)	80 (1.2)	59 (1.8)	69 (1.7)
surgical	597	70 (1.6)	47 (1.6)	75 (1.5)	84 (1.5)
regeneration	584	71 (1.5)	66 (1.4)	72 (1.6)	74 (1.6)
alloy	572	72 (1.5)	92 (1.1)	77 (1.5)	61 (1.8)
ridge	571	73 (1.5)	68 (1.3)	69 (1.6)	86 (1.5)
abutments	569	74 (1.5)	86 (1.2)	67 (1.6)	72 (1.6)
tomography	557	75 (1.5)	122 (0.92)	48 (1.9)	81 (1.5)
formation	551	76 (1.4)	58 (1.4)	72 (1.6)	100 (1.3)
behavior	541	77 (1.4)	132 (0.87)	76 (1.5)	62 (1.8)
coatings	541	77 (1.4)	75 (1.2)	84 (1.4)	79 (1.6)
3d	536	79 (1.4)	442 (0.28)	124 (1)	28 (2.8)
long-term	536	79 (1.4)	73 (1.3)	71 (1.6)	98 (1.3)
cells	526	81 (1.4)	98 (1.1)	61 (1.7)	101 (1.3)
material	525	82 (1.4)	85 (1.2)	84 (1.4)	82 (1.5)
radiographic	525	82 (1.4)	53 (1.5)	79 (1.4)	108 (1.2)
cad	520	84 (1.4)	163 (0.72)	74 (1.6)	67 (1.8)
conventional	519	85 (1.4)	125 (0.91)	97 (1.3)	60 (1.8)
hydroxyapatite	512	86 (1.3)	36 (1.9)	110 (1.1)	132 (1)
defects	509	87 (1.3)	53 (1.5)	93 (1.3)	109 (1.2)
approach	505	88 (1.3)	91 (1.1)	81 (1.4)	89 (1.4)
peri-implantitis	504	89 (1.3)	220 (0.55)	106 (1.2)	45 (2.2)
therapy	503	90 (1.3)	96 (1.1)	99 (1.2)	77 (1.6)
changes	502	91 (1.3)	93 (1.1)	81 (1.4)	88 (1.4)
method	500	92 (1.3)	78 (1.2)	88 (1.3)	99 (1.3)
metal	498	93 (1.3)	82 (1.2)	88 (1.3)	95 (1.3)
factors	495	94 (1.3)	103 (1)	92 (1.3)	85 (1.5)
impact	493	95 (1.3)	170 (0.7)	91 (1.3)	63 (1.8)
cell	475	96 (1.2)	100 (1.1)	78 (1.5)	115 (1.2)
complete	472	97 (1.2)	98 (1.1)	102 (1.2)	90 (1.4)
antibacterial	467	98 (1.2)	605 (0.2)	127 (1)	32 (2.4)
biomechanical	456	99 (1.2)	113 (1)	100 (1.2)	92 (1.4)
resistance	450	100 (1.2)	108 (1)	110 (1.1)	93 (1.4)
cam	444	101 (1.2)	205 (0.57)	94 (1.3)	80 (1.6)
systems	432	102 (1.1)	72 (1.3)	114 (1.1)	143 (1)
three-dimensional	424	103 (1.1)	141 (0.82)	86 (1.4)	121 (1.1)
series	423	104 (1.1)	159 (0.74)	108 (1.1)	90 (1.4)
porous	419	105 (1.1)	119 (0.93)	103 (1.2)	119 (1.2)
failure	417	106 (1.1)	96 (1.1)	104 (1.2)	132 (1)
life	413	107 (1.1)	184 (0.62)	87 (1.4)	106 (1.2)
distribution	410	108 (1.1)	126 (0.89)	94 (1.3)	131 (1)
fabrication	398	109 (1)	138 (0.84)	124 (1)	102 (1.3)
review	396	110 (1)	93 (1.1)	98 (1.2)	181 (0.79)
graft	395	111 (1)	130 (0.87)	106 (1.2)	129 (1.1)
cohort	393	112 (1)	442 (0.28)	112 (1.1)	76 (1.6)
esthetic	392	113 (1)	146 (0.79)	108 (1.1)	125 (1.1)
health	391	114 (1)	119 (0.93)	138 (0.91)	111 (1.2)
characterization	389	115 (1)	141 (0.82)	119 (1)	115 (1.2)
techniques	389	115 (1)	154 (0.75)	104 (1.2)	125 (1.1)
preliminary	385	117 (1)	75 (1.2)	118 (1)	206 (0.74)
applications	382	118 (1)	190 (0.61)	163 (0.81)	83 (1.5)
calcium	382	118 (1)	86 (1.2)	138 (0.91)	150 (0.92)
management	376	120 (1)	108 (1)	120 (1)	153 (0.91)
plasma	375	121 (1)	159 (0.74)	122 (1)	112 (1.2)
floor	373	122 (1)	116 (0.95)	116 (1.1)	153 (0.91)
investigation	371	123 (1)	138 (0.84)	144 (0.88)	119 (1.2)
preparation	368	124 (1)	154 (0.75)	147 (0.88)	107 (1.2)
outcome	361	125 (0.94)	112 (1)	115 (1.1)	196 (0.75)
primary	359	126 (0.94)	177 (0.66)	130 (0.94)	113 (1.2)
adhesion	358	127 (0.93)	157 (0.75)	123 (1)	127 (1.1)
characteristics	356	128 (0.93)	134 (0.86)	131 (0.93)	137 (1)
ceramics	354	129 (0.92)	137 (0.85)	178 (0.76)	121 (1.1)
phosphate	354	129 (0.92)	90 (1.1)	159 (0.82)	175 (0.82)
occlusal	353	131 (0.92)	126 (0.89)	138 (0.91)	143 (1)
bond	352	132 (0.92)	114 (1)	155 (0.84)	146 (0.94)
periodontal	352	132 (0.92)	95 (1.1)	131 (0.93)	199 (0.74)
5-year	349	134 (0.91)	116 (0.95)	117 (1.1)	199 (0.74)
dogs	349	134 (0.91)	60 (1.4)	121 (1)	414 (0.37)
function	348	136 (0.91)	104 (1)	150 (0.87)	169 (0.83)
interface	347	137 (0.9)	75 (1.2)	154 (0.85)	236 (0.63)
part	343	138 (0.89)	68 (1.3)	142 (0.89)	319 (0.48)
development	342	139 (0.89)	144 (0.8)	195 (0.71)	121 (1.1)
risk	342	139 (0.89)	236 (0.52)	129 (0.95)	115 (1.2)
fatigue	340	141 (0.89)	154 (0.75)	135 (0.93)	140 (1)
alloys	338	142 (0.88)	110 (1)	159 (0.82)	173 (0.82)
gingival	334	143 (0.87)	199 (0.58)	156 (0.83)	118 (1.2)
immediately	334	143 (0.87)	126 (0.89)	100 (1.2)	280 (0.54)
attachment	333	145 (0.87)	101 (1)	150 (0.87)	219 (0.7)
bioactive	328	146 (0.85)	148 (0.79)	186 (0.74)	132 (1)
sites	328	146 (0.85)	144 (0.8)	137 (0.92)	164 (0.85)
activity	325	148 (0.85)	356 (0.35)	138 (0.91)	105 (1.2)
beam	322	149 (0.84)	382 (0.32)	96 (1.3)	153 (0.91)
extraction	319	150 (0.83)	104 (1)	159 (0.82)	227 (0.66)
biological	318	151 (0.83)	199 (0.58)	163 (0.81)	127 (1.1)
restorative	316	152 (0.82)	174 (0.66)	192 (0.72)	129 (1.1)
histomorphometric	313	153 (0.82)	82 (1.2)	169 (0.8)	314 (0.49)
retention	313	153 (0.82)	132 (0.87)	163 (0.81)	189 (0.77)
growth	311	155 (0.81)	104 (1)	169 (0.8)	240 (0.63)
type	309	156 (0.81)	223 (0.54)	156 (0.83)	132 (1)
elevation	308	157 (0.8)	174 (0.66)	124 (1)	184 (0.78)
fit	308	157 (0.8)	157 (0.75)	144 (0.88)	184 (0.78)
intraoral	308	157 (0.8)	307 (0.39)	222 (0.61)	93 (1.4)
osteogenesis	307	160 (0.8)	166 (0.71)	205 (0.68)	137 (1)
glass	300	161 (0.78)	116 (0.95)	208 (0.67)	210 (0.73)
grafts	300	161 (0.78)	84 (1.2)	192 (0.72)	335 (0.46)
vertical	300	161 (0.78)	168 (0.71)	150 (0.87)	189 (0.77)
osteogenic	299	164 (0.78)	487 (0.26)	176 (0.78)	103 (1.3)
atrophic	298	165 (0.78)	149 (0.78)	135 (0.93)	234 (0.64)
cement	295	166 (0.77)	134 (0.86)	239 (0.58)	159 (0.86)
grafting	293	167 (0.76)	119 (0.93)	163 (0.81)	264 (0.57)
functional	292	168 (0.76)	130 (0.87)	198 (0.71)	216 (0.71)
histological	289	169 (0.75)	115 (1)	159 (0.82)	303 (0.51)
1-year	287	170 (0.75)	202 (0.58)	144 (0.88)	184 (0.78)
flap	286	171 (0.75)	168 (0.71)	163 (0.81)	211 (0.72)
corrosion	285	172 (0.74)	184 (0.62)	186 (0.74)	161 (0.85)
implant-retained	284	173 (0.74)	107 (1)	198 (0.71)	294 (0.52)
internal	284	173 (0.74)	266 (0.45)	131 (0.93)	169 (0.83)
thickness	284	173 (0.74)	229 (0.53)	180 (0.75)	150 (0.92)
rats	283	176 (0.74)	173 (0.67)	180 (0.75)	184 (0.78)
cross-sectional	281	177 (0.73)	564 (0.22)	235 (0.58)	96 (1.3)
complications	280	178 (0.73)	194 (0.59)	147 (0.88)	211 (0.72)
cone	280	178 (0.73)	542 (0.22)	113 (1.1)	167 (0.84)
autogenous	278	180 (0.72)	134 (0.86)	180 (0.75)	262 (0.57)
removal	278	180 (0.72)	174 (0.66)	175 (0.79)	211 (0.72)
3-year	274	182 (0.71)	151 (0.76)	180 (0.75)	236 (0.63)
histologic	274	182 (0.71)	80 (1.2)	205 (0.68)	545 (0.28)
procedures	274	182 (0.71)	162 (0.73)	169 (0.8)	240 (0.63)
short	274	182 (0.71)	394 (0.31)	127 (1)	159 (0.86)
rabbit	272	186 (0.71)	122 (0.92)	142 (0.89)	439 (0.35)
tio2	271	187 (0.71)	376 (0.33)	147 (0.88)	157 (0.9)
cases	269	188 (0.7)	101 (1)	226 (0.6)	326 (0.47)
methods	269	188 (0.7)	205 (0.57)	242 (0.57)	146 (0.94)
partially	268	190 (0.7)	141 (0.82)	205 (0.68)	250 (0.6)
planning	265	191 (0.69)	181 (0.64)	235 (0.58)	169 (0.83)
wear	265	191 (0.69)	205 (0.57)	214 (0.65)	167 (0.84)
insertion	264	193 (0.69)	205 (0.57)	185 (0.75)	199 (0.74)
efficacy	262	194 (0.68)	302 (0.4)	198 (0.71)	150 (0.92)
monolithic	262	194 (0.68)	2107 (0.04)	222 (0.61)	96 (1.3)
free	261	196 (0.68)	194 (0.59)	210 (0.67)	189 (0.77)
matrix	261	196 (0.68)	229 (0.53)	195 (0.71)	181 (0.79)
single-tooth	261	196 (0.68)	110 (1)	178 (0.76)	491 (0.31)
osseointegrated	260	199 (0.68)	60 (1.4)	305 (0.45)	708 (0.21)
lithium	259	200 (0.67)	1207 (0.088)	198 (0.71)	113 (1.2)
impression	258	201 (0.67)	187 (0.62)	186 (0.74)	227 (0.66)
composites	256	202 (0.67)	274 (0.44)	246 (0.56)	140 (1)
modification	254	203 (0.66)	254 (0.48)	217 (0.64)	164 (0.85)
various	253	204 (0.66)	181 (0.64)	250 (0.55)	189 (0.77)
roughness	252	205 (0.66)	220 (0.55)	250 (0.55)	164 (0.85)
stem	252	205 (0.66)	382 (0.32)	131 (0.93)	214 (0.71)
bacterial	251	207 (0.65)	280 (0.43)	189 (0.73)	181 (0.79)
acid	248	208 (0.65)	288 (0.42)	203 (0.7)	179 (0.8)
collagen	247	209 (0.64)	298 (0.41)	214 (0.65)	161 (0.85)
conditions	247	209 (0.64)	194 (0.59)	198 (0.71)	236 (0.63)
designs	247	209 (0.64)	205 (0.57)	230 (0.59)	195 (0.76)
simultaneous	246	212 (0.64)	177 (0.66)	222 (0.61)	229 (0.66)
masticatory	245	213 (0.64)	225 (0.54)	189 (0.73)	232 (0.65)
levels	244	214 (0.64)	194 (0.59)	169 (0.8)	284 (0.53)
parameters	244	214 (0.64)	266 (0.45)	222 (0.61)	169 (0.83)
screw	244	214 (0.64)	229 (0.53)	177 (0.77)	247 (0.61)
torque	244	214 (0.64)	205 (0.57)	169 (0.8)	272 (0.55)
lateral	242	218 (0.63)	366 (0.34)	169 (0.8)	196 (0.75)
oxide	242	218 (0.63)	184 (0.62)	263 (0.51)	199 (0.74)
systematic	242	218 (0.63)	280 (0.43)	153 (0.86)	250 (0.6)
biocompatibility	241	221 (0.63)	280 (0.43)	221 (0.62)	176 (0.81)
load	241	221 (0.63)	163 (0.72)	253 (0.54)	243 (0.62)
supporting	240	223 (0.63)	151 (0.76)	192 (0.72)	374 (0.41)
biofilm	236	224 (0.61)	846 (0.14)	195 (0.71)	142 (1)
satisfaction	236	224 (0.61)	180 (0.65)	189 (0.73)	319 (0.48)
implantation	234	226 (0.61)	205 (0.57)	263 (0.51)	206 (0.74)
scanning	233	227 (0.61)	274 (0.44)	270 (0.5)	161 (0.85)
jaw	231	228 (0.6)	236 (0.52)	230 (0.59)	222 (0.68)
survey	230	229 (0.6)	192 (0.6)	213 (0.66)	276 (0.55)
attachments	229	230 (0.6)	181 (0.64)	235 (0.58)	264 (0.57)
membrane	226	231 (0.59)	215 (0.56)	226 (0.6)	250 (0.6)
direct	225	232 (0.59)	236 (0.52)	203 (0.7)	276 (0.55)
differentiation	224	233 (0.58)	382 (0.32)	168 (0.8)	240 (0.63)
disilicate	224	233 (0.58)	1517 (0.064)	210 (0.67)	137 (1)
resonance	224	233 (0.58)	172 (0.68)	217 (0.64)	352 (0.44)
multicenter	223	236 (0.58)	187 (0.62)	242 (0.57)	268 (0.56)
crestal	222	237 (0.58)	236 (0.52)	180 (0.75)	326 (0.47)
region	222	237 (0.58)	313 (0.38)	230 (0.59)	199 (0.74)
endosseous	220	239 (0.57)	63 (1.4)	540 (0.27)	1268 (0.1)
color	219	240 (0.57)	257 (0.47)	305 (0.45)	194 (0.77)
defect	218	241 (0.57)	236 (0.52)	239 (0.58)	250 (0.6)
contact	217	242 (0.57)	166 (0.71)	242 (0.57)	365 (0.43)
frameworks	215	243 (0.56)	215 (0.56)	301 (0.46)	232 (0.65)
force	214	244 (0.56)	229 (0.53)	235 (0.58)	268 (0.56)
full-arch	214	244 (0.56)	679 (0.18)	214 (0.65)	173 (0.82)
manufacturing	213	246 (0.55)	1059 (0.1)	257 (0.53)	136 (1)
protocol	213	246 (0.55)	323 (0.38)	261 (0.52)	196 (0.75)
frequency	212	248 (0.55)	192 (0.6)	220 (0.63)	357 (0.43)
artificial	211	249 (0.55)	334 (0.37)	315 (0.45)	176 (0.81)
connection	210	250 (0.55)	487 (0.26)	208 (0.67)	219 (0.7)
adhesive	207	251 (0.54)	257 (0.47)	305 (0.45)	223 (0.68)
comparing	206	252 (0.54)	416 (0.3)	250 (0.55)	199 (0.74)
cast	204	253 (0.53)	126 (0.89)	295 (0.47)	596 (0.26)
preservation	204	253 (0.53)	605 (0.2)	217 (0.64)	206 (0.74)
deposition	202	255 (0.53)	236 (0.52)	286 (0.49)	264 (0.57)
framework	202	255 (0.53)	215 (0.56)	270 (0.5)	294 (0.52)
implant-abutment	202	255 (0.53)	455 (0.27)	156 (0.83)	314 (0.49)
porcelain	202	255 (0.53)	146 (0.79)	305 (0.45)	439 (0.35)
osteoblast	201	259 (0.52)	254 (0.48)	210 (0.67)	357 (0.43)
technology	200	260 (0.52)	427 (0.29)	263 (0.51)	199 (0.74)
dynamic	199	261 (0.52)	501 (0.25)	478 (0.31)	143 (1)
role	199	261 (0.52)	274 (0.44)	270 (0.5)	250 (0.6)
rat	198	263 (0.52)	205 (0.57)	239 (0.58)	374 (0.41)
status	197	264 (0.51)	251 (0.49)	280 (0.5)	272 (0.55)
imaging	196	265 (0.51)	205 (0.57)	315 (0.45)	294 (0.52)
molar	196	265 (0.51)	280 (0.43)	246 (0.56)	280 (0.54)
time	194	267 (0.51)	288 (0.42)	336 (0.42)	229 (0.66)
elderly	193	268 (0.5)	225 (0.54)	230 (0.59)	397 (0.39)
neck	193	268 (0.5)	323 (0.38)	263 (0.51)	247 (0.61)
expression	192	270 (0.5)	254 (0.48)	230 (0.59)	357 (0.43)
process	192	270 (0.5)	280 (0.43)	270 (0.5)	268 (0.56)
bonding	191	272 (0.5)	251 (0.49)	301 (0.46)	280 (0.54)
density	191	272 (0.5)	236 (0.52)	270 (0.5)	326 (0.47)
structure	191	272 (0.5)	313 (0.38)	336 (0.42)	225 (0.67)
10-year	189	275 (0.49)	288 (0.42)	257 (0.53)	290 (0.52)
provisional	189	275 (0.49)	138 (0.84)	694 (0.2)	357 (0.43)
relationship	189	275 (0.49)	262 (0.46)	270 (0.5)	303 (0.51)
nanoparticles	188	278 (0.49)	1059 (0.1)	242 (0.57)	189 (0.77)
resin-bonded	188	278 (0.49)	151 (0.76)	451 (0.32)	397 (0.39)
hybrid	187	280 (0.49)	655 (0.18)	305 (0.45)	180 (0.8)
association	186	281 (0.48)	382 (0.32)	326 (0.44)	223 (0.68)
morphology	186	281 (0.48)	347 (0.36)	226 (0.6)	307 (0.49)
zone	186	281 (0.48)	427 (0.29)	246 (0.56)	255 (0.6)
antimicrobial	184	284 (0.48)	1137 (0.1)	336 (0.42)	158 (0.88)
practice	183	285 (0.48)	187 (0.62)	290 (0.48)	439 (0.35)
procedure	183	285 (0.48)	159 (0.74)	364 (0.39)	484 (0.32)
adults	182	287 (0.47)	293 (0.42)	382 (0.37)	243 (0.62)
disease	181	288 (0.47)	323 (0.38)	263 (0.51)	290 (0.52)
concept	180	289 (0.47)	394 (0.31)	295 (0.47)	247 (0.61)
tissues	178	290 (0.46)	248 (0.5)	295 (0.47)	369 (0.42)
rate	177	291 (0.46)	293 (0.42)	315 (0.45)	294 (0.52)
ti	176	292 (0.46)	323 (0.38)	315 (0.45)	276 (0.55)
cone-beam	174	293 (0.45)	581 (0.21)	246 (0.56)	258 (0.58)
metal-ceramic	174	293 (0.45)	248 (0.5)	257 (0.53)	450 (0.34)
mucosa	173	295 (0.45)	298 (0.41)	336 (0.42)	294 (0.52)
3d-printed	172	296 (0.45)	#N/A	876 (0.15)	124 (1.1)
rabbits	172	296 (0.45)	190 (0.61)	280 (0.5)	596 (0.26)
rates	172	296 (0.45)	280 (0.43)	263 (0.51)	382 (0.41)
release	172	296 (0.45)	382 (0.32)	286 (0.49)	284 (0.53)
root	172	296 (0.45)	298 (0.41)	270 (0.5)	357 (0.43)
selective	172	296 (0.45)	994 (0.11)	295 (0.47)	206 (0.74)
site	171	302 (0.45)	455 (0.27)	280 (0.5)	268 (0.56)
experience	170	303 (0.44)	266 (0.45)	295 (0.47)	374 (0.41)
repair	169	304 (0.44)	257 (0.47)	364 (0.39)	339 (0.46)
bovine	168	305 (0.44)	264 (0.46)	263 (0.51)	433 (0.35)
cad-cam	168	305 (0.44)	2442 (0.032)	439 (0.33)	156 (0.91)
periodontitis	168	305 (0.44)	334 (0.37)	349 (0.41)	284 (0.53)
simulation	168	305 (0.44)	366 (0.34)	305 (0.45)	294 (0.52)
chemical	167	309 (0.44)	347 (0.36)	353 (0.4)	280 (0.54)
orthodontic	167	309 (0.44)	225 (0.54)	390 (0.37)	382 (0.41)
severe	167	309 (0.44)	376 (0.33)	290 (0.48)	307 (0.49)
severely	167	309 (0.44)	194 (0.59)	353 (0.4)	470 (0.32)
arch	166	313 (0.43)	515 (0.24)	419 (0.34)	221 (0.69)
cancer	166	313 (0.43)	293 (0.42)	329 (0.43)	347 (0.45)
screw-retained	165	315 (0.43)	515 (0.24)	305 (0.45)	258 (0.58)
population	164	316 (0.43)	313 (0.38)	301 (0.46)	357 (0.43)
virtual	164	316 (0.43)	879 (0.13)	419 (0.34)	184 (0.78)
does	163	318 (0.42)	487 (0.26)	290 (0.48)	284 (0.53)
height	163	318 (0.42)	307 (0.39)	270 (0.5)	408 (0.38)
natural	163	318 (0.42)	251 (0.49)	315 (0.45)	439 (0.35)
resorption	163	318 (0.42)	298 (0.41)	253 (0.54)	461 (0.33)
thermal	163	318 (0.42)	334 (0.37)	329 (0.43)	326 (0.47)
cements	162	323 (0.42)	262 (0.46)	315 (0.45)	419 (0.36)
correlation	162	323 (0.42)	416 (0.3)	305 (0.45)	303 (0.51)
fibula	162	323 (0.42)	334 (0.37)	315 (0.45)	347 (0.45)
students	162	323 (0.42)	655 (0.18)	270 (0.5)	264 (0.57)
canine	161	327 (0.42)	215 (0.56)	364 (0.39)	484 (0.32)
adjacent	160	328 (0.42)	215 (0.56)	478 (0.31)	408 (0.38)
head	159	329 (0.41)	313 (0.38)	400 (0.36)	307 (0.49)
distraction	158	330 (0.41)	150 (0.77)	382 (0.37)	1138 (0.12)
maintenance	158	330 (0.41)	313 (0.38)	329 (0.43)	369 (0.42)
ct	157	332 (0.41)	288 (0.42)	286 (0.49)	470 (0.32)
effectiveness	157	332 (0.41)	402 (0.3)	326 (0.44)	319 (0.48)
improve	157	332 (0.41)	564 (0.22)	336 (0.42)	262 (0.57)
printing	157	332 (0.41)	2891 (0.024)	674 (0.21)	146 (0.94)
in-vitro	156	336 (0.41)	501 (0.25)	634 (0.23)	214 (0.71)
position	156	336 (0.41)	475 (0.26)	400 (0.36)	258 (0.58)
technical	156	336 (0.41)	229 (0.53)	419 (0.34)	433 (0.35)
dentin	155	339 (0.4)	334 (0.37)	390 (0.37)	326 (0.47)
flapless	155	339 (0.4)	293 (0.42)	226 (0.6)	708 (0.21)
care	154	341 (0.4)	323 (0.38)	382 (0.37)	347 (0.45)
fixation	154	341 (0.4)	223 (0.54)	315 (0.45)	669 (0.23)
integration	154	341 (0.4)	250 (0.5)	364 (0.39)	470 (0.32)
combination	153	344 (0.4)	274 (0.44)	364 (0.39)	414 (0.37)
facial	153	344 (0.4)	266 (0.45)	439 (0.33)	374 (0.41)
measurement	153	344 (0.4)	266 (0.45)	406 (0.35)	393 (0.4)
mesenchymal	152	347 (0.4)	581 (0.21)	253 (0.54)	357 (0.43)
multiple	152	347 (0.4)	323 (0.38)	343 (0.41)	393 (0.4)
general	151	349 (0.39)	229 (0.53)	439 (0.33)	470 (0.32)
sockets	151	349 (0.39)	274 (0.44)	290 (0.48)	557 (0.27)
biomimetic	150	351 (0.39)	455 (0.27)	353 (0.4)	307 (0.49)
dentition	150	351 (0.39)	382 (0.32)	315 (0.45)	382 (0.41)
layer	150	351 (0.39)	416 (0.3)	406 (0.35)	294 (0.52)
local	150	351 (0.39)	334 (0.37)	364 (0.39)	374 (0.41)
acid-etched	149	355 (0.39)	202 (0.58)	451 (0.32)	557 (0.27)
alternative	149	355 (0.39)	236 (0.52)	353 (0.4)	596 (0.26)
hard	149	355 (0.39)	302 (0.4)	343 (0.41)	433 (0.35)
cbct	148	358 (0.39)	2891 (0.024)	510 (0.28)	176 (0.81)
factor	148	358 (0.39)	416 (0.3)	270 (0.5)	419 (0.36)
fiber-reinforced	148	358 (0.39)	177 (0.66)	540 (0.27)	631 (0.24)
longitudinal	148	358 (0.39)	202 (0.58)	466 (0.32)	557 (0.27)
nanostructured	148	358 (0.39)	846 (0.14)	286 (0.49)	290 (0.52)
older	148	358 (0.39)	487 (0.26)	564 (0.26)	243 (0.62)
oxidation	148	358 (0.39)	564 (0.22)	382 (0.37)	272 (0.55)
support	148	358 (0.39)	274 (0.44)	375 (0.38)	450 (0.34)
workflow	148	358 (0.39)	5093 (0.008)	833 (0.16)	149 (0.94)
buccal	147	367 (0.38)	713 (0.17)	280 (0.5)	319 (0.48)
aging	146	368 (0.38)	635 (0.19)	478 (0.31)	243 (0.62)
diameter	146	368 (0.38)	475 (0.26)	261 (0.52)	419 (0.36)
enamel	146	368 (0.38)	246 (0.51)	390 (0.37)	557 (0.27)
luting	146	368 (0.38)	205 (0.57)	439 (0.33)	614 (0.25)
strain	146	368 (0.38)	334 (0.37)	280 (0.5)	531 (0.29)
biomedical	145	373 (0.38)	531 (0.23)	419 (0.34)	276 (0.55)
models	145	373 (0.38)	542 (0.22)	375 (0.38)	294 (0.52)
months	145	373 (0.38)	266 (0.45)	419 (0.34)	439 (0.35)
residual	145	373 (0.38)	501 (0.25)	326 (0.44)	352 (0.44)
resins	144	377 (0.38)	356 (0.35)	540 (0.27)	307 (0.49)
aesthetic	143	378 (0.37)	564 (0.22)	329 (0.43)	335 (0.46)
electrochemical	143	378 (0.37)	455 (0.27)	305 (0.45)	397 (0.39)
interim	143	378 (0.37)	427 (0.29)	419 (0.34)	319 (0.48)
base	142	381 (0.37)	366 (0.34)	406 (0.35)	369 (0.42)
canal	142	381 (0.37)	442 (0.28)	257 (0.53)	491 (0.31)
impressions	142	381 (0.37)	542 (0.22)	343 (0.41)	335 (0.46)
profile	141	384 (0.37)	356 (0.35)	439 (0.33)	374 (0.41)
reliability	141	384 (0.37)	402 (0.3)	256 (0.54)	557 (0.27)
zygomatic	141	384 (0.37)	427 (0.29)	349 (0.41)	382 (0.41)
gene	140	387 (0.36)	266 (0.45)	290 (0.48)	801 (0.18)
guide	140	387 (0.36)	416 (0.3)	510 (0.28)	306 (0.5)
magnetic	140	387 (0.36)	356 (0.35)	353 (0.4)	439 (0.35)
pure	140	387 (0.36)	236 (0.52)	466 (0.32)	579 (0.27)
microstructure	139	391 (0.36)	475 (0.26)	343 (0.41)	382 (0.41)
jaws	138	392 (0.36)	307 (0.39)	329 (0.43)	579 (0.27)
nanotubes	138	392 (0.36)	806 (0.14)	364 (0.39)	284 (0.53)
research	138	392 (0.36)	581 (0.21)	375 (0.38)	319 (0.48)
bioactivity	137	395 (0.36)	846 (0.14)	295 (0.47)	339 (0.46)
aspects	136	396 (0.35)	257 (0.47)	419 (0.34)	596 (0.26)
delivery	136	396 (0.35)	501 (0.25)	375 (0.38)	365 (0.43)
ti-6al-4v	136	396 (0.35)	564 (0.22)	528 (0.28)	272 (0.55)
topography	136	396 (0.35)	531 (0.23)	382 (0.37)	347 (0.45)
area	135	400 (0.35)	531 (0.23)	400 (0.36)	339 (0.46)
behaviour	135	400 (0.35)	394 (0.31)	364 (0.39)	433 (0.35)
cleft	135	400 (0.35)	302 (0.4)	406 (0.35)	491 (0.31)
device	135	400 (0.35)	334 (0.37)	510 (0.28)	393 (0.4)
fluid	135	400 (0.35)	334 (0.37)	406 (0.35)	450 (0.34)
prevalence	135	400 (0.35)	442 (0.28)	375 (0.38)	397 (0.39)
protocols	135	400 (0.35)	427 (0.29)	494 (0.29)	335 (0.46)
syndrome	135	400 (0.35)	288 (0.42)	390 (0.37)	557 (0.27)
complex	134	408 (0.35)	442 (0.28)	451 (0.32)	357 (0.43)
morphogenetic	133	409 (0.35)	236 (0.52)	329 (0.43)	1194 (0.11)
platelet-rich	133	409 (0.35)	347 (0.36)	466 (0.32)	419 (0.36)
testing	133	409 (0.35)	280 (0.43)	439 (0.33)	545 (0.28)
ti6al4v	133	409 (0.35)	879 (0.13)	599 (0.24)	234 (0.64)
adaptation	132	413 (0.34)	427 (0.29)	406 (0.35)	397 (0.39)
additive	132	413 (0.34)	2442 (0.032)	564 (0.26)	216 (0.71)
caries	132	413 (0.34)	347 (0.36)	390 (0.37)	491 (0.31)
structures	132	413 (0.34)	363 (0.34)	494 (0.29)	397 (0.39)
temperature	132	413 (0.34)	515 (0.24)	419 (0.34)	352 (0.44)
acrylic	131	418 (0.34)	307 (0.39)	390 (0.37)	557 (0.27)
adult	131	418 (0.34)	334 (0.37)	364 (0.39)	557 (0.27)
missing	131	418 (0.34)	455 (0.27)	400 (0.36)	397 (0.39)
responses	131	418 (0.34)	402 (0.3)	305 (0.45)	557 (0.27)
animal	130	422 (0.34)	323 (0.38)	382 (0.37)	557 (0.27)
class	130	422 (0.34)	376 (0.33)	451 (0.32)	419 (0.36)
cortical	130	422 (0.34)	347 (0.36)	406 (0.35)	491 (0.31)
dog	130	422 (0.34)	225 (0.54)	406 (0.35)	975 (0.15)
enhances	130	422 (0.34)	531 (0.23)	315 (0.45)	450 (0.34)
reduction	130	422 (0.34)	943 (0.12)	353 (0.4)	314 (0.49)
remodeling	130	422 (0.34)	366 (0.34)	419 (0.34)	450 (0.34)
block	129	429 (0.34)	564 (0.22)	353 (0.4)	397 (0.39)
screws	129	429 (0.34)	394 (0.31)	406 (0.35)	439 (0.35)
bar	128	431 (0.33)	382 (0.32)	390 (0.37)	484 (0.32)
fibroblasts	128	431 (0.33)	679 (0.18)	419 (0.34)	326 (0.47)
proliferation	128	431 (0.33)	427 (0.29)	364 (0.39)	470 (0.32)
electron	127	434 (0.33)	264 (0.46)	375 (0.38)	863 (0.17)
iliac	127	434 (0.33)	334 (0.37)	353 (0.4)	651 (0.24)
laboratory	127	434 (0.33)	394 (0.31)	466 (0.32)	419 (0.36)
light	127	434 (0.33)	382 (0.32)	564 (0.26)	382 (0.41)
current	126	438 (0.33)	366 (0.34)	487 (0.3)	439 (0.35)
meta-analysis	126	438 (0.33)	1207 (0.088)	301 (0.46)	365 (0.43)
synthesis	125	440 (0.33)	605 (0.2)	451 (0.32)	352 (0.44)
fiber	124	441 (0.32)	313 (0.38)	540 (0.27)	484 (0.32)
improves	124	441 (0.32)	846 (0.14)	406 (0.35)	326 (0.47)
nerve	124	441 (0.32)	402 (0.3)	343 (0.41)	596 (0.26)
palate	124	441 (0.32)	302 (0.4)	419 (0.34)	651 (0.24)
dysplasia	123	445 (0.32)	280 (0.43)	439 (0.33)	729 (0.21)
osteotomy	123	445 (0.32)	366 (0.34)	353 (0.4)	651 (0.24)
pain	123	445 (0.32)	442 (0.28)	315 (0.45)	631 (0.24)
static	123	445 (0.32)	772 (0.15)	717 (0.19)	257 (0.59)
agents	122	449 (0.32)	313 (0.38)	466 (0.32)	596 (0.26)
alumina	122	449 (0.32)	246 (0.51)	528 (0.28)	823 (0.18)
considerations	122	449 (0.32)	220 (0.55)	540 (0.27)	975 (0.15)
initial	122	449 (0.32)	323 (0.38)	419 (0.34)	631 (0.24)
micro	122	449 (0.32)	713 (0.17)	390 (0.37)	374 (0.41)
peek	122	449 (0.32)	5093 (0.008)	694 (0.2)	216 (0.71)
cantilever	121	455 (0.32)	416 (0.3)	510 (0.28)	419 (0.36)
films	121	455 (0.32)	416 (0.3)	349 (0.41)	614 (0.25)
length	121	455 (0.32)	515 (0.24)	336 (0.42)	531 (0.29)
protein	121	455 (0.32)	293 (0.42)	599 (0.24)	531 (0.29)
five-year	120	459 (0.31)	302 (0.4)	451 (0.32)	686 (0.22)
implantology	120	459 (0.31)	455 (0.27)	419 (0.34)	470 (0.32)
literature	120	459 (0.31)	257 (0.47)	487 (0.3)	823 (0.18)
relation	120	459 (0.31)	366 (0.34)	419 (0.34)	579 (0.27)
shear	120	459 (0.31)	376 (0.33)	494 (0.29)	484 (0.32)
infection	119	464 (0.31)	655 (0.18)	617 (0.24)	307 (0.49)
learning	119	464 (0.31)	2107 (0.04)	734 (0.19)	225 (0.67)
milled	119	464 (0.31)	655 (0.18)	674 (0.21)	294 (0.52)
optical	119	464 (0.31)	542 (0.22)	617 (0.24)	339 (0.46)
body	118	468 (0.31)	394 (0.31)	478 (0.31)	504 (0.3)
inflammatory	118	468 (0.31)	581 (0.21)	510 (0.28)	369 (0.42)
preclinical	118	468 (0.31)	1517 (0.064)	582 (0.25)	258 (0.58)
ability	117	471 (0.3)	455 (0.27)	634 (0.23)	382 (0.41)
flexural	117	471 (0.3)	531 (0.23)	582 (0.25)	369 (0.42)
mandibles	117	471 (0.3)	376 (0.33)	382 (0.37)	686 (0.22)
molars	117	471 (0.3)	501 (0.25)	439 (0.33)	461 (0.33)
numerical	117	471 (0.3)	366 (0.34)	494 (0.29)	531 (0.29)
silver	117	471 (0.3)	943 (0.12)	343 (0.41)	410 (0.38)
split-mouth	117	471 (0.3)	1059 (0.1)	419 (0.34)	339 (0.46)
dioxide	116	478 (0.3)	542 (0.22)	510 (0.28)	397 (0.39)
ion	116	478 (0.3)	347 (0.36)	540 (0.27)	545 (0.28)
carbon	115	480 (0.3)	542 (0.22)	540 (0.27)	393 (0.4)
containing	115	480 (0.3)	515 (0.24)	349 (0.41)	596 (0.26)
drilling	115	480 (0.3)	1137 (0.1)	439 (0.33)	339 (0.46)
enhance	115	480 (0.3)	713 (0.17)	634 (0.23)	314 (0.49)
images	115	480 (0.3)	743 (0.16)	540 (0.27)	339 (0.46)
microscopy	115	480 (0.3)	313 (0.38)	439 (0.33)	773 (0.19)
platform	115	480 (0.3)	564 (0.22)	329 (0.43)	596 (0.26)
connections	114	487 (0.3)	1517 (0.064)	280 (0.5)	461 (0.33)
heat	114	487 (0.3)	542 (0.22)	451 (0.32)	450 (0.34)
invasive	114	487 (0.3)	743 (0.16)	353 (0.4)	461 (0.33)
marrow	114	487 (0.3)	475 (0.26)	419 (0.34)	531 (0.29)
metallic	114	487 (0.3)	394 (0.31)	466 (0.32)	579 (0.27)
navigation	114	487 (0.3)	943 (0.12)	1396 (0.081)	229 (0.66)
sintering	114	487 (0.3)	1297 (0.08)	451 (0.32)	326 (0.47)
socket	114	487 (0.3)	515 (0.24)	540 (0.27)	410 (0.38)
2-year	113	495 (0.29)	455 (0.27)	364 (0.39)	669 (0.23)
irradiation	113	495 (0.29)	531 (0.23)	510 (0.28)	419 (0.36)
crest	112	497 (0.29)	334 (0.37)	406 (0.35)	863 (0.17)
poly	112	497 (0.29)	655 (0.18)	419 (0.34)	439 (0.35)
saliva	112	497 (0.29)	542 (0.22)	419 (0.34)	491 (0.31)
children	111	500 (0.29)	323 (0.38)	582 (0.25)	631 (0.24)
medical	111	500 (0.29)	487 (0.26)	540 (0.27)	450 (0.34)
one-piece	111	500 (0.29)	743 (0.16)	419 (0.34)	419 (0.36)
cyclic	110	503 (0.29)	402 (0.3)	390 (0.37)	748 (0.2)
fully	110	503 (0.29)	1297 (0.08)	1104 (0.11)	236 (0.63)
sandblasted	110	503 (0.29)	356 (0.35)	540 (0.27)	631 (0.24)
control	109	506 (0.28)	605 (0.2)	528 (0.28)	414 (0.37)
distal	109	506 (0.28)	382 (0.32)	540 (0.27)	579 (0.27)
hydroxyapatite-coated	109	506 (0.28)	199 (0.58)	694 (0.2)	1504 (0.081)
joint	109	506 (0.28)	427 (0.29)	439 (0.33)	651 (0.24)
thin	109	506 (0.28)	487 (0.26)	406 (0.35)	614 (0.25)
chewing	108	511 (0.28)	487 (0.26)	487 (0.3)	531 (0.29)
dentists	107	512 (0.28)	442 (0.28)	564 (0.26)	514 (0.29)
diabetes	107	512 (0.28)	879 (0.13)	451 (0.32)	410 (0.38)
education	107	512 (0.28)	581 (0.21)	674 (0.21)	382 (0.41)
osteoblasts	107	512 (0.28)	427 (0.29)	478 (0.31)	631 (0.24)
cemented	106	516 (0.28)	487 (0.26)	564 (0.26)	491 (0.31)
evaluating	106	516 (0.28)	679 (0.18)	510 (0.28)	419 (0.36)
indirect	106	516 (0.28)	416 (0.3)	599 (0.24)	531 (0.29)
validation	106	516 (0.28)	655 (0.18)	478 (0.31)	461 (0.33)
exposure	105	520 (0.27)	366 (0.34)	734 (0.19)	514 (0.29)
minimally	105	520 (0.27)	846 (0.14)	375 (0.38)	504 (0.3)
palatal	105	520 (0.27)	347 (0.36)	528 (0.28)	773 (0.19)
precision	105	520 (0.27)	402 (0.3)	652 (0.22)	514 (0.29)
processing	105	520 (0.27)	475 (0.26)	564 (0.26)	514 (0.29)
secondary	104	525 (0.27)	442 (0.28)	564 (0.26)	557 (0.27)
against	103	526 (0.27)	1137 (0.1)	494 (0.29)	382 (0.41)
fluoride	103	526 (0.27)	334 (0.37)	564 (0.26)	801 (0.18)
horizontal	103	526 (0.27)	846 (0.14)	451 (0.32)	450 (0.34)
machined	103	526 (0.27)	356 (0.35)	528 (0.28)	801 (0.18)
melting	103	526 (0.27)	2107 (0.04)	451 (0.32)	365 (0.43)
three-unit	103	526 (0.27)	501 (0.25)	494 (0.29)	579 (0.27)
glass-ceramic	102	532 (0.27)	382 (0.32)	914 (0.15)	470 (0.32)
production	102	532 (0.27)	455 (0.27)	652 (0.22)	504 (0.3)
improving	101	534 (0.26)	1297 (0.08)	674 (0.21)	319 (0.48)
lift	101	534 (0.26)	515 (0.24)	353 (0.4)	897 (0.16)
maxillae	101	534 (0.26)	455 (0.27)	406 (0.35)	823 (0.18)
mucositis	101	534 (0.26)	1873 (0.048)	540 (0.27)	339 (0.46)
one-year	101	534 (0.26)	542 (0.22)	564 (0.26)	504 (0.3)
particles	101	534 (0.26)	455 (0.27)	717 (0.19)	484 (0.32)
powder	101	534 (0.26)	635 (0.19)	634 (0.23)	419 (0.36)
test	101	534 (0.26)	427 (0.29)	564 (0.26)	631 (0.24)
zirconium	101	534 (0.26)	635 (0.19)	494 (0.29)	504 (0.3)
commercially	100	543 (0.26)	356 (0.35)	599 (0.24)	773 (0.19)
diabetic	100	543 (0.26)	679 (0.18)	564 (0.26)	450 (0.34)
efficiency	100	543 (0.26)	806 (0.14)	390 (0.37)	557 (0.27)
lesions	100	543 (0.26)	402 (0.3)	494 (0.29)	773 (0.19)
optimization	100	543 (0.26)	806 (0.14)	1054 (0.12)	307 (0.49)
polymer	100	543 (0.26)	635 (0.19)	564 (0.26)	470 (0.32)
quantitative	100	543 (0.26)	402 (0.3)	564 (0.26)	686 (0.22)
transfer	100	543 (0.26)	363 (0.34)	510 (0.28)	897 (0.16)
affect	99	551 (0.26)	806 (0.14)	487 (0.3)	470 (0.32)
classification	99	551 (0.26)	581 (0.21)	582 (0.25)	491 (0.31)
dimensional	99	551 (0.26)	743 (0.16)	582 (0.25)	433 (0.35)
enhancing	99	551 (0.26)	1517 (0.064)	833 (0.16)	290 (0.52)
humans	99	551 (0.26)	307 (0.39)	478 (0.31)	1413 (0.088)
nanocomposite	99	551 (0.26)	1059 (0.1)	419 (0.34)	470 (0.32)
prefabricated	99	551 (0.26)	376 (0.33)	717 (0.19)	614 (0.25)
fresh	98	558 (0.26)	402 (0.3)	400 (0.36)	1138 (0.12)
mucosal	98	558 (0.26)	679 (0.18)	510 (0.28)	504 (0.3)
zirconia-based	98	558 (0.26)	846 (0.14)	336 (0.42)	708 (0.21)
retentive	97	561 (0.25)	487 (0.26)	652 (0.22)	545 (0.28)
size	97	561 (0.25)	542 (0.22)	582 (0.25)	545 (0.28)
surrounding	97	561 (0.25)	402 (0.3)	564 (0.26)	748 (0.2)
volume	97	561 (0.25)	501 (0.25)	617 (0.24)	557 (0.27)
casting	96	565 (0.25)	366 (0.34)	761 (0.18)	651 (0.24)
chitosan	96	565 (0.25)	1059 (0.1)	466 (0.32)	470 (0.32)
conical	96	565 (0.25)	713 (0.17)	494 (0.29)	531 (0.29)
ectodermal	96	565 (0.25)	347 (0.36)	582 (0.25)	975 (0.15)
peptide	96	565 (0.25)	879 (0.13)	451 (0.32)	514 (0.29)
subjects	96	565 (0.25)	347 (0.36)	582 (0.25)	975 (0.15)
veneering	96	565 (0.25)	455 (0.27)	494 (0.29)	773 (0.19)
3-dimensional	95	572 (0.25)	487 (0.26)	494 (0.29)	748 (0.2)
biomaterials	95	572 (0.25)	501 (0.25)	599 (0.24)	614 (0.25)
bone-implant	95	572 (0.25)	501 (0.25)	528 (0.28)	686 (0.22)
deep	95	572 (0.25)	2107 (0.04)	1515 (0.073)	255 (0.6)
detection	95	572 (0.25)	879 (0.13)	617 (0.24)	414 (0.37)
enhancement	95	572 (0.25)	475 (0.26)	833 (0.16)	491 (0.31)
identification	95	572 (0.25)	416 (0.3)	652 (0.22)	669 (0.23)
incisor	95	572 (0.25)	564 (0.22)	510 (0.28)	631 (0.24)
patterns	95	572 (0.25)	581 (0.21)	582 (0.25)	545 (0.28)
external	94	581 (0.24)	743 (0.16)	382 (0.37)	729 (0.21)
image	94	581 (0.24)	501 (0.25)	599 (0.24)	631 (0.24)
observational	94	581 (0.24)	2107 (0.04)	617 (0.24)	352 (0.44)
panoramic	94	581 (0.24)	713 (0.17)	540 (0.27)	514 (0.29)
solution	94	581 (0.24)	515 (0.24)	717 (0.19)	514 (0.29)
wearers	94	581 (0.24)	581 (0.21)	564 (0.26)	579 (0.27)
diagnosis	93	587 (0.24)	455 (0.27)	833 (0.16)	531 (0.29)
diseases	93	587 (0.24)	1297 (0.08)	634 (0.23)	382 (0.41)
phase	93	587 (0.24)	713 (0.17)	791 (0.17)	410 (0.38)
complete-arch	92	590 (0.24)	2107 (0.04)	791 (0.17)	314 (0.49)
healthy	92	590 (0.24)	605 (0.2)	652 (0.22)	514 (0.29)
polyetheretherketone	92	590 (0.24)	5093 (0.008)	876 (0.15)	284 (0.53)
scan	92	590 (0.24)	1681 (0.056)	791 (0.17)	326 (0.47)
sheep	92	590 (0.24)	427 (0.29)	582 (0.25)	801 (0.18)
systemic	92	590 (0.24)	635 (0.19)	634 (0.23)	514 (0.29)
titania	92	590 (0.24)	713 (0.17)	466 (0.32)	651 (0.24)
allograft	91	597 (0.24)	402 (0.3)	528 (0.28)	1014 (0.14)
connective	91	597 (0.24)	772 (0.15)	694 (0.2)	439 (0.35)
dimension	91	597 (0.24)	713 (0.17)	487 (0.3)	631 (0.24)
extension	91	597 (0.24)	402 (0.3)	734 (0.19)	686 (0.22)
mineral	91	597 (0.24)	501 (0.25)	540 (0.27)	748 (0.2)
pattern	91	597 (0.24)	581 (0.21)	652 (0.22)	545 (0.28)
promotes	91	597 (0.24)	1395 (0.072)	674 (0.21)	374 (0.41)
composition	90	604 (0.23)	635 (0.19)	876 (0.15)	439 (0.35)
devices	90	604 (0.23)	655 (0.18)	582 (0.25)	579 (0.27)
double	90	604 (0.23)	655 (0.18)	510 (0.28)	651 (0.24)
gold	90	604 (0.23)	323 (0.38)	876 (0.15)	823 (0.18)
inferior	90	604 (0.23)	605 (0.2)	528 (0.28)	669 (0.23)
number	90	604 (0.23)	713 (0.17)	510 (0.28)	614 (0.25)
short-term	90	604 (0.23)	605 (0.2)	510 (0.28)	686 (0.22)
telescopic	90	604 (0.23)	455 (0.27)	487 (0.3)	1014 (0.14)
bilateral	89	612 (0.23)	581 (0.21)	494 (0.29)	748 (0.2)
bonded	89	612 (0.23)	402 (0.3)	876 (0.15)	651 (0.24)
central	89	612 (0.23)	635 (0.19)	599 (0.24)	596 (0.26)
endodontically	89	612 (0.23)	442 (0.28)	599 (0.24)	823 (0.18)
incidence	89	612 (0.23)	531 (0.23)	487 (0.3)	863 (0.17)
incisors	89	612 (0.23)	679 (0.18)	540 (0.27)	614 (0.25)
narrow	89	612 (0.23)	879 (0.13)	540 (0.27)	514 (0.29)
situ	89	612 (0.23)	605 (0.2)	617 (0.24)	596 (0.26)
forces	88	620 (0.23)	427 (0.29)	717 (0.19)	729 (0.21)
implications	88	620 (0.23)	542 (0.22)	734 (0.19)	557 (0.27)
mouth	88	620 (0.23)	531 (0.23)	599 (0.24)	708 (0.21)
recombinant	88	620 (0.23)	313 (0.38)	617 (0.24)	1504 (0.081)
space	88	620 (0.23)	542 (0.22)	734 (0.19)	557 (0.27)
standard	88	620 (0.23)	879 (0.13)	451 (0.32)	651 (0.24)
change	87	626 (0.23)	772 (0.15)	761 (0.18)	450 (0.34)
cobalt-chromium	87	626 (0.23)	515 (0.24)	833 (0.16)	557 (0.27)
diagnostic	87	626 (0.23)	655 (0.18)	582 (0.25)	631 (0.24)
lip	87	626 (0.23)	564 (0.22)	510 (0.28)	801 (0.18)
membranes	87	626 (0.23)	416 (0.3)	617 (0.24)	934 (0.15)
microbiological	87	626 (0.23)	501 (0.25)	761 (0.18)	614 (0.25)
radiological	87	626 (0.23)	635 (0.19)	466 (0.32)	823 (0.18)
bacteria	86	633 (0.22)	994 (0.11)	510 (0.28)	557 (0.27)
ex	86	633 (0.22)	1207 (0.088)	694 (0.2)	414 (0.37)
film	86	633 (0.22)	581 (0.21)	617 (0.24)	669 (0.23)
improvement	86	633 (0.22)	655 (0.18)	617 (0.24)	614 (0.25)
multidisciplinary	86	633 (0.22)	635 (0.19)	634 (0.23)	614 (0.25)
postoperative	86	633 (0.22)	772 (0.15)	494 (0.29)	669 (0.23)
prevention	86	633 (0.22)	679 (0.18)	717 (0.19)	514 (0.29)
scaffolds	86	633 (0.22)	1207 (0.088)	674 (0.21)	419 (0.36)
structural	86	633 (0.22)	994 (0.11)	652 (0.22)	461 (0.33)
width	86	633 (0.22)	542 (0.22)	652 (0.22)	669 (0.23)
assessing	85	643 (0.22)	943 (0.12)	582 (0.25)	531 (0.29)
dimensions	85	643 (0.22)	713 (0.17)	494 (0.29)	729 (0.21)
endodontic	85	643 (0.22)	475 (0.26)	734 (0.19)	708 (0.21)
fibrin	85	643 (0.22)	943 (0.12)	694 (0.2)	461 (0.33)
physical	85	643 (0.22)	679 (0.18)	734 (0.19)	514 (0.29)
age	84	648 (0.22)	679 (0.18)	674 (0.21)	579 (0.27)
osteotome	84	648 (0.22)	455 (0.27)	466 (0.32)	1504 (0.081)
rapid	84	648 (0.22)	515 (0.24)	540 (0.27)	934 (0.15)
stresses	84	648 (0.22)	605 (0.2)	466 (0.32)	975 (0.15)
x-ray	84	648 (0.22)	442 (0.28)	942 (0.14)	651 (0.24)
custom	83	653 (0.22)	581 (0.21)	634 (0.23)	708 (0.21)
glass-ceramics	83	653 (0.22)	846 (0.14)	791 (0.17)	461 (0.33)
tomographic	83	653 (0.22)	679 (0.18)	451 (0.32)	934 (0.15)
trabecular	83	653 (0.22)	679 (0.18)	634 (0.23)	631 (0.24)
yag	83	653 (0.22)	605 (0.2)	833 (0.16)	545 (0.28)
young	83	653 (0.22)	475 (0.26)	761 (0.18)	729 (0.21)
anodized	82	659 (0.21)	772 (0.15)	494 (0.29)	748 (0.2)
features	82	659 (0.21)	713 (0.17)	652 (0.22)	614 (0.25)
nanotube	82	659 (0.21)	1297 (0.08)	599 (0.24)	491 (0.31)
occlusion	82	659 (0.21)	806 (0.14)	582 (0.25)	631 (0.24)
osteoporotic	82	659 (0.21)	1873 (0.048)	599 (0.24)	450 (0.34)
angle	81	664 (0.21)	943 (0.12)	791 (0.17)	461 (0.33)
capacity	81	664 (0.21)	605 (0.2)	674 (0.21)	686 (0.22)
cellular	81	664 (0.21)	1059 (0.1)	478 (0.31)	686 (0.22)
drug	81	664 (0.21)	1207 (0.088)	674 (0.21)	470 (0.32)
failures	81	664 (0.21)	442 (0.28)	734 (0.19)	863 (0.17)
group	81	664 (0.21)	679 (0.18)	634 (0.23)	669 (0.23)
modeling	81	664 (0.21)	679 (0.18)	717 (0.19)	596 (0.26)
network	81	664 (0.21)	1395 (0.072)	876 (0.15)	397 (0.39)
veneered	81	664 (0.21)	1137 (0.1)	494 (0.29)	631 (0.24)
mini	80	673 (0.21)	1873 (0.048)	439 (0.33)	631 (0.24)
resection	80	673 (0.21)	487 (0.26)	674 (0.21)	897 (0.16)
cavity	79	675 (0.21)	487 (0.26)	694 (0.2)	897 (0.16)
engineering	79	675 (0.21)	743 (0.16)	634 (0.23)	669 (0.23)
evidence	79	675 (0.21)	455 (0.27)	694 (0.2)	975 (0.15)
flaps	79	675 (0.21)	564 (0.22)	717 (0.19)	729 (0.21)
individuals	79	675 (0.21)	743 (0.16)	791 (0.17)	545 (0.28)
mesh	79	675 (0.21)	605 (0.2)	564 (0.26)	897 (0.16)
microbial	79	675 (0.21)	943 (0.12)	617 (0.24)	596 (0.26)
protein-2	79	675 (0.21)	515 (0.24)	451 (0.32)	1737 (0.066)
taper	79	675 (0.21)	879 (0.13)	540 (0.27)	686 (0.22)
ultrasonic	79	675 (0.21)	1137 (0.1)	478 (0.31)	708 (0.21)
beagle	78	685 (0.2)	475 (0.26)	734 (0.19)	897 (0.16)
blood	78	685 (0.2)	635 (0.19)	833 (0.16)	614 (0.25)
branemark	78	685 (0.2)	229 (0.53)	1396 (0.081)	4291 (0.015)
chronic	78	685 (0.2)	655 (0.18)	582 (0.25)	823 (0.18)
components	78	685 (0.2)	455 (0.27)	876 (0.15)	801 (0.18)
presence	78	685 (0.2)	605 (0.2)	694 (0.2)	729 (0.21)
reports	78	685 (0.2)	542 (0.22)	634 (0.23)	897 (0.16)
substitute	78	685 (0.2)	772 (0.15)	528 (0.28)	801 (0.18)
three-year	78	685 (0.2)	605 (0.2)	599 (0.24)	863 (0.17)
tibia	78	685 (0.2)	442 (0.28)	652 (0.22)	1138 (0.12)
training	78	685 (0.2)	772 (0.15)	791 (0.17)	545 (0.28)
anatomical	77	696 (0.2)	1137 (0.1)	540 (0.27)	651 (0.24)
anchorage	77	696 (0.2)	307 (0.39)	1104 (0.11)	1268 (0.1)
autologous	77	696 (0.2)	679 (0.18)	617 (0.24)	773 (0.19)
damage	77	696 (0.2)	542 (0.22)	1104 (0.11)	596 (0.26)
degradation	77	696 (0.2)	655 (0.18)	674 (0.21)	729 (0.21)
completely	76	701 (0.2)	605 (0.2)	914 (0.15)	631 (0.24)
decontamination	76	701 (0.2)	1517 (0.064)	876 (0.15)	419 (0.36)
dual	76	701 (0.2)	635 (0.19)	634 (0.23)	823 (0.18)
er	76	701 (0.2)	743 (0.16)	995 (0.13)	514 (0.29)
hip	76	701 (0.2)	382 (0.32)	914 (0.15)	1049 (0.13)
modifications	76	701 (0.2)	679 (0.18)	652 (0.22)	748 (0.2)
morphological	76	701 (0.2)	605 (0.2)	833 (0.16)	669 (0.23)
plate	76	701 (0.2)	605 (0.2)	652 (0.22)	823 (0.18)
coverage	75	709 (0.2)	846 (0.14)	634 (0.23)	686 (0.22)
determination	75	709 (0.2)	542 (0.22)	674 (0.21)	934 (0.15)
nano	75	709 (0.2)	1517 (0.064)	734 (0.19)	470 (0.32)
premolar	75	709 (0.2)	655 (0.18)	582 (0.25)	934 (0.15)
promote	75	709 (0.2)	1517 (0.064)	652 (0.22)	514 (0.29)
splinted	75	709 (0.2)	635 (0.19)	652 (0.22)	823 (0.18)
cytotoxicity	74	715 (0.19)	879 (0.13)	717 (0.19)	614 (0.25)
expansion	74	715 (0.19)	581 (0.21)	634 (0.23)	975 (0.15)
feasibility	74	715 (0.19)	879 (0.13)	942 (0.14)	504 (0.3)
fibroblast	74	715 (0.19)	846 (0.14)	599 (0.24)	748 (0.2)
template	74	715 (0.19)	515 (0.24)	761 (0.18)	897 (0.16)
two-piece	74	715 (0.19)	2107 (0.04)	652 (0.22)	491 (0.31)
upper	74	715 (0.19)	515 (0.24)	942 (0.14)	748 (0.2)
complication	73	722 (0.19)	542 (0.22)	652 (0.22)	1049 (0.13)
esthetics	73	722 (0.19)	442 (0.28)	791 (0.17)	1097 (0.13)
hydrophilic	73	722 (0.19)	1207 (0.088)	540 (0.27)	708 (0.21)
interdisciplinary	73	722 (0.19)	806 (0.14)	833 (0.16)	596 (0.26)
morse	73	722 (0.19)	994 (0.11)	540 (0.27)	773 (0.19)
onlay	73	722 (0.19)	501 (0.25)	652 (0.22)	1194 (0.11)
examination	72	728 (0.19)	581 (0.21)	791 (0.17)	801 (0.18)
inflammation	72	728 (0.19)	943 (0.12)	1054 (0.12)	491 (0.31)
orthopedic	72	728 (0.19)	1137 (0.1)	734 (0.19)	557 (0.27)
posts	72	728 (0.19)	427 (0.29)	791 (0.17)	1194 (0.11)
radiation	72	728 (0.19)	679 (0.18)	876 (0.15)	669 (0.23)
shape	72	728 (0.19)	635 (0.19)	734 (0.19)	801 (0.18)
temporary	72	728 (0.19)	772 (0.15)	761 (0.18)	669 (0.23)
case-control	71	735 (0.18)	1517 (0.064)	791 (0.17)	491 (0.31)
ions	71	735 (0.18)	879 (0.13)	674 (0.21)	708 (0.21)
location	71	735 (0.18)	743 (0.16)	599 (0.24)	934 (0.15)
misfit	71	735 (0.18)	713 (0.17)	582 (0.25)	1014 (0.14)
mode	71	735 (0.18)	581 (0.21)	734 (0.19)	897 (0.16)
periodontally	71	735 (0.18)	427 (0.29)	876 (0.15)	1138 (0.12)
pressure	71	735 (0.18)	994 (0.11)	510 (0.28)	897 (0.16)
selection	71	735 (0.18)	475 (0.26)	876 (0.15)	1014 (0.14)
y-tzp	71	735 (0.18)	806 (0.14)	564 (0.26)	934 (0.15)
additively	70	744 (0.18)	#N/A	1515 (0.073)	347 (0.45)
bite	70	744 (0.18)	994 (0.11)	528 (0.28)	897 (0.16)
cement-retained	70	744 (0.18)	605 (0.2)	761 (0.18)	863 (0.17)
fractures	70	744 (0.18)	542 (0.22)	791 (0.17)	934 (0.15)
history	70	744 (0.18)	655 (0.18)	599 (0.24)	1097 (0.13)
substrate	70	744 (0.18)	515 (0.24)	876 (0.15)	934 (0.15)
unilateral	70	744 (0.18)	635 (0.19)	734 (0.19)	863 (0.17)
volumetric	70	744 (0.18)	2891 (0.024)	674 (0.21)	504 (0.3)
colonization	69	752 (0.18)	679 (0.18)	734 (0.19)	823 (0.18)
consecutive	69	752 (0.18)	382 (0.32)	876 (0.15)	1606 (0.074)
functionally	69	752 (0.18)	806 (0.14)	652 (0.22)	823 (0.18)
guides	69	752 (0.18)	1137 (0.1)	734 (0.19)	614 (0.25)
infections	69	752 (0.18)	1681 (0.056)	694 (0.2)	557 (0.27)
innovative	69	752 (0.18)	1517 (0.064)	791 (0.17)	514 (0.29)
maxillectomy	69	752 (0.18)	679 (0.18)	791 (0.17)	773 (0.19)
private	69	752 (0.18)	455 (0.27)	734 (0.19)	1413 (0.088)
scans	69	752 (0.18)	2442 (0.032)	1396 (0.081)	382 (0.41)
sealing	69	752 (0.18)	1395 (0.072)	876 (0.15)	504 (0.3)
veneer	69	752 (0.18)	564 (0.22)	652 (0.22)	1194 (0.11)
apatite	68	763 (0.18)	416 (0.3)	791 (0.17)	1606 (0.074)
crevicular	68	763 (0.18)	713 (0.17)	791 (0.17)	773 (0.19)
epithelial	68	763 (0.18)	846 (0.14)	599 (0.24)	934 (0.15)
muscle	68	763 (0.18)	605 (0.2)	761 (0.18)	934 (0.15)
observation	68	763 (0.18)	743 (0.16)	674 (0.21)	897 (0.16)
polymerization	68	763 (0.18)	806 (0.14)	791 (0.17)	708 (0.21)
ridges	68	763 (0.18)	635 (0.19)	833 (0.16)	823 (0.18)
rough	68	763 (0.18)	772 (0.15)	564 (0.26)	1097 (0.13)
smoking	68	763 (0.18)	581 (0.21)	734 (0.19)	1014 (0.14)
biofilms	67	772 (0.17)	1517 (0.064)	761 (0.18)	557 (0.27)
consensus	67	772 (0.17)	1517 (0.064)	617 (0.24)	686 (0.22)
displacement	67	772 (0.17)	1059 (0.1)	652 (0.22)	748 (0.2)
fabricating	67	772 (0.17)	581 (0.21)	1104 (0.11)	748 (0.2)
index	67	772 (0.17)	655 (0.18)	995 (0.13)	729 (0.21)
micro-ct	67	772 (0.17)	2891 (0.024)	528 (0.28)	686 (0.22)
observations	67	772 (0.17)	313 (0.38)	995 (0.13)	3453 (0.022)
osteoblast-like	67	772 (0.17)	501 (0.25)	734 (0.19)	1334 (0.1)
osteonecrosis	67	772 (0.17)	943 (0.12)	694 (0.2)	748 (0.2)
polishing	67	772 (0.17)	1395 (0.072)	1054 (0.12)	484 (0.32)
radiography	67	772 (0.17)	605 (0.2)	791 (0.17)	934 (0.15)
temporomandibular	67	772 (0.17)	713 (0.17)	652 (0.22)	1014 (0.14)
blocks	66	784 (0.17)	1517 (0.064)	791 (0.17)	557 (0.27)
candida	66	784 (0.17)	879 (0.13)	717 (0.19)	773 (0.19)
co-cr	66	784 (0.17)	1517 (0.064)	761 (0.18)	579 (0.27)
dentate	66	784 (0.17)	772 (0.15)	528 (0.28)	1334 (0.1)
field	66	784 (0.17)	772 (0.15)	694 (0.2)	897 (0.16)
iti	66	784 (0.17)	266 (0.45)	2051 (0.049)	2923 (0.029)
osteoporosis	66	784 (0.17)	1137 (0.1)	761 (0.18)	651 (0.24)
radiographs	66	784 (0.17)	879 (0.13)	833 (0.16)	686 (0.22)
steel	66	784 (0.17)	655 (0.18)	833 (0.16)	863 (0.17)
water	66	784 (0.17)	655 (0.18)	833 (0.16)	863 (0.17)
biocompatible	65	794 (0.17)	1297 (0.08)	995 (0.13)	531 (0.29)
commercial	65	794 (0.17)	1137 (0.1)	540 (0.27)	975 (0.15)
copings	65	794 (0.17)	679 (0.18)	599 (0.24)	1334 (0.1)
craniofacial	65	794 (0.17)	394 (0.31)	1396 (0.081)	1138 (0.12)
osteoblastic	65	794 (0.17)	772 (0.15)	694 (0.2)	934 (0.15)
prior	65	794 (0.17)	515 (0.24)	1054 (0.12)	975 (0.15)
reconstructions	65	794 (0.17)	713 (0.17)	694 (0.2)	1014 (0.14)
soft-tissue	65	794 (0.17)	564 (0.22)	1161 (0.11)	801 (0.18)
strategies	65	794 (0.17)	994 (0.11)	791 (0.17)	686 (0.22)
chlorhexidine	64	803 (0.17)	879 (0.13)	599 (0.24)	1049 (0.13)
computer	64	803 (0.17)	581 (0.21)	876 (0.15)	1014 (0.14)
multicentre	64	803 (0.17)	1059 (0.1)	466 (0.32)	1413 (0.088)
orbital	64	803 (0.17)	806 (0.14)	942 (0.14)	708 (0.21)
patient-specific	64	803 (0.17)	3610 (0.016)	1104 (0.11)	433 (0.35)
permanent	64	803 (0.17)	531 (0.23)	1161 (0.11)	897 (0.16)
provisionalization	64	803 (0.17)	994 (0.11)	833 (0.16)	686 (0.22)
substrates	64	803 (0.17)	679 (0.18)	876 (0.15)	863 (0.17)
teaching	64	803 (0.17)	846 (0.14)	876 (0.15)	729 (0.21)
university	64	803 (0.17)	879 (0.13)	694 (0.2)	863 (0.17)
wound	64	803 (0.17)	994 (0.11)	876 (0.15)	669 (0.23)
according	63	814 (0.16)	1517 (0.064)	1054 (0.12)	514 (0.29)
barrier	63	814 (0.16)	455 (0.27)	1104 (0.11)	1194 (0.11)
condition	63	814 (0.16)	1059 (0.1)	1054 (0.12)	596 (0.26)
deformation	63	814 (0.16)	772 (0.15)	761 (0.18)	897 (0.16)
etching	63	814 (0.16)	1207 (0.088)	617 (0.24)	863 (0.17)
evolution	63	814 (0.16)	806 (0.14)	833 (0.16)	801 (0.18)
fusion	63	814 (0.16)	743 (0.16)	1648 (0.065)	596 (0.26)
influencing	63	814 (0.16)	743 (0.16)	1054 (0.12)	729 (0.21)
lingual	63	814 (0.16)	679 (0.18)	734 (0.19)	1049 (0.13)
periapical	63	814 (0.16)	806 (0.14)	833 (0.16)	801 (0.18)
plaque	63	814 (0.16)	531 (0.23)	833 (0.16)	1268 (0.1)
sol-gel	63	814 (0.16)	943 (0.12)	634 (0.23)	975 (0.15)
synthetic	63	814 (0.16)	879 (0.13)	617 (0.24)	1049 (0.13)
3-unit	62	827 (0.16)	1517 (0.064)	942 (0.14)	557 (0.27)
affecting	62	827 (0.16)	679 (0.18)	995 (0.13)	823 (0.18)
cancellous	62	827 (0.16)	531 (0.23)	734 (0.19)	1606 (0.074)
cleaning	62	827 (0.16)	1873 (0.048)	942 (0.14)	531 (0.29)
dehiscence	62	827 (0.16)	1059 (0.1)	833 (0.16)	708 (0.21)
evaluate	62	827 (0.16)	1207 (0.088)	761 (0.18)	708 (0.21)
hydrothermal	62	827 (0.16)	943 (0.12)	1104 (0.11)	631 (0.24)
micro-arc	62	827 (0.16)	846 (0.14)	761 (0.18)	863 (0.17)
service	62	827 (0.16)	605 (0.2)	833 (0.16)	1097 (0.13)
silicone	62	827 (0.16)	635 (0.19)	791 (0.17)	1097 (0.13)
sla	62	827 (0.16)	806 (0.14)	876 (0.15)	801 (0.18)
streptococcus	62	827 (0.16)	994 (0.11)	694 (0.2)	863 (0.17)
trends	62	827 (0.16)	772 (0.15)	1161 (0.11)	686 (0.22)
veneers	62	827 (0.16)	1059 (0.1)	761 (0.18)	748 (0.2)
approaches	61	841 (0.16)	1137 (0.1)	1054 (0.12)	614 (0.25)
arches	61	841 (0.16)	772 (0.15)	942 (0.14)	801 (0.18)
chairside	61	841 (0.16)	1137 (0.1)	1161 (0.11)	579 (0.27)
edentulism	61	841 (0.16)	515 (0.24)	1233 (0.1)	1014 (0.14)
gap	61	841 (0.16)	994 (0.11)	791 (0.17)	773 (0.19)
hydrogel	61	841 (0.16)	2107 (0.04)	833 (0.16)	579 (0.27)
interfaces	61	841 (0.16)	635 (0.19)	791 (0.17)	1138 (0.12)
mastication	61	841 (0.16)	943 (0.12)	674 (0.21)	975 (0.15)
osteointegration	61	841 (0.16)	1137 (0.1)	761 (0.18)	748 (0.2)
radiotherapy	61	841 (0.16)	879 (0.13)	876 (0.15)	773 (0.19)
ratio	61	841 (0.16)	1681 (0.056)	634 (0.23)	773 (0.19)
regarding	61	841 (0.16)	2442 (0.032)	717 (0.19)	631 (0.24)
silicate	61	841 (0.16)	1873 (0.048)	1054 (0.12)	514 (0.29)
staphylococcus	61	841 (0.16)	1681 (0.056)	634 (0.23)	773 (0.19)
undergraduate	61	841 (0.16)	943 (0.12)	942 (0.14)	708 (0.21)
artifact	60	856 (0.16)	2891 (0.024)	791 (0.17)	579 (0.27)
computer-guided	60	856 (0.16)	1059 (0.1)	717 (0.19)	863 (0.17)
definitive	60	856 (0.16)	772 (0.15)	833 (0.16)	934 (0.15)
interaction	60	856 (0.16)	879 (0.13)	1233 (0.1)	651 (0.24)
non-submerged	60	856 (0.16)	323 (0.38)	1648 (0.065)	2523 (0.037)
plasma-sprayed	60	856 (0.16)	363 (0.34)	1515 (0.073)	1878 (0.059)
program	60	856 (0.16)	743 (0.16)	942 (0.14)	863 (0.17)
safety	60	856 (0.16)	1395 (0.072)	734 (0.19)	729 (0.21)
stainless	60	856 (0.16)	713 (0.17)	876 (0.15)	975 (0.15)
amalgam	59	865 (0.15)	487 (0.26)	1515 (0.073)	1049 (0.13)
antibiotic	59	865 (0.15)	1059 (0.1)	942 (0.14)	708 (0.21)
artifacts	59	865 (0.15)	1059 (0.1)	876 (0.15)	748 (0.2)
ball	59	865 (0.15)	713 (0.17)	761 (0.18)	1138 (0.12)
cementation	59	865 (0.15)	635 (0.19)	914 (0.15)	1097 (0.13)
chemically	59	865 (0.15)	475 (0.26)	833 (0.16)	2249 (0.044)
correction	59	865 (0.15)	655 (0.18)	876 (0.15)	1097 (0.13)
immunohistochemical	59	865 (0.15)	846 (0.14)	674 (0.21)	1138 (0.12)
locator	59	865 (0.15)	1681 (0.056)	617 (0.24)	863 (0.17)
long	59	865 (0.15)	1395 (0.072)	617 (0.24)	934 (0.15)
longevity	59	865 (0.15)	605 (0.2)	1306 (0.089)	863 (0.17)
magnesium	59	865 (0.15)	1873 (0.048)	761 (0.18)	669 (0.23)
mechanism	59	865 (0.15)	879 (0.13)	1104 (0.11)	708 (0.21)
mini-implants	59	865 (0.15)	1059 (0.1)	914 (0.15)	729 (0.21)
newly	59	865 (0.15)	713 (0.17)	942 (0.14)	934 (0.15)
scanners	59	865 (0.15)	5093 (0.008)	1515 (0.073)	419 (0.36)
strategy	59	865 (0.15)	1681 (0.056)	1306 (0.089)	504 (0.3)
stromal	59	865 (0.15)	879 (0.13)	717 (0.19)	1014 (0.14)
tool	59	865 (0.15)	1297 (0.08)	694 (0.2)	823 (0.18)
translucency	59	865 (0.15)	2107 (0.04)	995 (0.13)	545 (0.28)
trueness	59	865 (0.15)	#N/A	2051 (0.049)	397 (0.39)
access	58	886 (0.15)	994 (0.11)	942 (0.14)	748 (0.2)
adsorption	58	886 (0.15)	679 (0.18)	1396 (0.081)	773 (0.19)
femoral	58	886 (0.15)	743 (0.16)	995 (0.13)	897 (0.16)
microvascular	58	886 (0.15)	564 (0.22)	1233 (0.1)	1014 (0.14)
osseous	58	886 (0.15)	487 (0.26)	1104 (0.11)	1413 (0.088)
perception	58	886 (0.15)	879 (0.13)	914 (0.15)	823 (0.18)
positioning	58	886 (0.15)	679 (0.18)	914 (0.15)	1049 (0.13)
preparations	58	886 (0.15)	772 (0.15)	791 (0.17)	1049 (0.13)
salivary	58	886 (0.15)	879 (0.13)	914 (0.15)	823 (0.18)
single-implant	58	886 (0.15)	1059 (0.1)	876 (0.15)	773 (0.19)
technologies	58	886 (0.15)	1681 (0.056)	1054 (0.12)	579 (0.27)
custom-made	57	897 (0.15)	1137 (0.1)	1104 (0.11)	669 (0.23)
depth	57	897 (0.15)	1137 (0.1)	791 (0.17)	823 (0.18)
dose	57	897 (0.15)	879 (0.13)	942 (0.14)	823 (0.18)
electrolytic	57	897 (0.15)	2442 (0.032)	1515 (0.073)	470 (0.32)
existing	57	897 (0.15)	743 (0.16)	942 (0.14)	975 (0.15)
methacrylate	57	897 (0.15)	1059 (0.1)	833 (0.16)	823 (0.18)
microstructural	57	897 (0.15)	1297 (0.08)	791 (0.17)	773 (0.19)
nasal	57	897 (0.15)	1137 (0.1)	791 (0.17)	823 (0.18)
note	57	897 (0.15)	427 (0.29)	1840 (0.057)	1268 (0.1)
pathway	57	897 (0.15)	2891 (0.024)	914 (0.15)	579 (0.27)
people	57	897 (0.15)	713 (0.17)	995 (0.13)	975 (0.15)
perforation	57	897 (0.15)	879 (0.13)	791 (0.17)	975 (0.15)
resorbable	57	897 (0.15)	713 (0.17)	791 (0.17)	1194 (0.11)
scanner	57	897 (0.15)	3610 (0.016)	995 (0.13)	531 (0.29)
segmental	57	897 (0.15)	564 (0.22)	876 (0.15)	1504 (0.081)
sintered	57	897 (0.15)	879 (0.13)	694 (0.2)	1138 (0.12)
stage	57	897 (0.15)	994 (0.11)	1161 (0.11)	686 (0.22)
switching	57	897 (0.15)	772 (0.15)	652 (0.22)	1504 (0.081)
tests	57	897 (0.15)	772 (0.15)	942 (0.14)	934 (0.15)
therapeutic	57	897 (0.15)	943 (0.12)	876 (0.15)	863 (0.17)
trauma	57	897 (0.15)	679 (0.18)	995 (0.13)	1014 (0.14)
wall	57	897 (0.15)	1137 (0.1)	694 (0.2)	975 (0.15)
12-month	56	919 (0.15)	1059 (0.1)	717 (0.19)	1014 (0.14)
alterations	56	919 (0.15)	846 (0.14)	914 (0.15)	934 (0.15)
disorders	56	919 (0.15)	713 (0.17)	914 (0.15)	1097 (0.13)
knowledge	56	919 (0.15)	1207 (0.088)	791 (0.17)	823 (0.18)
late	56	919 (0.15)	879 (0.13)	1161 (0.11)	748 (0.2)
obturator	56	919 (0.15)	655 (0.18)	734 (0.19)	1606 (0.074)
oxygen	56	919 (0.15)	879 (0.13)	942 (0.14)	863 (0.17)
photoelastic	56	919 (0.15)	806 (0.14)	540 (0.27)	2523 (0.037)
strontium	56	919 (0.15)	1873 (0.048)	791 (0.17)	708 (0.21)
wearing	56	919 (0.15)	605 (0.2)	1233 (0.1)	1014 (0.14)
assess	55	929 (0.14)	879 (0.13)	694 (0.2)	1268 (0.1)
casts	55	929 (0.14)	846 (0.14)	995 (0.13)	897 (0.16)
diode	55	929 (0.14)	1681 (0.056)	942 (0.14)	669 (0.23)
generation	55	929 (0.14)	1207 (0.088)	734 (0.19)	934 (0.15)
imperfecta	55	929 (0.14)	655 (0.18)	1233 (0.1)	975 (0.15)
layers	55	929 (0.14)	743 (0.16)	833 (0.16)	1194 (0.11)
measuring	55	929 (0.14)	743 (0.16)	942 (0.14)	1049 (0.13)
milling	55	929 (0.14)	2891 (0.024)	1104 (0.11)	545 (0.28)
prediction	55	929 (0.14)	1873 (0.048)	1104 (0.11)	596 (0.26)
reactions	55	929 (0.14)	402 (0.3)	1161 (0.11)	2923 (0.029)
registration	55	929 (0.14)	1207 (0.088)	1104 (0.11)	686 (0.22)
software	55	929 (0.14)	1059 (0.1)	995 (0.13)	773 (0.19)
thread	55	929 (0.14)	1297 (0.08)	761 (0.18)	863 (0.17)
wettability	55	929 (0.14)	1517 (0.064)	876 (0.15)	729 (0.21)
clasp	54	943 (0.14)	542 (0.22)	1233 (0.1)	1268 (0.1)
contamination	54	943 (0.14)	879 (0.13)	942 (0.14)	934 (0.15)
functionalization	54	943 (0.14)	2107 (0.04)	761 (0.18)	748 (0.2)
hierarchical	54	943 (0.14)	2107 (0.04)	674 (0.21)	863 (0.17)
individual	54	943 (0.14)	679 (0.18)	914 (0.15)	1268 (0.1)
post-loading	54	943 (0.14)	2442 (0.032)	400 (0.36)	2249 (0.044)
premolars	54	943 (0.14)	806 (0.14)	942 (0.14)	1014 (0.14)
questionnaire	54	943 (0.14)	994 (0.11)	717 (0.19)	1138 (0.12)
shade	54	943 (0.14)	1137 (0.1)	942 (0.14)	801 (0.18)
simple	54	943 (0.14)	542 (0.22)	1054 (0.12)	1504 (0.081)
tilted	54	943 (0.14)	1059 (0.1)	694 (0.2)	1138 (0.12)
aureus	53	954 (0.14)	1681 (0.056)	791 (0.17)	801 (0.18)
cytocompatibility	53	954 (0.14)	1873 (0.048)	734 (0.19)	823 (0.18)
energy	53	954 (0.14)	772 (0.15)	995 (0.13)	1049 (0.13)
fibular	53	954 (0.14)	879 (0.13)	791 (0.17)	1138 (0.12)
loosening	53	954 (0.14)	1059 (0.1)	791 (0.17)	1014 (0.14)
macrophage	53	954 (0.14)	5093 (0.008)	942 (0.14)	596 (0.26)
measures	53	954 (0.14)	1207 (0.088)	1054 (0.12)	748 (0.2)
microscopic	53	954 (0.14)	475 (0.26)	1396 (0.081)	1606 (0.074)
needs	53	954 (0.14)	655 (0.18)	942 (0.14)	1334 (0.1)
reaction	53	954 (0.14)	605 (0.2)	1233 (0.1)	1138 (0.12)
rhbmp-2	53	954 (0.14)	605 (0.2)	914 (0.15)	1606 (0.074)
silica	53	954 (0.14)	943 (0.12)	876 (0.15)	1014 (0.14)
utilizing	53	954 (0.14)	846 (0.14)	833 (0.16)	1138 (0.12)
zinc	53	954 (0.14)	1137 (0.1)	1054 (0.12)	773 (0.19)
anodic	52	968 (0.14)	713 (0.17)	833 (0.16)	1504 (0.081)
atmospheric	52	968 (0.14)	3610 (0.016)	833 (0.16)	686 (0.22)
axial	52	968 (0.14)	1059 (0.1)	761 (0.18)	1097 (0.13)
biologic	52	968 (0.14)	581 (0.21)	1161 (0.11)	1334 (0.1)
biomaterial	52	968 (0.14)	943 (0.12)	995 (0.13)	934 (0.15)
bony	52	968 (0.14)	806 (0.14)	791 (0.17)	1334 (0.1)
carcinoma	52	968 (0.14)	655 (0.18)	995 (0.13)	1334 (0.1)
cervical	52	968 (0.14)	879 (0.13)	876 (0.15)	1097 (0.13)
clasps	52	968 (0.14)	713 (0.17)	1306 (0.089)	975 (0.15)
distance	52	968 (0.14)	806 (0.14)	995 (0.13)	1049 (0.13)
elements	52	968 (0.14)	1517 (0.064)	833 (0.16)	823 (0.18)
environment	52	968 (0.14)	994 (0.11)	914 (0.15)	975 (0.15)
geometry	52	968 (0.14)	806 (0.14)	1161 (0.11)	934 (0.15)
graphene	52	968 (0.14)	#N/A	1161 (0.11)	531 (0.29)
ha	52	968 (0.14)	605 (0.2)	1306 (0.089)	1138 (0.12)
interfacial	52	968 (0.14)	564 (0.22)	1054 (0.12)	1606 (0.074)
periimplant	52	968 (0.14)	1059 (0.1)	510 (0.28)	2923 (0.029)
preoperative	52	968 (0.14)	879 (0.13)	914 (0.15)	1049 (0.13)
rehabilitations	52	968 (0.14)	2442 (0.032)	995 (0.13)	651 (0.24)
tooth-supported	52	968 (0.14)	1059 (0.1)	876 (0.15)	975 (0.15)
towards	52	968 (0.14)	1395 (0.072)	914 (0.15)	801 (0.18)
two-year	52	968 (0.14)	743 (0.16)	995 (0.13)	1138 (0.12)
4-year	51	990 (0.13)	772 (0.15)	995 (0.13)	1138 (0.12)
agent	51	990 (0.13)	1059 (0.1)	1396 (0.081)	729 (0.21)
atrophy	51	990 (0.13)	806 (0.14)	995 (0.13)	1097 (0.13)
clinically	51	990 (0.13)	743 (0.16)	833 (0.16)	1504 (0.081)
comprehensive	51	990 (0.13)	1873 (0.048)	1306 (0.089)	614 (0.25)
construction	51	990 (0.13)	846 (0.14)	942 (0.14)	1097 (0.13)
crossover	51	990 (0.13)	3610 (0.016)	1161 (0.11)	579 (0.27)
degree	51	990 (0.13)	1395 (0.072)	995 (0.13)	773 (0.19)
final	51	990 (0.13)	806 (0.14)	1161 (0.11)	975 (0.15)
making	51	990 (0.13)	581 (0.21)	995 (0.13)	1737 (0.066)
maximum	51	990 (0.13)	1059 (0.1)	717 (0.19)	1268 (0.1)
mechanisms	51	990 (0.13)	772 (0.15)	942 (0.14)	1194 (0.11)
mellitus	51	990 (0.13)	1681 (0.056)	761 (0.18)	897 (0.16)
molecular	51	990 (0.13)	1395 (0.072)	791 (0.17)	934 (0.15)
pulp	51	990 (0.13)	994 (0.11)	1161 (0.11)	823 (0.18)
scaffold	51	990 (0.13)	1681 (0.056)	1396 (0.081)	614 (0.25)
tensile	51	990 (0.13)	542 (0.22)	1306 (0.089)	1413 (0.088)
adhesives	50	1007 (0.13)	1297 (0.08)	876 (0.15)	934 (0.15)
areas	50	1007 (0.13)	1059 (0.1)	1104 (0.11)	863 (0.17)
electrical	50	1007 (0.13)	1207 (0.088)	995 (0.13)	863 (0.17)
hygiene	50	1007 (0.13)	994 (0.11)	1233 (0.1)	823 (0.18)
indicators	50	1007 (0.13)	1873 (0.048)	1233 (0.1)	651 (0.24)
installation	50	1007 (0.13)	743 (0.16)	1104 (0.11)	1138 (0.12)
machining	50	1007 (0.13)	1207 (0.088)	1161 (0.11)	773 (0.19)
microleakage	50	1007 (0.13)	772 (0.15)	1054 (0.12)	1138 (0.12)
national	50	1007 (0.13)	994 (0.11)	942 (0.14)	1014 (0.14)
perceptions	50	1007 (0.13)	1395 (0.072)	674 (0.21)	1194 (0.11)
proximal	50	1007 (0.13)	1059 (0.1)	1306 (0.089)	773 (0.19)
resin-based	50	1007 (0.13)	1297 (0.08)	1161 (0.11)	748 (0.2)
stereolithographic	50	1007 (0.13)	943 (0.12)	694 (0.2)	1606 (0.074)
ten-year	50	1007 (0.13)	879 (0.13)	914 (0.15)	1138 (0.12)
conversion	49	1021 (0.13)	1207 (0.088)	995 (0.13)	897 (0.16)
drill	49	1021 (0.13)	1517 (0.064)	674 (0.21)	1194 (0.11)
effective	49	1021 (0.13)	1681 (0.056)	1161 (0.11)	708 (0.21)
elastic	49	1021 (0.13)	994 (0.11)	833 (0.16)	1194 (0.11)
form	49	1021 (0.13)	806 (0.14)	942 (0.14)	1268 (0.1)
inlay	49	1021 (0.13)	605 (0.2)	995 (0.13)	1878 (0.059)
loads	49	1021 (0.13)	1059 (0.1)	995 (0.13)	975 (0.15)
orientation	49	1021 (0.13)	994 (0.11)	1161 (0.11)	897 (0.16)
photodynamic	49	1021 (0.13)	#N/A	942 (0.14)	651 (0.24)
possible	49	1021 (0.13)	1207 (0.088)	995 (0.13)	897 (0.16)
regenerative	49	1021 (0.13)	1395 (0.072)	1233 (0.1)	729 (0.21)
sodium	49	1021 (0.13)	879 (0.13)	995 (0.13)	1097 (0.13)
transcrestal	49	1021 (0.13)	3610 (0.016)	833 (0.16)	748 (0.2)
activation	48	1034 (0.13)	2107 (0.04)	833 (0.16)	863 (0.17)
angulation	48	1034 (0.13)	1137 (0.1)	1233 (0.1)	823 (0.18)
leakage	48	1034 (0.13)	943 (0.12)	761 (0.18)	1504 (0.081)
modes	48	1034 (0.13)	846 (0.14)	791 (0.17)	1606 (0.074)
reduce	48	1034 (0.13)	1137 (0.1)	914 (0.15)	1049 (0.13)
six	48	1034 (0.13)	943 (0.12)	1104 (0.11)	1014 (0.14)
solutions	48	1034 (0.13)	1395 (0.072)	1161 (0.11)	773 (0.19)
state	48	1034 (0.13)	635 (0.19)	1396 (0.081)	1268 (0.1)
titanium-zirconium	48	1034 (0.13)	5093 (0.008)	717 (0.19)	863 (0.17)
two-implant	48	1034 (0.13)	943 (0.12)	995 (0.13)	1097 (0.13)
varying	48	1034 (0.13)	943 (0.12)	1515 (0.073)	823 (0.18)
all-on-4	47	1045 (0.12)	2891 (0.024)	942 (0.14)	748 (0.2)
bisphosphonate	47	1045 (0.12)	605 (0.2)	914 (0.15)	2923 (0.029)
bruxism	47	1045 (0.12)	1297 (0.08)	914 (0.15)	1014 (0.14)
combining	47	1045 (0.12)	1517 (0.064)	1840 (0.057)	651 (0.24)
critical	47	1045 (0.12)	1137 (0.1)	833 (0.16)	1194 (0.11)
ligament	47	1045 (0.12)	1059 (0.1)	876 (0.15)	1194 (0.11)
load-bearing	47	1045 (0.12)	943 (0.12)	833 (0.16)	1413 (0.088)
margin	47	1045 (0.12)	1395 (0.072)	1161 (0.11)	801 (0.18)
modulus	47	1045 (0.12)	994 (0.11)	1306 (0.089)	897 (0.16)
movement	47	1045 (0.12)	806 (0.14)	942 (0.14)	1413 (0.088)
setting	47	1045 (0.12)	1059 (0.1)	1104 (0.11)	975 (0.15)
traditional	47	1045 (0.12)	943 (0.12)	942 (0.14)	1194 (0.11)
tumor	47	1045 (0.12)	679 (0.18)	1054 (0.12)	1606 (0.074)
ultrasound	47	1045 (0.12)	1137 (0.1)	995 (0.13)	1014 (0.14)
variations	47	1045 (0.12)	1137 (0.1)	833 (0.16)	1194 (0.11)
viability	47	1045 (0.12)	1059 (0.1)	1396 (0.081)	823 (0.18)
xenograft	47	1045 (0.12)	1873 (0.048)	995 (0.13)	801 (0.18)
6-year	46	1062 (0.12)	943 (0.12)	914 (0.15)	1334 (0.1)
7-year	46	1062 (0.12)	1207 (0.088)	995 (0.13)	1014 (0.14)
bmp-2	46	1062 (0.12)	1137 (0.1)	791 (0.17)	1334 (0.1)
chemistry	46	1062 (0.12)	806 (0.14)	995 (0.13)	1413 (0.088)
clinic	46	1062 (0.12)	1137 (0.1)	761 (0.18)	1413 (0.088)
contour	46	1062 (0.12)	1395 (0.072)	1396 (0.081)	748 (0.2)
course	46	1062 (0.12)	1297 (0.08)	942 (0.14)	1014 (0.14)
cycling	46	1062 (0.12)	994 (0.11)	833 (0.16)	1413 (0.088)
deproteinized	46	1062 (0.12)	1207 (0.088)	833 (0.16)	1194 (0.11)
inlay-retained	46	1062 (0.12)	806 (0.14)	1161 (0.11)	1194 (0.11)
mineralization	46	1062 (0.12)	994 (0.11)	1104 (0.11)	1049 (0.13)
particulate	46	1062 (0.12)	943 (0.12)	995 (0.13)	1194 (0.11)
pigs	46	1062 (0.12)	994 (0.11)	734 (0.19)	1737 (0.066)
polymers	46	1062 (0.12)	1137 (0.1)	1104 (0.11)	975 (0.15)
qualitative	46	1062 (0.12)	879 (0.13)	1233 (0.1)	1049 (0.13)
regions	46	1062 (0.12)	1517 (0.064)	734 (0.19)	1194 (0.11)
reinforcement	46	1062 (0.12)	581 (0.21)	1306 (0.089)	1737 (0.066)
signaling	46	1062 (0.12)	1681 (0.056)	1306 (0.089)	729 (0.21)
tibiae	46	1062 (0.12)	772 (0.15)	833 (0.16)	2041 (0.052)
yttria-stabilized	46	1062 (0.12)	2891 (0.024)	791 (0.17)	897 (0.16)
behaviors	45	1082 (0.12)	1681 (0.056)	995 (0.13)	897 (0.16)
cantilevered	45	1082 (0.12)	806 (0.14)	1054 (0.12)	1413 (0.088)
concentration	45	1082 (0.12)	1297 (0.08)	1306 (0.089)	823 (0.18)
configurations	45	1082 (0.12)	1207 (0.088)	914 (0.15)	1138 (0.12)
connector	45	1082 (0.12)	772 (0.15)	1515 (0.073)	1097 (0.13)
content	45	1082 (0.12)	1297 (0.08)	761 (0.18)	1334 (0.1)
description	45	1082 (0.12)	1137 (0.1)	833 (0.16)	1334 (0.1)
doped	45	1082 (0.12)	2442 (0.032)	942 (0.14)	823 (0.18)
evaluations	45	1082 (0.12)	1297 (0.08)	942 (0.14)	1049 (0.13)
inhibition	45	1082 (0.12)	1517 (0.064)	1054 (0.12)	897 (0.16)
line	45	1082 (0.12)	943 (0.12)	1233 (0.1)	1049 (0.13)
multifunctional	45	1082 (0.12)	2442 (0.032)	1233 (0.1)	708 (0.21)
neural	45	1082 (0.12)	2442 (0.032)	2293 (0.041)	579 (0.27)
optimal	45	1082 (0.12)	994 (0.11)	995 (0.13)	1194 (0.11)
regulation	45	1082 (0.12)	2107 (0.04)	1396 (0.081)	686 (0.22)
retaining	45	1082 (0.12)	1207 (0.088)	761 (0.18)	1413 (0.088)
successful	45	1082 (0.12)	806 (0.14)	1648 (0.065)	1014 (0.14)
tantalum	45	1082 (0.12)	1873 (0.048)	995 (0.13)	863 (0.17)
value	45	1082 (0.12)	879 (0.13)	1104 (0.11)	1194 (0.11)
abrasion	44	1101 (0.11)	1059 (0.1)	1396 (0.081)	934 (0.15)
administration	44	1101 (0.11)	1297 (0.08)	914 (0.15)	1138 (0.12)
arthroplasty	44	1101 (0.11)	713 (0.17)	1161 (0.11)	1606 (0.074)
mutans	44	1101 (0.11)	1059 (0.1)	1104 (0.11)	1097 (0.13)
perspective	44	1101 (0.11)	1137 (0.1)	995 (0.13)	1138 (0.12)
porcine	44	1101 (0.11)	1395 (0.072)	1104 (0.11)	934 (0.15)
property	44	1101 (0.11)	1395 (0.072)	1396 (0.081)	801 (0.18)
spinal	44	1101 (0.11)	1207 (0.088)	1515 (0.073)	823 (0.18)
substitutes	44	1101 (0.11)	2442 (0.032)	914 (0.15)	897 (0.16)
anatomic	43	1110 (0.11)	713 (0.17)	1233 (0.1)	1606 (0.074)
challenges	43	1110 (0.11)	1873 (0.048)	1515 (0.073)	729 (0.21)
closure	43	1110 (0.11)	879 (0.13)	1233 (0.1)	1194 (0.11)
determining	43	1110 (0.11)	1207 (0.088)	942 (0.14)	1194 (0.11)
endoscopic	43	1110 (0.11)	879 (0.13)	1233 (0.1)	1194 (0.11)
extensive	43	1110 (0.11)	994 (0.11)	1104 (0.11)	1194 (0.11)
histometric	43	1110 (0.11)	542 (0.22)	1396 (0.081)	2523 (0.037)
hospital	43	1110 (0.11)	879 (0.13)	1515 (0.073)	1049 (0.13)
influences	43	1110 (0.11)	1297 (0.08)	876 (0.15)	1268 (0.1)
interactions	43	1110 (0.11)	1681 (0.056)	1104 (0.11)	897 (0.16)
investigations	43	1110 (0.11)	994 (0.11)	1161 (0.11)	1138 (0.12)
linear	43	1110 (0.11)	994 (0.11)	1104 (0.11)	1194 (0.11)
markers	43	1110 (0.11)	1681 (0.056)	1054 (0.12)	934 (0.15)
options	43	1110 (0.11)	879 (0.13)	942 (0.14)	1606 (0.074)
polarization	43	1110 (0.11)	5093 (0.008)	1233 (0.1)	686 (0.22)
promoting	43	1110 (0.11)	2442 (0.032)	1306 (0.089)	729 (0.21)
school	43	1110 (0.11)	846 (0.14)	914 (0.15)	1878 (0.059)
variables	43	1110 (0.11)	806 (0.14)	1396 (0.081)	1194 (0.11)
variation	43	1110 (0.11)	1059 (0.1)	1161 (0.11)	1097 (0.13)
window	43	1110 (0.11)	1517 (0.064)	942 (0.14)	1049 (0.13)
alendronate	42	1130 (0.11)	943 (0.12)	1161 (0.11)	1268 (0.1)
all-on-four	42	1130 (0.11)	2891 (0.024)	1054 (0.12)	823 (0.18)
biomechanics	42	1130 (0.11)	1207 (0.088)	1104 (0.11)	1097 (0.13)
concepts	42	1130 (0.11)	1207 (0.088)	833 (0.16)	1504 (0.081)
conjunction	42	1130 (0.11)	581 (0.21)	1306 (0.089)	2523 (0.037)
double-blind	42	1130 (0.11)	2107 (0.04)	876 (0.15)	1049 (0.13)
femur	42	1130 (0.11)	679 (0.18)	942 (0.14)	3453 (0.022)
inlays	42	1130 (0.11)	679 (0.18)	1515 (0.073)	1504 (0.081)
minipigs	42	1130 (0.11)	806 (0.14)	995 (0.13)	1878 (0.059)
narrow-diameter	42	1130 (0.11)	2442 (0.032)	942 (0.14)	934 (0.15)
one-stage	42	1130 (0.11)	846 (0.14)	1648 (0.065)	1097 (0.13)
overview	42	1130 (0.11)	879 (0.13)	1104 (0.11)	1413 (0.088)
proteins	42	1130 (0.11)	879 (0.13)	1054 (0.12)	1504 (0.081)
segmentation	42	1130 (0.11)	3610 (0.016)	1840 (0.057)	631 (0.24)
sem	42	1130 (0.11)	879 (0.13)	1396 (0.081)	1138 (0.12)
significance	42	1130 (0.11)	743 (0.16)	1233 (0.1)	1606 (0.074)
8-year	41	1146 (0.11)	879 (0.13)	1306 (0.089)	1268 (0.1)
activities	41	1146 (0.11)	1517 (0.064)	1306 (0.089)	897 (0.16)
amelogenesis	41	1146 (0.11)	806 (0.14)	1396 (0.081)	1334 (0.1)
assessments	41	1146 (0.11)	879 (0.13)	1306 (0.089)	1268 (0.1)
bars	41	1146 (0.11)	879 (0.13)	1306 (0.089)	1268 (0.1)
compressive	41	1146 (0.11)	1207 (0.088)	1054 (0.12)	1194 (0.11)
conservative	41	1146 (0.11)	943 (0.12)	942 (0.14)	1737 (0.066)
cranial	41	1146 (0.11)	846 (0.14)	1648 (0.065)	1138 (0.12)
decision	41	1146 (0.11)	1395 (0.072)	995 (0.13)	1138 (0.12)
femtosecond	41	1146 (0.11)	1873 (0.048)	2051 (0.049)	708 (0.21)
gel	41	1146 (0.11)	1395 (0.072)	995 (0.13)	1138 (0.12)
histomorphometrical	41	1146 (0.11)	679 (0.18)	1233 (0.1)	2041 (0.052)
hormone	41	1146 (0.11)	994 (0.11)	914 (0.15)	1737 (0.066)
injury	41	1146 (0.11)	1059 (0.1)	1054 (0.12)	1334 (0.1)
macrophages	41	1146 (0.11)	2891 (0.024)	1840 (0.057)	669 (0.23)
orofacial	41	1146 (0.11)	994 (0.11)	1054 (0.12)	1413 (0.088)
pediatric	41	1146 (0.11)	1207 (0.088)	1161 (0.11)	1097 (0.13)
platform-switched	41	1146 (0.11)	1207 (0.088)	761 (0.18)	1878 (0.059)
pmma	41	1146 (0.11)	2107 (0.04)	1396 (0.081)	773 (0.19)
pontic	41	1146 (0.11)	772 (0.15)	1515 (0.073)	1334 (0.1)
practitioners	41	1146 (0.11)	994 (0.11)	1161 (0.11)	1268 (0.1)
reconstructive	41	1146 (0.11)	1207 (0.088)	1648 (0.065)	897 (0.16)
sandblasting	41	1146 (0.11)	1395 (0.072)	995 (0.13)	1138 (0.12)
skeletal	41	1146 (0.11)	772 (0.15)	1054 (0.12)	2041 (0.052)
specific	41	1146 (0.11)	1873 (0.048)	995 (0.13)	1014 (0.14)
strengths	41	1146 (0.11)	655 (0.18)	1306 (0.089)	2041 (0.052)
subsequent	41	1146 (0.11)	743 (0.16)	1840 (0.057)	1268 (0.1)
transmucosal	41	1146 (0.11)	994 (0.11)	1104 (0.11)	1334 (0.1)
aid	40	1174 (0.1)	635 (0.19)	1840 (0.057)	1737 (0.066)
albicans	40	1174 (0.1)	1681 (0.056)	995 (0.13)	1097 (0.13)
algorithm	40	1174 (0.1)	1873 (0.048)	1104 (0.11)	975 (0.15)
article	40	1174 (0.1)	2442 (0.032)	914 (0.15)	1049 (0.13)
automatic	40	1174 (0.1)	1873 (0.048)	1840 (0.057)	748 (0.2)
bone-level	40	1174 (0.1)	2107 (0.04)	942 (0.14)	1049 (0.13)
deficiency	40	1174 (0.1)	1137 (0.1)	1161 (0.11)	1194 (0.11)
extraoral	40	1174 (0.1)	1297 (0.08)	1054 (0.12)	1194 (0.11)
hexagon	40	1174 (0.1)	2442 (0.032)	761 (0.18)	1268 (0.1)
incorporation	40	1174 (0.1)	1297 (0.08)	1104 (0.11)	1138 (0.12)
ingrowth	40	1174 (0.1)	605 (0.2)	1648 (0.065)	2041 (0.052)
oligodontia	40	1174 (0.1)	1137 (0.1)	942 (0.14)	1504 (0.081)
particle	40	1174 (0.1)	2442 (0.032)	1054 (0.12)	934 (0.15)
quantification	40	1174 (0.1)	1517 (0.064)	995 (0.13)	1138 (0.12)
replacing	40	1174 (0.1)	994 (0.11)	1161 (0.11)	1334 (0.1)
restoring	40	1174 (0.1)	713 (0.17)	1840 (0.057)	1413 (0.088)
retracted	40	1174 (0.1)	2107 (0.04)	833 (0.16)	1194 (0.11)
sleep	40	1174 (0.1)	1517 (0.064)	1104 (0.11)	1049 (0.13)
spectroscopy	40	1174 (0.1)	806 (0.14)	3057 (0.024)	1014 (0.14)
speech	40	1174 (0.1)	743 (0.16)	1840 (0.057)	1334 (0.1)
titanium-based	40	1174 (0.1)	1873 (0.048)	1515 (0.073)	801 (0.18)
toughness	40	1174 (0.1)	806 (0.14)	1306 (0.089)	1504 (0.081)
transmission	40	1174 (0.1)	564 (0.22)	1515 (0.073)	2923 (0.029)
uk	40	1174 (0.1)	943 (0.12)	1161 (0.11)	1413 (0.088)
ultraviolet	40	1174 (0.1)	1681 (0.056)	1161 (0.11)	975 (0.15)
undergoing	40	1174 (0.1)	1207 (0.088)	1161 (0.11)	1138 (0.12)
allogeneic	39	1200 (0.1)	1681 (0.056)	1306 (0.089)	934 (0.15)
angiogenesis	39	1200 (0.1)	5093 (0.008)	1233 (0.1)	773 (0.19)
bone-anchored	39	1200 (0.1)	564 (0.22)	1396 (0.081)	4291 (0.015)
emergence	39	1200 (0.1)	1681 (0.056)	1396 (0.081)	897 (0.16)
endothelial	39	1200 (0.1)	1059 (0.1)	1161 (0.11)	1334 (0.1)
estimation	39	1200 (0.1)	1297 (0.08)	1306 (0.089)	1049 (0.13)
feldspathic	39	1200 (0.1)	1297 (0.08)	995 (0.13)	1334 (0.1)
grade	39	1200 (0.1)	2891 (0.024)	1054 (0.12)	934 (0.15)
immobilization	39	1200 (0.1)	1297 (0.08)	876 (0.15)	1606 (0.074)
integrity	39	1200 (0.1)	1207 (0.088)	1396 (0.081)	1049 (0.13)
malocclusion	39	1200 (0.1)	994 (0.11)	1054 (0.12)	1606 (0.074)
nanocomposites	39	1200 (0.1)	2442 (0.032)	1233 (0.1)	863 (0.17)
predicting	39	1200 (0.1)	1395 (0.072)	1233 (0.1)	1049 (0.13)
preload	39	1200 (0.1)	1207 (0.088)	1161 (0.11)	1194 (0.11)
prognosis	39	1200 (0.1)	1297 (0.08)	942 (0.14)	1413 (0.088)
receiving	39	1200 (0.1)	879 (0.13)	995 (0.13)	2041 (0.052)
rehabilitated	39	1200 (0.1)	2107 (0.04)	791 (0.17)	1334 (0.1)
retainers	39	1200 (0.1)	679 (0.18)	1648 (0.065)	1737 (0.066)
splint	39	1200 (0.1)	879 (0.13)	995 (0.13)	2041 (0.052)
split	39	1200 (0.1)	1137 (0.1)	1306 (0.089)	1138 (0.12)
states	39	1200 (0.1)	943 (0.12)	1233 (0.1)	1413 (0.088)
subgingival	39	1200 (0.1)	1059 (0.1)	1515 (0.073)	1097 (0.13)
superstructure	39	1200 (0.1)	846 (0.14)	1104 (0.11)	1878 (0.059)
translucent	39	1200 (0.1)	#N/A	1396 (0.081)	708 (0.21)
weeks	39	1200 (0.1)	846 (0.14)	1054 (0.12)	2041 (0.052)
anatomy	38	1225 (0.1)	879 (0.13)	1306 (0.089)	1504 (0.081)
angled	38	1225 (0.1)	1297 (0.08)	1648 (0.065)	975 (0.15)
calvarial	38	1225 (0.1)	994 (0.11)	942 (0.14)	2041 (0.052)
cores	38	1225 (0.1)	655 (0.18)	1648 (0.065)	2041 (0.052)
electrophoretic	38	1225 (0.1)	943 (0.12)	1648 (0.065)	1194 (0.11)
implantoplasty	38	1225 (0.1)	#N/A	1648 (0.065)	686 (0.22)
increases	38	1225 (0.1)	1137 (0.1)	1233 (0.1)	1268 (0.1)
mental	38	1225 (0.1)	1207 (0.088)	876 (0.15)	1878 (0.059)
migration	38	1225 (0.1)	1137 (0.1)	1306 (0.089)	1194 (0.11)
path	38	1225 (0.1)	713 (0.17)	1161 (0.11)	2923 (0.029)
perspectives	38	1225 (0.1)	1517 (0.064)	1104 (0.11)	1138 (0.12)
polymeric	38	1225 (0.1)	1681 (0.056)	1396 (0.081)	934 (0.15)
porosity	38	1225 (0.1)	994 (0.11)	1104 (0.11)	1606 (0.074)
radiologic	38	1225 (0.1)	846 (0.14)	1104 (0.11)	2041 (0.052)
second	38	1225 (0.1)	2107 (0.04)	876 (0.15)	1268 (0.1)
sensitivity	38	1225 (0.1)	1137 (0.1)	1233 (0.1)	1268 (0.1)
sinusitis	38	1225 (0.1)	1059 (0.1)	1648 (0.065)	1097 (0.13)
stimulation	38	1225 (0.1)	1059 (0.1)	1233 (0.1)	1334 (0.1)
trials	38	1225 (0.1)	1297 (0.08)	1396 (0.081)	1049 (0.13)
two-stage	38	1225 (0.1)	879 (0.13)	1233 (0.1)	1606 (0.074)
us	38	1225 (0.1)	1297 (0.08)	1233 (0.1)	1138 (0.12)
3-d	37	1246 (0.1)	806 (0.14)	1306 (0.089)	1878 (0.059)
3y-tzp	37	1246 (0.1)	2891 (0.024)	1396 (0.081)	823 (0.18)
active	37	1246 (0.1)	1207 (0.088)	1233 (0.1)	1268 (0.1)
affects	37	1246 (0.1)	1681 (0.056)	1233 (0.1)	1049 (0.13)
ag	37	1246 (0.1)	3610 (0.016)	995 (0.13)	1014 (0.14)
air	37	1246 (0.1)	1395 (0.072)	1161 (0.11)	1194 (0.11)
bending	37	1246 (0.1)	994 (0.11)	1515 (0.073)	1268 (0.1)
circumferential	37	1246 (0.1)	806 (0.14)	1233 (0.1)	2041 (0.052)
crack	37	1246 (0.1)	772 (0.15)	1648 (0.065)	1606 (0.074)
criteria	37	1246 (0.1)	879 (0.13)	1840 (0.057)	1268 (0.1)
disinfection	37	1246 (0.1)	1297 (0.08)	1840 (0.057)	975 (0.15)
failing	37	1246 (0.1)	806 (0.14)	1233 (0.1)	2041 (0.052)
fdps	37	1246 (0.1)	1873 (0.048)	791 (0.17)	1606 (0.074)
fea	37	1246 (0.1)	1681 (0.056)	1648 (0.065)	897 (0.16)
firing	37	1246 (0.1)	1395 (0.072)	1306 (0.089)	1097 (0.13)
hearing	37	1246 (0.1)	943 (0.12)	1161 (0.11)	1737 (0.066)
iv	37	1246 (0.1)	1207 (0.088)	1396 (0.081)	1138 (0.12)
japan	37	1246 (0.1)	1395 (0.072)	1233 (0.1)	1138 (0.12)
mice	37	1246 (0.1)	2107 (0.04)	1233 (0.1)	975 (0.15)
modern	37	1246 (0.1)	1681 (0.056)	1396 (0.081)	975 (0.15)
morphometric	37	1246 (0.1)	994 (0.11)	995 (0.13)	2041 (0.052)
passive	37	1246 (0.1)	846 (0.14)	1306 (0.089)	1737 (0.066)
percutaneous	37	1246 (0.1)	772 (0.15)	1515 (0.073)	1737 (0.066)
piezoelectric	37	1246 (0.1)	1207 (0.088)	1054 (0.12)	1504 (0.081)
plates	37	1246 (0.1)	1395 (0.072)	1396 (0.081)	1049 (0.13)
positions	37	1246 (0.1)	1297 (0.08)	1054 (0.12)	1413 (0.088)
reality	37	1246 (0.1)	1873 (0.048)	2293 (0.041)	773 (0.19)
squamous	37	1246 (0.1)	846 (0.14)	1233 (0.1)	1878 (0.059)
stabilization	37	1246 (0.1)	1207 (0.088)	1233 (0.1)	1268 (0.1)
traumatic	37	1246 (0.1)	1395 (0.072)	1054 (0.12)	1334 (0.1)
women	37	1246 (0.1)	2107 (0.04)	942 (0.14)	1194 (0.11)
zro2	37	1246 (0.1)	3610 (0.016)	1104 (0.11)	934 (0.15)
accurate	36	1278 (0.094)	1207 (0.088)	1648 (0.065)	1097 (0.13)
anorganic	36	1278 (0.094)	806 (0.14)	1161 (0.11)	2523 (0.037)
autotransplantation	36	1278 (0.094)	2107 (0.04)	995 (0.13)	1194 (0.11)
biphasic	36	1278 (0.094)	1395 (0.072)	1161 (0.11)	1268 (0.1)
cost-effectiveness	36	1278 (0.094)	1395 (0.072)	1054 (0.12)	1413 (0.088)
discharge	36	1278 (0.094)	1059 (0.1)	1396 (0.081)	1334 (0.1)
hardness	36	1278 (0.094)	1517 (0.064)	1396 (0.081)	1049 (0.13)
implant-bone	36	1278 (0.094)	1059 (0.1)	1104 (0.11)	1737 (0.066)
metals	36	1278 (0.094)	806 (0.14)	1306 (0.089)	2041 (0.052)
multilayer	36	1278 (0.094)	3610 (0.016)	1161 (0.11)	934 (0.15)
orthopaedic	36	1278 (0.094)	743 (0.16)	1648 (0.065)	1878 (0.059)
peripheral	36	1278 (0.094)	1137 (0.1)	1515 (0.073)	1194 (0.11)
platelet	36	1278 (0.094)	1137 (0.1)	1161 (0.11)	1504 (0.081)
prevent	36	1278 (0.094)	1873 (0.048)	2293 (0.041)	801 (0.18)
problems	36	1278 (0.094)	772 (0.15)	1648 (0.065)	1737 (0.066)
processes	36	1278 (0.094)	1059 (0.1)	1396 (0.081)	1334 (0.1)
reducing	36	1278 (0.094)	1681 (0.056)	1396 (0.081)	1014 (0.14)
20-year	35	1295 (0.091)	1517 (0.064)	1648 (0.065)	1014 (0.14)
6-month	35	1295 (0.091)	1395 (0.072)	1233 (0.1)	1268 (0.1)
adjunctive	35	1295 (0.091)	1681 (0.056)	1648 (0.065)	975 (0.15)
antibiotics	35	1295 (0.091)	1517 (0.064)	1233 (0.1)	1194 (0.11)
artery	35	1295 (0.091)	1207 (0.088)	1840 (0.057)	1097 (0.13)
attitudes	35	1295 (0.091)	943 (0.12)	1648 (0.065)	1413 (0.088)
bactericidal	35	1295 (0.091)	1873 (0.048)	1515 (0.073)	975 (0.15)
collar	35	1295 (0.091)	1207 (0.088)	1306 (0.089)	1334 (0.1)
communication	35	1295 (0.091)	994 (0.11)	1515 (0.073)	1413 (0.088)
component	35	1295 (0.091)	1207 (0.088)	1840 (0.057)	1097 (0.13)
cytokine	35	1295 (0.091)	1873 (0.048)	995 (0.13)	1334 (0.1)
food	35	1295 (0.091)	943 (0.12)	1515 (0.073)	1504 (0.081)
incorporating	35	1295 (0.091)	1517 (0.064)	1054 (0.12)	1413 (0.088)
injection	35	1295 (0.091)	1297 (0.08)	1054 (0.12)	1606 (0.074)
instrumentation	35	1295 (0.091)	1681 (0.056)	1396 (0.081)	1049 (0.13)
intake	35	1295 (0.091)	1207 (0.088)	1104 (0.11)	1606 (0.074)
intelligence	35	1295 (0.091)	#N/A	3057 (0.024)	651 (0.24)
ionomer	35	1295 (0.091)	1137 (0.1)	1233 (0.1)	1504 (0.081)
longer	35	1295 (0.091)	2891 (0.024)	694 (0.2)	2041 (0.052)
luted	35	1295 (0.091)	994 (0.11)	1515 (0.073)	1413 (0.088)
microbiome	35	1295 (0.091)	#N/A	1233 (0.1)	863 (0.17)
non-surgical	35	1295 (0.091)	2891 (0.024)	1396 (0.081)	897 (0.16)
ph	35	1295 (0.091)	1517 (0.064)	1104 (0.11)	1334 (0.1)
relative	35	1295 (0.091)	772 (0.15)	1840 (0.057)	1737 (0.066)
robotic	35	1295 (0.091)	5093 (0.008)	5376 (0.0081)	631 (0.24)
scale	35	1295 (0.091)	1207 (0.088)	1054 (0.12)	1737 (0.066)
services	35	1295 (0.091)	806 (0.14)	1840 (0.057)	1606 (0.074)
skin	35	1295 (0.091)	994 (0.11)	1104 (0.11)	2041 (0.052)
strains	35	1295 (0.091)	943 (0.12)	1396 (0.081)	1606 (0.074)
subcrestal	35	1295 (0.091)	1681 (0.056)	1306 (0.089)	1097 (0.13)
subperiosteal	35	1295 (0.091)	1873 (0.048)	1840 (0.057)	897 (0.16)
ultrastructural	35	1295 (0.091)	846 (0.14)	1233 (0.1)	2249 (0.044)
universal	35	1295 (0.091)	3610 (0.016)	1396 (0.081)	863 (0.17)
angles	34	1328 (0.089)	2442 (0.032)	1840 (0.057)	863 (0.17)
anti-inflammatory	34	1328 (0.089)	2891 (0.024)	1840 (0.057)	823 (0.18)
arrays	34	1328 (0.089)	3610 (0.016)	1054 (0.12)	1097 (0.13)
cold	34	1328 (0.089)	3610 (0.016)	1515 (0.073)	863 (0.17)
configuration	34	1328 (0.089)	1395 (0.072)	1233 (0.1)	1334 (0.1)
crystal	34	1328 (0.089)	1059 (0.1)	2293 (0.041)	1138 (0.12)
digitally	34	1328 (0.089)	5093 (0.008)	1233 (0.1)	934 (0.15)
functions	34	1328 (0.089)	1137 (0.1)	1396 (0.081)	1413 (0.088)
gradient	34	1328 (0.089)	1395 (0.072)	1840 (0.057)	1049 (0.13)
interproximal	34	1328 (0.089)	943 (0.12)	1515 (0.073)	1606 (0.074)
monitoring	34	1328 (0.089)	1517 (0.064)	942 (0.14)	1737 (0.066)
nd	34	1328 (0.089)	994 (0.11)	1515 (0.073)	1504 (0.081)
occurrence	34	1328 (0.089)	2442 (0.032)	1233 (0.1)	1049 (0.13)
papilla	34	1328 (0.089)	994 (0.11)	1306 (0.089)	1737 (0.066)
peptides	34	1328 (0.089)	2107 (0.04)	1396 (0.081)	1014 (0.14)
photofunctionalization	34	1328 (0.089)	5093 (0.008)	761 (0.18)	1504 (0.081)
predoctoral	34	1328 (0.089)	1681 (0.056)	761 (0.18)	2523 (0.037)
provision	34	1328 (0.089)	879 (0.13)	1396 (0.081)	1878 (0.059)
record	34	1328 (0.089)	943 (0.12)	1515 (0.073)	1606 (0.074)
reduces	34	1328 (0.089)	1873 (0.048)	1515 (0.073)	1014 (0.14)
resilient	34	1328 (0.089)	994 (0.11)	1161 (0.11)	2041 (0.052)
spray	34	1328 (0.089)	1681 (0.056)	1515 (0.073)	1049 (0.13)
treating	34	1328 (0.089)	2107 (0.04)	2293 (0.041)	823 (0.18)
vascular	34	1328 (0.089)	994 (0.11)	1396 (0.081)	1606 (0.074)
working	34	1328 (0.089)	943 (0.12)	1648 (0.065)	1504 (0.081)
aggressive	33	1353 (0.086)	879 (0.13)	1648 (0.065)	1737 (0.066)
anxiety	33	1353 (0.086)	1873 (0.048)	1515 (0.073)	1049 (0.13)
bisphosphonates	33	1353 (0.086)	994 (0.11)	1396 (0.081)	1737 (0.066)
bleeding	33	1353 (0.086)	1395 (0.072)	1396 (0.081)	1268 (0.1)
brazilian	33	1353 (0.086)	1517 (0.064)	995 (0.13)	1737 (0.066)
china	33	1353 (0.086)	1395 (0.072)	1648 (0.065)	1138 (0.12)
coping	33	1353 (0.086)	1207 (0.088)	914 (0.15)	2923 (0.029)
cranioplasty	33	1353 (0.086)	2442 (0.032)	1054 (0.12)	1268 (0.1)
cylindrical	33	1353 (0.086)	1395 (0.072)	1161 (0.11)	1504 (0.081)
durability	33	1353 (0.086)	1395 (0.072)	1233 (0.1)	1413 (0.088)
dynamics	33	1353 (0.086)	1395 (0.072)	2051 (0.049)	1049 (0.13)
filler	33	1353 (0.086)	1207 (0.088)	1515 (0.073)	1334 (0.1)
fluorescence	33	1353 (0.086)	1137 (0.1)	1306 (0.089)	1606 (0.074)
forming	33	1353 (0.086)	943 (0.12)	1515 (0.073)	1737 (0.066)
freehand	33	1353 (0.086)	#N/A	1840 (0.057)	773 (0.19)
implant-assisted	33	1353 (0.086)	2107 (0.04)	1396 (0.081)	1049 (0.13)
in-vivo	33	1353 (0.086)	943 (0.12)	2624 (0.032)	1268 (0.1)
involving	33	1353 (0.086)	1681 (0.056)	1648 (0.065)	1049 (0.13)
machine	33	1353 (0.086)	1873 (0.048)	3057 (0.024)	823 (0.18)
measure	33	1353 (0.086)	1681 (0.056)	942 (0.14)	1737 (0.066)
mri	33	1353 (0.086)	2891 (0.024)	1161 (0.11)	1097 (0.13)
normal	33	1353 (0.086)	806 (0.14)	1515 (0.073)	2249 (0.044)
postextraction	33	1353 (0.086)	994 (0.11)	1233 (0.1)	2041 (0.052)
practice-based	33	1353 (0.086)	2107 (0.04)	876 (0.15)	1737 (0.066)
predictors	33	1353 (0.086)	1297 (0.08)	1161 (0.11)	1606 (0.074)
roots	33	1353 (0.086)	1137 (0.1)	1840 (0.057)	1268 (0.1)
shrinkage	33	1353 (0.086)	1517 (0.064)	1396 (0.081)	1194 (0.11)
silicon	33	1353 (0.086)	2107 (0.04)	1840 (0.057)	934 (0.15)
single-unit	33	1353 (0.086)	2442 (0.032)	995 (0.13)	1334 (0.1)
surface-modified	33	1353 (0.086)	943 (0.12)	1840 (0.057)	1504 (0.081)
update	33	1353 (0.086)	1059 (0.1)	1396 (0.081)	1606 (0.074)
validity	33	1353 (0.086)	1517 (0.064)	942 (0.14)	1878 (0.059)
xenogeneic	33	1353 (0.086)	2107 (0.04)	1648 (0.065)	975 (0.15)
al2o3	32	1386 (0.083)	1395 (0.072)	1515 (0.073)	1268 (0.1)
bioceramic	32	1386 (0.083)	994 (0.11)	2293 (0.041)	1334 (0.1)
bodies	32	1386 (0.083)	1207 (0.088)	2293 (0.041)	1138 (0.12)
cobalt	32	1386 (0.083)	1681 (0.056)	1396 (0.081)	1194 (0.11)
community-dwelling	32	1386 (0.083)	2107 (0.04)	1161 (0.11)	1268 (0.1)
contemporary	32	1386 (0.083)	1517 (0.064)	1396 (0.081)	1268 (0.1)
cutting	32	1386 (0.083)	1059 (0.1)	1233 (0.1)	2041 (0.052)
dentine	32	1386 (0.083)	1137 (0.1)	1306 (0.089)	1737 (0.066)
experiment	32	1386 (0.083)	1297 (0.08)	1306 (0.089)	1504 (0.081)
extracellular	32	1386 (0.083)	2107 (0.04)	2293 (0.041)	897 (0.16)
filling	32	1386 (0.083)	1395 (0.072)	1648 (0.065)	1194 (0.11)
flow	32	1386 (0.083)	1395 (0.072)	1396 (0.081)	1334 (0.1)
geriatric	32	1386 (0.083)	1297 (0.08)	1840 (0.057)	1194 (0.11)
granules	32	1386 (0.083)	994 (0.11)	1515 (0.073)	1737 (0.066)
histology	32	1386 (0.083)	1207 (0.088)	1104 (0.11)	2041 (0.052)
hollow	32	1386 (0.083)	1059 (0.1)	1161 (0.11)	2249 (0.044)
immersion	32	1386 (0.083)	1137 (0.1)	1840 (0.057)	1334 (0.1)
inclination	32	1386 (0.083)	1297 (0.08)	1840 (0.057)	1194 (0.11)
injectable	32	1386 (0.083)	1137 (0.1)	2293 (0.041)	1194 (0.11)
instruments	32	1386 (0.083)	2107 (0.04)	833 (0.16)	2041 (0.052)
introduction	32	1386 (0.083)	1059 (0.1)	1233 (0.1)	2041 (0.052)
japanese	32	1386 (0.083)	1681 (0.056)	1396 (0.081)	1194 (0.11)
mesoporous	32	1386 (0.083)	#N/A	1054 (0.12)	1097 (0.13)
nonsubmerged	32	1386 (0.083)	806 (0.14)	1840 (0.057)	2041 (0.052)
original	32	1386 (0.083)	1681 (0.056)	1306 (0.089)	1268 (0.1)
physicochemical	32	1386 (0.083)	2442 (0.032)	2624 (0.032)	823 (0.18)
polyethylene	32	1386 (0.083)	943 (0.12)	1306 (0.089)	2249 (0.044)
pre-clinical	32	1386 (0.083)	2891 (0.024)	1648 (0.065)	934 (0.15)
preventing	32	1386 (0.083)	2891 (0.024)	1515 (0.073)	975 (0.15)
probing	32	1386 (0.083)	1681 (0.056)	2051 (0.049)	1014 (0.14)
profiles	32	1386 (0.083)	1681 (0.056)	995 (0.13)	1737 (0.066)
rationale	32	1386 (0.083)	846 (0.14)	1648 (0.065)	2041 (0.052)
self-adhesive	32	1386 (0.083)	1297 (0.08)	1233 (0.1)	1606 (0.074)
solid	32	1386 (0.083)	1297 (0.08)	1515 (0.073)	1334 (0.1)
synergistic	32	1386 (0.083)	3610 (0.016)	1515 (0.073)	934 (0.15)
templates	32	1386 (0.083)	1681 (0.056)	1306 (0.089)	1268 (0.1)
toward	32	1386 (0.083)	1873 (0.048)	1306 (0.089)	1194 (0.11)
unsplinted	32	1386 (0.083)	1059 (0.1)	1306 (0.089)	1878 (0.059)
verification	32	1386 (0.083)	1681 (0.056)	1161 (0.11)	1413 (0.088)
welding	32	1386 (0.083)	772 (0.15)	1233 (0.1)	6073 (0.0074)
brazil	31	1426 (0.081)	1297 (0.08)	1161 (0.11)	1878 (0.059)
cadaver	31	1426 (0.081)	1873 (0.048)	1233 (0.1)	1334 (0.1)
characterisation	31	1426 (0.081)	1297 (0.08)	1161 (0.11)	1878 (0.059)
choice	31	1426 (0.081)	994 (0.11)	1648 (0.065)	1737 (0.066)
cretaceous	31	1426 (0.081)	1059 (0.1)	2293 (0.041)	1334 (0.1)
designing	31	1426 (0.081)	2107 (0.04)	1396 (0.081)	1138 (0.12)
diamond	31	1426 (0.081)	1059 (0.1)	1515 (0.073)	1737 (0.066)
drills	31	1426 (0.081)	2107 (0.04)	1104 (0.11)	1413 (0.088)
endosteal	31	1426 (0.081)	713 (0.17)	2051 (0.049)	2923 (0.029)
foreign	31	1426 (0.081)	1059 (0.1)	1104 (0.11)	2923 (0.029)
friction	31	1426 (0.081)	1517 (0.064)	1648 (0.065)	1194 (0.11)
full-mouth	31	1426 (0.081)	2107 (0.04)	1306 (0.089)	1194 (0.11)
giant	31	1426 (0.081)	1059 (0.1)	1648 (0.065)	1606 (0.074)
gingiva	31	1426 (0.081)	994 (0.11)	1648 (0.065)	1737 (0.066)
induction	31	1426 (0.081)	1207 (0.088)	1515 (0.073)	1504 (0.081)
information	31	1426 (0.081)	1517 (0.064)	1161 (0.11)	1606 (0.074)
liquid	31	1426 (0.081)	2891 (0.024)	2624 (0.032)	823 (0.18)
mandibulectomy	31	1426 (0.081)	1681 (0.056)	1104 (0.11)	1606 (0.074)
microbiota	31	1426 (0.081)	1059 (0.1)	2293 (0.041)	1334 (0.1)
modalities	31	1426 (0.081)	1137 (0.1)	1515 (0.073)	1606 (0.074)
modulation	31	1426 (0.081)	1873 (0.048)	1396 (0.081)	1194 (0.11)
nonlinear	31	1426 (0.081)	1207 (0.088)	1054 (0.12)	2523 (0.037)
odontogenic	31	1426 (0.081)	2107 (0.04)	1396 (0.081)	1138 (0.12)
prototyping	31	1426 (0.081)	879 (0.13)	1104 (0.11)	6073 (0.0074)
repositioning	31	1426 (0.081)	1297 (0.08)	1104 (0.11)	2041 (0.052)
reproducibility	31	1426 (0.081)	1681 (0.056)	1054 (0.12)	1737 (0.066)
retainer	31	1426 (0.081)	846 (0.14)	2051 (0.049)	1878 (0.059)
saudi	31	1426 (0.081)	2891 (0.024)	1648 (0.065)	975 (0.15)
silane	31	1426 (0.081)	2442 (0.032)	1104 (0.11)	1334 (0.1)
sputtering	31	1426 (0.081)	2442 (0.032)	942 (0.14)	1606 (0.074)
sterilization	31	1426 (0.081)	1681 (0.056)	2051 (0.049)	1049 (0.13)
stiffness	31	1426 (0.081)	1395 (0.072)	1515 (0.073)	1334 (0.1)
straight	31	1426 (0.081)	1681 (0.056)	1306 (0.089)	1334 (0.1)
superstructures	31	1426 (0.081)	772 (0.15)	1648 (0.065)	2923 (0.029)
supportive	31	1426 (0.081)	2442 (0.032)	1396 (0.081)	1097 (0.13)
swedish	31	1426 (0.081)	994 (0.11)	1306 (0.089)	2249 (0.044)
symptoms	31	1426 (0.081)	1297 (0.08)	1161 (0.11)	1878 (0.059)
texture	31	1426 (0.081)	2107 (0.04)	1648 (0.065)	1049 (0.13)
tribological	31	1426 (0.081)	#N/A	2624 (0.032)	748 (0.2)
adolescents	30	1465 (0.078)	1059 (0.1)	1840 (0.057)	1606 (0.074)
aesthetics	30	1465 (0.078)	1395 (0.072)	1104 (0.11)	2041 (0.052)
anesthesia	30	1465 (0.078)	1297 (0.08)	1515 (0.073)	1504 (0.081)
apical	30	1465 (0.078)	1873 (0.048)	1515 (0.073)	1194 (0.11)
atomic	30	1465 (0.078)	2442 (0.032)	1648 (0.065)	1049 (0.13)
bilayer	30	1465 (0.078)	1517 (0.064)	1306 (0.089)	1504 (0.081)
biodegradable	30	1465 (0.078)	1297 (0.08)	1515 (0.073)	1504 (0.081)
coronal	30	1465 (0.078)	1059 (0.1)	1396 (0.081)	2041 (0.052)
diameters	30	1465 (0.078)	1517 (0.064)	3057 (0.024)	1014 (0.14)
discrepancy	30	1465 (0.078)	1681 (0.056)	1306 (0.089)	1413 (0.088)
discs	30	1465 (0.078)	1873 (0.048)	1396 (0.081)	1268 (0.1)
donor	30	1465 (0.078)	1137 (0.1)	1515 (0.073)	1737 (0.066)
emission	30	1465 (0.078)	1517 (0.064)	1306 (0.089)	1504 (0.081)
fibronectin	30	1465 (0.078)	1137 (0.1)	1840 (0.057)	1504 (0.081)
gender	30	1465 (0.078)	1297 (0.08)	1396 (0.081)	1606 (0.074)
guidelines	30	1465 (0.078)	1207 (0.088)	1104 (0.11)	2523 (0.037)
implant-prosthetic	30	1465 (0.078)	1681 (0.056)	1840 (0.057)	1138 (0.12)
implant-related	30	1465 (0.078)	1517 (0.064)	1515 (0.073)	1334 (0.1)
irrigation	30	1465 (0.078)	3610 (0.016)	1648 (0.065)	975 (0.15)
joints	30	1465 (0.078)	806 (0.14)	1515 (0.073)	3453 (0.022)
knee	30	1465 (0.078)	1395 (0.072)	1515 (0.073)	1413 (0.088)
low-level	30	1465 (0.078)	2107 (0.04)	942 (0.14)	1878 (0.059)
mapping	30	1465 (0.078)	994 (0.11)	2293 (0.041)	1504 (0.081)
masseter	30	1465 (0.078)	1207 (0.088)	1161 (0.11)	2249 (0.044)
mercury	30	1465 (0.078)	713 (0.17)	2624 (0.032)	2523 (0.037)
microhardness	30	1465 (0.078)	1059 (0.1)	3830 (0.016)	1194 (0.11)
mouse	30	1465 (0.078)	1681 (0.056)	1233 (0.1)	1504 (0.081)
one-step	30	1465 (0.078)	1681 (0.056)	2051 (0.049)	1097 (0.13)
opening	30	1465 (0.078)	1137 (0.1)	1515 (0.073)	1737 (0.066)
pathology	30	1465 (0.078)	1681 (0.056)	833 (0.16)	3453 (0.022)
plastic	30	1465 (0.078)	1395 (0.072)	1054 (0.12)	2249 (0.044)
practices	30	1465 (0.078)	1137 (0.1)	1840 (0.057)	1504 (0.081)
progressive	30	1465 (0.078)	994 (0.11)	1840 (0.057)	1737 (0.066)
restore	30	1465 (0.078)	1873 (0.048)	1161 (0.11)	1504 (0.081)
rotational	30	1465 (0.078)	879 (0.13)	1648 (0.065)	2249 (0.044)
sandwich	30	1465 (0.078)	1395 (0.072)	995 (0.13)	2523 (0.037)
schools	30	1465 (0.078)	1207 (0.088)	1233 (0.1)	2041 (0.052)
serum	30	1465 (0.078)	1517 (0.064)	1054 (0.12)	2041 (0.052)
sizes	30	1465 (0.078)	2107 (0.04)	1161 (0.11)	1413 (0.088)
species	30	1465 (0.078)	1059 (0.1)	1840 (0.057)	1606 (0.074)
splinting	30	1465 (0.078)	1059 (0.1)	1840 (0.057)	1606 (0.074)
stereolithography	30	1465 (0.078)	5093 (0.008)	1648 (0.065)	934 (0.15)
storage	30	1465 (0.078)	1137 (0.1)	2051 (0.049)	1413 (0.088)
subtractive	30	1465 (0.078)	5093 (0.008)	1840 (0.057)	897 (0.16)
threaded	30	1465 (0.078)	879 (0.13)	1648 (0.065)	2249 (0.044)
transformation	30	1465 (0.078)	3610 (0.016)	1515 (0.073)	1014 (0.14)
transplantation	30	1465 (0.078)	879 (0.13)	1648 (0.065)	2249 (0.044)
version	30	1465 (0.078)	1681 (0.056)	1104 (0.11)	1737 (0.066)
ablation	29	1513 (0.076)	1207 (0.088)	1515 (0.073)	1737 (0.066)
adherence	29	1513 (0.076)	1517 (0.064)	995 (0.13)	2523 (0.037)
allografts	29	1513 (0.076)	1681 (0.056)	1161 (0.11)	1737 (0.066)
angulated	29	1513 (0.076)	1297 (0.08)	2051 (0.049)	1334 (0.1)
bioceramics	29	1513 (0.076)	1873 (0.048)	1306 (0.089)	1413 (0.088)
blasting	29	1513 (0.076)	1207 (0.088)	1306 (0.089)	2041 (0.052)
chinese	29	1513 (0.076)	2107 (0.04)	995 (0.13)	1878 (0.059)
common	29	1513 (0.076)	2442 (0.032)	1233 (0.1)	1334 (0.1)
cross-arch	29	1513 (0.076)	1297 (0.08)	1054 (0.12)	2923 (0.029)
culture	29	1513 (0.076)	1059 (0.1)	1396 (0.081)	2249 (0.044)
curriculum	29	1513 (0.076)	1517 (0.064)	1161 (0.11)	1878 (0.059)
difference	29	1513 (0.076)	1681 (0.056)	1233 (0.1)	1606 (0.074)
electric	29	1513 (0.076)	1517 (0.064)	1233 (0.1)	1737 (0.066)
electronic	29	1513 (0.076)	1517 (0.064)	1840 (0.057)	1268 (0.1)
etched	29	1513 (0.076)	943 (0.12)	1840 (0.057)	2041 (0.052)
finish	29	1513 (0.076)	1395 (0.072)	2293 (0.041)	1194 (0.11)
follow	29	1513 (0.076)	1297 (0.08)	1648 (0.065)	1504 (0.081)
foramen	29	1513 (0.076)	1873 (0.048)	1054 (0.12)	1878 (0.059)
fpds	29	1513 (0.076)	581 (0.21)	5376 (0.0081)	4291 (0.015)
gingivalis	29	1513 (0.076)	2442 (0.032)	1104 (0.11)	1504 (0.081)
habits	29	1513 (0.076)	1517 (0.064)	1306 (0.089)	1606 (0.074)
intraosseous	29	1513 (0.076)	1517 (0.064)	1515 (0.073)	1413 (0.088)
living	29	1513 (0.076)	1137 (0.1)	1396 (0.081)	2041 (0.052)
mc3t3-e1	29	1513 (0.076)	1681 (0.056)	1306 (0.089)	1504 (0.081)
microstructured	29	1513 (0.076)	1207 (0.088)	1233 (0.1)	2249 (0.044)
minimal	29	1513 (0.076)	1681 (0.056)	2051 (0.049)	1138 (0.12)
nanoscale	29	1513 (0.076)	1681 (0.056)	1306 (0.089)	1504 (0.081)
opposing	29	1513 (0.076)	1873 (0.048)	1054 (0.12)	1878 (0.059)
osteomyelitis	29	1513 (0.076)	1059 (0.1)	1396 (0.081)	2249 (0.044)
parallel	29	1513 (0.076)	1873 (0.048)	2293 (0.041)	1049 (0.13)
peroxide	29	1513 (0.076)	1681 (0.056)	2293 (0.041)	1097 (0.13)
plane	29	1513 (0.076)	1395 (0.072)	1306 (0.089)	1737 (0.066)
polyurethane	29	1513 (0.076)	2442 (0.032)	5376 (0.0081)	823 (0.18)
preferences	29	1513 (0.076)	2107 (0.04)	1306 (0.089)	1334 (0.1)
professional	29	1513 (0.076)	1681 (0.056)	1648 (0.065)	1268 (0.1)
progression	29	1513 (0.076)	1517 (0.064)	2051 (0.049)	1194 (0.11)
relationships	29	1513 (0.076)	1137 (0.1)	1840 (0.057)	1606 (0.074)
resolution	29	1513 (0.076)	1059 (0.1)	2051 (0.049)	1606 (0.074)
reverse	29	1513 (0.076)	1681 (0.056)	1648 (0.065)	1268 (0.1)
skull	29	1513 (0.076)	994 (0.11)	2624 (0.032)	1504 (0.081)
special	29	1513 (0.076)	943 (0.12)	1648 (0.065)	2249 (0.044)
spine	29	1513 (0.076)	943 (0.12)	1840 (0.057)	2041 (0.052)
stable	29	1513 (0.076)	1873 (0.048)	1648 (0.065)	1194 (0.11)
student	29	1513 (0.076)	1873 (0.048)	1515 (0.073)	1268 (0.1)
tetragonal	29	1513 (0.076)	2891 (0.024)	1233 (0.1)	1268 (0.1)
thermocycling	29	1513 (0.076)	1681 (0.056)	2293 (0.041)	1097 (0.13)
tribocorrosion	29	1513 (0.076)	5093 (0.008)	942 (0.14)	1504 (0.081)
tricalcium	29	1513 (0.076)	1297 (0.08)	2051 (0.049)	1334 (0.1)
workflows	29	1513 (0.076)	#N/A	2051 (0.049)	863 (0.17)
ageing	28	1562 (0.073)	2891 (0.024)	1648 (0.065)	1097 (0.13)
agenesis	28	1562 (0.073)	2107 (0.04)	1396 (0.081)	1334 (0.1)
american	28	1562 (0.073)	1297 (0.08)	1648 (0.065)	1606 (0.074)
amorphous	28	1562 (0.073)	1681 (0.056)	1161 (0.11)	1878 (0.059)
artefacts	28	1562 (0.073)	1873 (0.048)	1840 (0.057)	1194 (0.11)
benefits	28	1562 (0.073)	1873 (0.048)	1306 (0.089)	1504 (0.081)
bioinspired	28	1562 (0.073)	3610 (0.016)	2051 (0.049)	975 (0.15)
bones	28	1562 (0.073)	1517 (0.064)	1840 (0.057)	1334 (0.1)
child	28	1562 (0.073)	1207 (0.088)	1161 (0.11)	2923 (0.029)
comparisons	28	1562 (0.073)	743 (0.16)	2624 (0.032)	2923 (0.029)
distal-extension	28	1562 (0.073)	713 (0.17)	2293 (0.041)	4291 (0.015)
finishing	28	1562 (0.073)	1297 (0.08)	2051 (0.049)	1413 (0.088)
fractal	28	1562 (0.073)	1517 (0.064)	1306 (0.089)	1737 (0.066)
gaps	28	1562 (0.073)	1873 (0.048)	1161 (0.11)	1737 (0.066)
genes	28	1562 (0.073)	1873 (0.048)	1648 (0.065)	1268 (0.1)
granuloma	28	1562 (0.073)	1137 (0.1)	1515 (0.073)	2041 (0.052)
grown	28	1562 (0.073)	1207 (0.088)	1648 (0.065)	1737 (0.066)
hydrogen	28	1562 (0.073)	1517 (0.064)	1840 (0.057)	1334 (0.1)
immune	28	1562 (0.073)	#N/A	2293 (0.041)	863 (0.17)
kennedy	28	1562 (0.073)	1681 (0.056)	1648 (0.065)	1334 (0.1)
korean	28	1562 (0.073)	2891 (0.024)	2051 (0.049)	1014 (0.14)
lifting	28	1562 (0.073)	1395 (0.072)	1396 (0.081)	1737 (0.066)
methyl	28	1562 (0.073)	2442 (0.032)	1306 (0.089)	1334 (0.1)
microgap	28	1562 (0.073)	2107 (0.04)	1515 (0.073)	1268 (0.1)
minimum	28	1562 (0.073)	1297 (0.08)	1396 (0.081)	1878 (0.059)
nonsurgical	28	1562 (0.073)	1395 (0.072)	1648 (0.065)	1504 (0.081)
onlays	28	1562 (0.073)	1297 (0.08)	1515 (0.073)	1737 (0.066)
pig	28	1562 (0.073)	994 (0.11)	1840 (0.057)	2041 (0.052)
plus	28	1562 (0.073)	1681 (0.056)	1515 (0.073)	1413 (0.088)
porphyromonas	28	1562 (0.073)	2442 (0.032)	1054 (0.12)	1737 (0.066)
reliable	28	1562 (0.073)	1517 (0.064)	1515 (0.073)	1504 (0.081)
replace	28	1562 (0.073)	1681 (0.056)	1396 (0.081)	1504 (0.081)
residents	28	1562 (0.073)	1395 (0.072)	1233 (0.1)	2041 (0.052)
samples	28	1562 (0.073)	1873 (0.048)	2624 (0.032)	1049 (0.13)
seal	28	1562 (0.073)	1297 (0.08)	1648 (0.065)	1606 (0.074)
simultaneously	28	1562 (0.073)	1873 (0.048)	1306 (0.089)	1504 (0.081)
south	28	1562 (0.073)	1395 (0.072)	2051 (0.049)	1334 (0.1)
stages	28	1562 (0.073)	1681 (0.056)	1306 (0.089)	1606 (0.074)
subjective	28	1562 (0.073)	1059 (0.1)	2051 (0.049)	1737 (0.066)
titanate	28	1562 (0.073)	2442 (0.032)	1648 (0.065)	1138 (0.12)
transition	28	1562 (0.073)	1297 (0.08)	1306 (0.089)	2041 (0.052)
acoustic	27	1603 (0.07)	1681 (0.056)	1233 (0.1)	1878 (0.059)
allergy	27	1603 (0.07)	1137 (0.1)	1840 (0.057)	1878 (0.059)
biochemical	27	1603 (0.07)	1873 (0.048)	1648 (0.065)	1334 (0.1)
castings	27	1603 (0.07)	581 (0.21)	5376 (0.0081)	#N/A
channel	27	1603 (0.07)	2891 (0.024)	1648 (0.065)	1138 (0.12)
co2	27	1603 (0.07)	879 (0.13)	1648 (0.065)	3453 (0.022)
compatibility	27	1603 (0.07)	1297 (0.08)	1515 (0.073)	1878 (0.059)
connectors	27	1603 (0.07)	743 (0.16)	3057 (0.024)	2923 (0.029)
consecutively	27	1603 (0.07)	679 (0.18)	2624 (0.032)	6073 (0.0074)
contribution	27	1603 (0.07)	2107 (0.04)	1515 (0.073)	1334 (0.1)
daily	27	1603 (0.07)	1873 (0.048)	1161 (0.11)	1878 (0.059)
descriptive	27	1603 (0.07)	1681 (0.056)	2051 (0.049)	1268 (0.1)
dietary	27	1603 (0.07)	2107 (0.04)	1648 (0.065)	1268 (0.1)
fixtures	27	1603 (0.07)	994 (0.11)	2293 (0.041)	1878 (0.059)
genetic	27	1603 (0.07)	1137 (0.1)	1648 (0.065)	2041 (0.052)
guidance	27	1603 (0.07)	2891 (0.024)	1648 (0.065)	1138 (0.12)
implementation	27	1603 (0.07)	2442 (0.032)	1840 (0.057)	1138 (0.12)
insights	27	1603 (0.07)	2891 (0.024)	2624 (0.032)	975 (0.15)
intensity	27	1603 (0.07)	1207 (0.088)	1396 (0.081)	2249 (0.044)
jawbone	27	1603 (0.07)	1517 (0.064)	1515 (0.073)	1606 (0.074)
managing	27	1603 (0.07)	1517 (0.064)	1648 (0.065)	1504 (0.081)
mathematical	27	1603 (0.07)	1137 (0.1)	2051 (0.049)	1737 (0.066)
miniature	27	1603 (0.07)	1059 (0.1)	1396 (0.081)	2923 (0.029)
muscles	27	1603 (0.07)	1059 (0.1)	1515 (0.073)	2523 (0.037)
nanoparticle	27	1603 (0.07)	2442 (0.032)	1306 (0.089)	1413 (0.088)
nanotubular	27	1603 (0.07)	2107 (0.04)	1161 (0.11)	1737 (0.066)
ni-cr	27	1603 (0.07)	1207 (0.088)	1233 (0.1)	2923 (0.029)
nutritional	27	1603 (0.07)	2107 (0.04)	1306 (0.089)	1504 (0.081)
optimizing	27	1603 (0.07)	1517 (0.064)	1648 (0.065)	1504 (0.081)
origin	27	1603 (0.07)	1207 (0.088)	1233 (0.1)	2923 (0.029)
orthognathic	27	1603 (0.07)	1517 (0.064)	1396 (0.081)	1737 (0.066)
parathyroid	27	1603 (0.07)	1681 (0.056)	1104 (0.11)	2249 (0.044)
predictable	27	1603 (0.07)	1207 (0.088)	2624 (0.032)	1413 (0.088)
programs	27	1603 (0.07)	1517 (0.064)	1840 (0.057)	1413 (0.088)
prophylaxis	27	1603 (0.07)	1297 (0.08)	1840 (0.057)	1606 (0.074)
proposal	27	1603 (0.07)	1681 (0.056)	1648 (0.065)	1413 (0.088)
public	27	1603 (0.07)	1517 (0.064)	1648 (0.065)	1504 (0.081)
quotient	27	1603 (0.07)	2442 (0.032)	1161 (0.11)	1606 (0.074)
rare	27	1603 (0.07)	1517 (0.064)	1306 (0.089)	1878 (0.059)
recommendations	27	1603 (0.07)	1873 (0.048)	1515 (0.073)	1413 (0.088)
remaining	27	1603 (0.07)	1395 (0.072)	1648 (0.065)	1606 (0.074)
retrieval	27	1603 (0.07)	1517 (0.064)	1104 (0.11)	2523 (0.037)
rigid	27	1603 (0.07)	879 (0.13)	1840 (0.057)	2923 (0.029)
tactile	27	1603 (0.07)	1297 (0.08)	1648 (0.065)	1737 (0.066)
third	27	1603 (0.07)	1681 (0.056)	1104 (0.11)	2249 (0.044)
tightening	27	1603 (0.07)	1681 (0.056)	1233 (0.1)	1878 (0.059)
unit	27	1603 (0.07)	1873 (0.048)	1515 (0.073)	1413 (0.088)
unusual	27	1603 (0.07)	1137 (0.1)	1648 (0.065)	2041 (0.052)
vitamin	27	1603 (0.07)	2891 (0.024)	1306 (0.089)	1334 (0.1)
12-year	26	1652 (0.068)	1681 (0.056)	2051 (0.049)	1334 (0.1)
15-year	26	1652 (0.068)	1517 (0.064)	1515 (0.073)	1737 (0.066)
9-year	26	1652 (0.068)	1681 (0.056)	1840 (0.057)	1413 (0.088)
absence	26	1652 (0.068)	1137 (0.1)	2624 (0.032)	1606 (0.074)
antioxidant	26	1652 (0.068)	3610 (0.016)	1840 (0.057)	1097 (0.13)
bleaching	26	1652 (0.068)	2107 (0.04)	2051 (0.049)	1194 (0.11)
bone-to-implant	26	1652 (0.068)	1873 (0.048)	1054 (0.12)	2523 (0.037)
cam-fabricated	26	1652 (0.068)	3610 (0.016)	1161 (0.11)	1504 (0.081)
chromium	26	1652 (0.068)	1873 (0.048)	2051 (0.049)	1268 (0.1)
compression	26	1652 (0.068)	1207 (0.088)	1515 (0.073)	2249 (0.044)
conditioning	26	1652 (0.068)	1681 (0.056)	1840 (0.057)	1413 (0.088)
cost	26	1652 (0.068)	1873 (0.048)	1104 (0.11)	2249 (0.044)
covid-19	26	1652 (0.068)	#N/A	#N/A	773 (0.19)
debridement	26	1652 (0.068)	2891 (0.024)	2051 (0.049)	1097 (0.13)
decision-making	26	1652 (0.068)	1873 (0.048)	2051 (0.049)	1268 (0.1)
derivative	26	1652 (0.068)	1395 (0.072)	1306 (0.089)	2249 (0.044)
distributions	26	1652 (0.068)	1873 (0.048)	1306 (0.089)	1737 (0.066)
ether	26	1652 (0.068)	#N/A	2293 (0.041)	934 (0.15)
frozen	26	1652 (0.068)	1297 (0.08)	1161 (0.11)	3453 (0.022)
guiding	26	1652 (0.068)	2107 (0.04)	2624 (0.032)	1097 (0.13)
hyaluronic	26	1652 (0.068)	#N/A	1396 (0.081)	1138 (0.12)
induce	26	1652 (0.068)	2107 (0.04)	1648 (0.065)	1334 (0.1)
inhibits	26	1652 (0.068)	2107 (0.04)	1161 (0.11)	1878 (0.059)
ketone	26	1652 (0.068)	#N/A	2293 (0.041)	934 (0.15)
lengths	26	1652 (0.068)	2107 (0.04)	1648 (0.065)	1334 (0.1)
lesion	26	1652 (0.068)	1517 (0.064)	2051 (0.049)	1413 (0.088)
ligature-induced	26	1652 (0.068)	1207 (0.088)	2051 (0.049)	1737 (0.066)
mass	26	1652 (0.068)	1517 (0.064)	1840 (0.057)	1504 (0.081)
matching	26	1652 (0.068)	2442 (0.032)	1515 (0.073)	1334 (0.1)
monkeys	26	1652 (0.068)	605 (0.2)	5376 (0.0081)	#N/A
monomer	26	1652 (0.068)	1517 (0.064)	1648 (0.065)	1606 (0.074)
old	26	1652 (0.068)	1681 (0.056)	1648 (0.065)	1504 (0.081)
organic	26	1652 (0.068)	1873 (0.048)	1396 (0.081)	1606 (0.074)
osteoconductivity	26	1652 (0.068)	1207 (0.088)	1306 (0.089)	2923 (0.029)
polytetrafluoroethylene	26	1652 (0.068)	1297 (0.08)	1648 (0.065)	1878 (0.059)
presentation	26	1652 (0.068)	1873 (0.048)	1648 (0.065)	1413 (0.088)
proof-of-concept	26	1652 (0.068)	3610 (0.016)	1648 (0.065)	1138 (0.12)
reactive	26	1652 (0.068)	2107 (0.04)	1306 (0.089)	1606 (0.074)
recent	26	1652 (0.068)	1137 (0.1)	2624 (0.032)	1606 (0.074)
rich	26	1652 (0.068)	2107 (0.04)	1306 (0.089)	1606 (0.074)
sequential	26	1652 (0.068)	2107 (0.04)	2051 (0.049)	1194 (0.11)
sinuses	26	1652 (0.068)	1395 (0.072)	1515 (0.073)	1878 (0.059)
smile	26	1652 (0.068)	3610 (0.016)	1306 (0.089)	1334 (0.1)
sulfate	26	1652 (0.068)	1059 (0.1)	1396 (0.081)	3453 (0.022)
susceptibility	26	1652 (0.068)	1873 (0.048)	1515 (0.073)	1504 (0.081)
tongue	26	1652 (0.068)	1207 (0.088)	2293 (0.041)	1606 (0.074)
uv	26	1652 (0.068)	2891 (0.024)	1515 (0.073)	1268 (0.1)
vertebral	26	1652 (0.068)	846 (0.14)	2624 (0.032)	2523 (0.037)
ysgg	26	1652 (0.068)	1681 (0.056)	2293 (0.041)	1268 (0.1)
adverse	25	1701 (0.065)	1873 (0.048)	2051 (0.049)	1334 (0.1)
ameloblastoma	25	1701 (0.065)	1681 (0.056)	1233 (0.1)	2249 (0.044)
appliances	25	1701 (0.065)	1297 (0.08)	1396 (0.081)	2523 (0.037)
apposition	25	1701 (0.065)	994 (0.11)	1396 (0.081)	6073 (0.0074)
auricular	25	1701 (0.065)	1873 (0.048)	1306 (0.089)	1878 (0.059)
bar-retained	25	1701 (0.065)	1207 (0.088)	1648 (0.065)	2249 (0.044)
bases	25	1701 (0.065)	2107 (0.04)	2293 (0.041)	1194 (0.11)
bibliometric	25	1701 (0.065)	5093 (0.008)	3830 (0.016)	897 (0.16)
computational	25	1701 (0.065)	2891 (0.024)	1840 (0.057)	1194 (0.11)
concentrations	25	1701 (0.065)	1395 (0.072)	1648 (0.065)	1878 (0.059)
confocal	25	1701 (0.065)	1517 (0.064)	1306 (0.089)	2249 (0.044)
conventionally	25	1701 (0.065)	2442 (0.032)	1515 (0.073)	1413 (0.088)
curing	25	1701 (0.065)	1681 (0.056)	1515 (0.073)	1737 (0.066)
dermal	25	1701 (0.065)	1395 (0.072)	2051 (0.049)	1606 (0.074)
distortion	25	1701 (0.065)	879 (0.13)	2624 (0.032)	2523 (0.037)
dna	25	1701 (0.065)	1873 (0.048)	1161 (0.11)	2249 (0.044)
experiences	25	1701 (0.065)	1517 (0.064)	1840 (0.057)	1606 (0.074)
fort	25	1701 (0.065)	994 (0.11)	1840 (0.057)	2923 (0.029)
implant-based	25	1701 (0.065)	2891 (0.024)	1306 (0.089)	1504 (0.081)
indications	25	1701 (0.065)	1297 (0.08)	1396 (0.081)	2523 (0.037)
induces	25	1701 (0.065)	5093 (0.008)	1515 (0.073)	1194 (0.11)
international	25	1701 (0.065)	1517 (0.064)	1233 (0.1)	2523 (0.037)
intra-oral	25	1701 (0.065)	1681 (0.056)	1840 (0.057)	1504 (0.081)
le	25	1701 (0.065)	994 (0.11)	1840 (0.057)	2923 (0.029)
least	25	1701 (0.065)	1873 (0.048)	1515 (0.073)	1606 (0.074)
low-temperature	25	1701 (0.065)	3610 (0.016)	1648 (0.065)	1194 (0.11)
metabolism	25	1701 (0.065)	1517 (0.064)	1648 (0.065)	1737 (0.066)
minipig	25	1701 (0.065)	2107 (0.04)	1161 (0.11)	2041 (0.052)
modelling	25	1701 (0.065)	2107 (0.04)	1306 (0.089)	1737 (0.066)
nanoporous	25	1701 (0.065)	3610 (0.016)	1515 (0.073)	1268 (0.1)
nursing	25	1701 (0.065)	2442 (0.032)	1306 (0.089)	1606 (0.074)
orthodontics	25	1701 (0.065)	1873 (0.048)	1306 (0.089)	1878 (0.059)
phenotype	25	1701 (0.065)	2891 (0.024)	2293 (0.041)	1097 (0.13)
post-extraction	25	1701 (0.065)	2107 (0.04)	1840 (0.057)	1334 (0.1)
preventive	25	1701 (0.065)	1873 (0.048)	1648 (0.065)	1504 (0.081)
proof	25	1701 (0.065)	3610 (0.016)	5376 (0.0081)	897 (0.16)
prosthetically	25	1701 (0.065)	1517 (0.064)	2051 (0.049)	1504 (0.081)
rct	25	1701 (0.065)	#N/A	1648 (0.065)	1097 (0.13)
real-time	25	1701 (0.065)	2891 (0.024)	1515 (0.073)	1334 (0.1)
receptor	25	1701 (0.065)	2107 (0.04)	1648 (0.065)	1413 (0.088)
recovery	25	1701 (0.065)	1873 (0.048)	2293 (0.041)	1268 (0.1)
relevance	25	1701 (0.065)	1517 (0.064)	1396 (0.081)	2041 (0.052)
reporting	25	1701 (0.065)	5093 (0.008)	1161 (0.11)	1504 (0.081)
smokers	25	1701 (0.065)	3610 (0.016)	1161 (0.11)	1606 (0.074)
southern	25	1701 (0.065)	943 (0.12)	2051 (0.049)	2923 (0.029)
theoretical	25	1701 (0.065)	1517 (0.064)	1306 (0.089)	2249 (0.044)
unloaded	25	1701 (0.065)	743 (0.16)	2293 (0.041)	#N/A
vital	25	1701 (0.065)	1395 (0.072)	1840 (0.057)	1737 (0.066)
adjustment	24	1749 (0.063)	2891 (0.024)	2051 (0.049)	1194 (0.11)
anodization	24	1749 (0.063)	2442 (0.032)	1396 (0.081)	1606 (0.074)
architecture	24	1749 (0.063)	1873 (0.048)	2051 (0.049)	1413 (0.088)
brittle	24	1749 (0.063)	743 (0.16)	#N/A	2923 (0.029)
burs	24	1749 (0.063)	1517 (0.064)	2293 (0.041)	1504 (0.081)
congenital	24	1749 (0.063)	1395 (0.072)	1840 (0.057)	1878 (0.059)
consequences	24	1749 (0.063)	1395 (0.072)	1396 (0.081)	2523 (0.037)
copper	24	1749 (0.063)	2891 (0.024)	1840 (0.057)	1268 (0.1)
dense	24	1749 (0.063)	1681 (0.056)	2051 (0.049)	1504 (0.081)
eruption	24	1749 (0.063)	994 (0.11)	2051 (0.049)	2923 (0.029)
fabricate	24	1749 (0.063)	1517 (0.064)	1840 (0.057)	1737 (0.066)
face	24	1749 (0.063)	1517 (0.064)	1396 (0.081)	2249 (0.044)
finite-element	24	1749 (0.063)	846 (0.14)	3057 (0.024)	2923 (0.029)
forensic	24	1749 (0.063)	1517 (0.064)	1648 (0.065)	1878 (0.059)
gelatin	24	1749 (0.063)	2107 (0.04)	1648 (0.065)	1504 (0.081)
hydrofluoric	24	1749 (0.063)	1517 (0.064)	1396 (0.081)	2249 (0.044)
hypodontia	24	1749 (0.063)	1207 (0.088)	2051 (0.049)	2041 (0.052)
interforaminal	24	1749 (0.063)	1297 (0.08)	1840 (0.057)	2041 (0.052)
interpositional	24	1749 (0.063)	1207 (0.088)	1648 (0.065)	2523 (0.037)
lasers	24	1749 (0.063)	2442 (0.032)	2051 (0.049)	1268 (0.1)
nanocrystalline	24	1749 (0.063)	2107 (0.04)	995 (0.13)	3453 (0.022)
native	24	1749 (0.063)	1517 (0.064)	1396 (0.081)	2249 (0.044)
networks	24	1749 (0.063)	3610 (0.016)	1648 (0.065)	1268 (0.1)
objective	24	1749 (0.063)	1517 (0.064)	1840 (0.057)	1737 (0.066)
option	24	1749 (0.063)	1395 (0.072)	1515 (0.073)	2249 (0.044)
pen-implant	24	1749 (0.063)	1395 (0.072)	1054 (0.12)	#N/A
phantom	24	1749 (0.063)	2891 (0.024)	1648 (0.065)	1334 (0.1)
platform-switching	24	1749 (0.063)	2891 (0.024)	1233 (0.1)	1737 (0.066)
polyether	24	1749 (0.063)	5093 (0.008)	2293 (0.041)	1049 (0.13)
porous-surfaced	24	1749 (0.063)	772 (0.15)	2293 (0.041)	#N/A
primer	24	1749 (0.063)	2442 (0.032)	1396 (0.081)	1606 (0.074)
prognostic	24	1749 (0.063)	1681 (0.056)	1396 (0.081)	2041 (0.052)
promotion	24	1749 (0.063)	1873 (0.048)	1233 (0.1)	2249 (0.044)
recording	24	1749 (0.063)	1395 (0.072)	1515 (0.073)	2249 (0.044)
reference	24	1749 (0.063)	1681 (0.056)	1648 (0.065)	1737 (0.066)
relevant	24	1749 (0.063)	1517 (0.064)	2051 (0.049)	1606 (0.074)
remodelling	24	1749 (0.063)	1517 (0.064)	1306 (0.089)	2523 (0.037)
silk	24	1749 (0.063)	3610 (0.016)	1515 (0.073)	1334 (0.1)
simulator	24	1749 (0.063)	1681 (0.056)	1648 (0.065)	1737 (0.066)
spontaneous	24	1749 (0.063)	1395 (0.072)	1840 (0.057)	1878 (0.059)
stud	24	1749 (0.063)	2107 (0.04)	1396 (0.081)	1737 (0.066)
term	24	1749 (0.063)	1681 (0.056)	1840 (0.057)	1606 (0.074)
thicknesses	24	1749 (0.063)	2442 (0.032)	2051 (0.049)	1268 (0.1)
transplant	24	1749 (0.063)	1517 (0.064)	1306 (0.089)	2523 (0.037)
two-step	24	1749 (0.063)	1681 (0.056)	2051 (0.049)	1504 (0.081)
zygoma	24	1749 (0.063)	1297 (0.08)	2051 (0.049)	1878 (0.059)
acquisition	23	1795 (0.06)	1873 (0.048)	2624 (0.032)	1334 (0.1)
aluminum	23	1795 (0.06)	1517 (0.064)	1840 (0.057)	1878 (0.059)
analog	23	1795 (0.06)	5093 (0.008)	2051 (0.049)	1138 (0.12)
angulations	23	1795 (0.06)	2107 (0.04)	1648 (0.065)	1606 (0.074)
art	23	1795 (0.06)	943 (0.12)	2293 (0.041)	3453 (0.022)
bioresorbable	23	1795 (0.06)	1395 (0.072)	2624 (0.032)	1606 (0.074)
cantilevers	23	1795 (0.06)	1681 (0.056)	1306 (0.089)	2523 (0.037)
childhood	23	1795 (0.06)	2107 (0.04)	1840 (0.057)	1504 (0.081)
compare	23	1795 (0.06)	2107 (0.04)	1648 (0.065)	1606 (0.074)
congenitally	23	1795 (0.06)	2891 (0.024)	1104 (0.11)	2249 (0.044)
cr	23	1795 (0.06)	2107 (0.04)	2624 (0.032)	1268 (0.1)
cyst	23	1795 (0.06)	1873 (0.048)	1648 (0.065)	1737 (0.066)
cytokines	23	1795 (0.06)	2107 (0.04)	1515 (0.073)	1737 (0.066)
damping	23	1795 (0.06)	1207 (0.088)	2624 (0.032)	1878 (0.059)
electromagnetic	23	1795 (0.06)	2891 (0.024)	2624 (0.032)	1138 (0.12)
experiments	23	1795 (0.06)	1297 (0.08)	3057 (0.024)	1606 (0.074)
exploratory	23	1795 (0.06)	2442 (0.032)	1648 (0.065)	1504 (0.081)
extrusion	23	1795 (0.06)	1517 (0.064)	2293 (0.041)	1606 (0.074)
fitting	23	1795 (0.06)	1517 (0.064)	1515 (0.073)	2249 (0.044)
fixture	23	1795 (0.06)	1681 (0.056)	2051 (0.049)	1606 (0.074)
four-unit	23	1795 (0.06)	1681 (0.056)	1648 (0.065)	1878 (0.059)
four-year	23	1795 (0.06)	1395 (0.072)	1306 (0.089)	3453 (0.022)
gbr	23	1795 (0.06)	1297 (0.08)	1648 (0.065)	2523 (0.037)
geometric	23	1795 (0.06)	1873 (0.048)	3830 (0.016)	1194 (0.11)
host	23	1795 (0.06)	1681 (0.056)	2051 (0.049)	1606 (0.074)
hydrophilicity	23	1795 (0.06)	2442 (0.032)	1840 (0.057)	1413 (0.088)
hydroxylapatite	23	1795 (0.06)	679 (0.18)	5376 (0.0081)	#N/A
intervention	23	1795 (0.06)	2107 (0.04)	1840 (0.057)	1504 (0.081)
investigating	23	1795 (0.06)	2891 (0.024)	2624 (0.032)	1138 (0.12)
margins	23	1795 (0.06)	1137 (0.1)	2051 (0.049)	2523 (0.037)
media	23	1795 (0.06)	1395 (0.072)	1840 (0.057)	2041 (0.052)
medicine	23	1795 (0.06)	2891 (0.024)	1648 (0.065)	1413 (0.088)
methodology	23	1795 (0.06)	2107 (0.04)	2624 (0.032)	1268 (0.1)
micromotion	23	1795 (0.06)	1395 (0.072)	1396 (0.081)	2923 (0.029)
middle	23	1795 (0.06)	1137 (0.1)	3830 (0.016)	1737 (0.066)
mobility	23	1795 (0.06)	1207 (0.088)	1648 (0.065)	2923 (0.029)
modulate	23	1795 (0.06)	2891 (0.024)	1840 (0.057)	1334 (0.1)
nitride	23	1795 (0.06)	2891 (0.024)	1648 (0.065)	1413 (0.088)
oxidative	23	1795 (0.06)	5093 (0.008)	1840 (0.057)	1194 (0.11)
performances	23	1795 (0.06)	2891 (0.024)	2293 (0.041)	1194 (0.11)
periimplantitis	23	1795 (0.06)	2891 (0.024)	1515 (0.073)	1504 (0.081)
periosteal	23	1795 (0.06)	1873 (0.048)	1396 (0.081)	2041 (0.052)
periotest	23	1795 (0.06)	994 (0.11)	2293 (0.041)	2923 (0.029)
procera	23	1795 (0.06)	679 (0.18)	5376 (0.0081)	#N/A
radial	23	1795 (0.06)	1395 (0.072)	1396 (0.081)	2923 (0.029)
regular	23	1795 (0.06)	2442 (0.032)	1396 (0.081)	1737 (0.066)
rest	23	1795 (0.06)	1207 (0.088)	2051 (0.049)	2249 (0.044)
ring	23	1795 (0.06)	2442 (0.032)	1648 (0.065)	1504 (0.081)
sensory	23	1795 (0.06)	1297 (0.08)	1648 (0.065)	2523 (0.037)
severity	23	1795 (0.06)	1873 (0.048)	1840 (0.057)	1606 (0.074)
simvastatin	23	1795 (0.06)	2107 (0.04)	1648 (0.065)	1606 (0.074)
sliding	23	1795 (0.06)	1297 (0.08)	2624 (0.032)	1737 (0.066)
statistical	23	1795 (0.06)	1873 (0.048)	1396 (0.081)	2041 (0.052)
sulcus	23	1795 (0.06)	1517 (0.064)	1840 (0.057)	1878 (0.059)
superior	23	1795 (0.06)	1873 (0.048)	1840 (0.057)	1606 (0.074)
swallowing	23	1795 (0.06)	1137 (0.1)	2624 (0.032)	2041 (0.052)
sweden	23	1795 (0.06)	846 (0.14)	2293 (0.041)	6073 (0.0074)
terms	23	1795 (0.06)	5093 (0.008)	1648 (0.065)	1268 (0.1)
thermoplastic	23	1795 (0.06)	2107 (0.04)	1648 (0.065)	1606 (0.074)
tooth-implant	23	1795 (0.06)	1395 (0.072)	2051 (0.049)	1878 (0.059)
topographic	23	1795 (0.06)	1517 (0.064)	2051 (0.049)	1737 (0.066)
treat	23	1795 (0.06)	1873 (0.048)	1840 (0.057)	1606 (0.074)
unique	23	1795 (0.06)	2442 (0.032)	2051 (0.049)	1334 (0.1)
units	23	1795 (0.06)	1297 (0.08)	2051 (0.049)	2041 (0.052)
utilization	23	1795 (0.06)	1681 (0.056)	2624 (0.032)	1413 (0.088)
vibration	23	1795 (0.06)	2442 (0.032)	1161 (0.11)	2249 (0.044)
visualization	23	1795 (0.06)	2442 (0.032)	1396 (0.081)	1737 (0.066)
worn	23	1795 (0.06)	2442 (0.032)	1396 (0.081)	1737 (0.066)
amount	22	1863 (0.057)	2891 (0.024)	1648 (0.065)	1504 (0.081)
analytical	22	1863 (0.057)	2891 (0.024)	1515 (0.073)	1606 (0.074)
appearance	22	1863 (0.057)	1297 (0.08)	2051 (0.049)	2249 (0.044)
awareness	22	1863 (0.057)	2891 (0.024)	1840 (0.057)	1413 (0.088)
basic	22	1863 (0.057)	994 (0.11)	3830 (0.016)	2249 (0.044)
bearing	22	1863 (0.057)	1395 (0.072)	1648 (0.065)	2523 (0.037)
bulk	22	1863 (0.057)	2442 (0.032)	1648 (0.065)	1606 (0.074)
capability	22	1863 (0.057)	1681 (0.056)	2051 (0.049)	1737 (0.066)
cavities	22	1863 (0.057)	1395 (0.072)	3830 (0.016)	1504 (0.081)
chipping	22	1863 (0.057)	5093 (0.008)	942 (0.14)	2923 (0.029)
cocr	22	1863 (0.057)	5093 (0.008)	1306 (0.089)	1606 (0.074)
continuous	22	1863 (0.057)	1395 (0.072)	1648 (0.065)	2523 (0.037)
costs	22	1863 (0.057)	1395 (0.072)	3057 (0.024)	1606 (0.074)
coupling	22	1863 (0.057)	1517 (0.064)	3057 (0.024)	1504 (0.081)
differential	22	1863 (0.057)	1207 (0.088)	3057 (0.024)	1878 (0.059)
dry	22	1863 (0.057)	1395 (0.072)	2051 (0.049)	2041 (0.052)
extra-short	22	1863 (0.057)	#N/A	1840 (0.057)	1194 (0.11)
flexible	22	1863 (0.057)	1297 (0.08)	3057 (0.024)	1737 (0.066)
forms	22	1863 (0.057)	1681 (0.056)	1840 (0.057)	1878 (0.059)
fractographic	22	1863 (0.057)	2107 (0.04)	1396 (0.081)	2041 (0.052)
free-end	22	1863 (0.057)	3610 (0.016)	1515 (0.073)	1504 (0.081)
grinding	22	1863 (0.057)	1873 (0.048)	1396 (0.081)	2249 (0.044)
grit-blasted	22	1863 (0.057)	879 (0.13)	2624 (0.032)	4291 (0.015)
groups	22	1863 (0.057)	2107 (0.04)	1515 (0.073)	1878 (0.059)
harvesting	22	1863 (0.057)	1681 (0.056)	1840 (0.057)	1878 (0.059)
histomorphometry	22	1863 (0.057)	1297 (0.08)	1840 (0.057)	2523 (0.037)
hole	22	1863 (0.057)	2891 (0.024)	1648 (0.065)	1504 (0.081)
implant-associated	22	1863 (0.057)	#N/A	1515 (0.073)	1334 (0.1)
inhibitors	22	1863 (0.057)	2891 (0.024)	1840 (0.057)	1413 (0.088)
instrument	22	1863 (0.057)	1395 (0.072)	1840 (0.057)	2249 (0.044)
intraoperative	22	1863 (0.057)	1681 (0.056)	1396 (0.081)	2523 (0.037)
kinetics	22	1863 (0.057)	1395 (0.072)	2051 (0.049)	2041 (0.052)
laser-welded	22	1863 (0.057)	743 (0.16)	5376 (0.0081)	6073 (0.0074)
leucite	22	1863 (0.057)	1395 (0.072)	1648 (0.065)	2523 (0.037)
methodological	22	1863 (0.057)	1873 (0.048)	1648 (0.065)	1878 (0.059)
microbiologic	22	1863 (0.057)	1207 (0.088)	1840 (0.057)	2923 (0.029)
microwave	22	1863 (0.057)	1517 (0.064)	1648 (0.065)	2249 (0.044)
multivariate	22	1863 (0.057)	1681 (0.056)	2051 (0.049)	1737 (0.066)
murine	22	1863 (0.057)	5093 (0.008)	1515 (0.073)	1413 (0.088)
osseodensification	22	1863 (0.057)	#N/A	3830 (0.016)	975 (0.15)
overlay	22	1863 (0.057)	1297 (0.08)	2051 (0.049)	2249 (0.044)
physiological	22	1863 (0.057)	1681 (0.056)	1648 (0.065)	2041 (0.052)
pore	22	1863 (0.057)	2107 (0.04)	1648 (0.065)	1737 (0.066)
predict	22	1863 (0.057)	3610 (0.016)	1515 (0.073)	1504 (0.081)
preference	22	1863 (0.057)	1297 (0.08)	1840 (0.057)	2523 (0.037)
pretreatment	22	1863 (0.057)	1517 (0.064)	1648 (0.065)	2249 (0.044)
regression	22	1863 (0.057)	2442 (0.032)	2293 (0.041)	1334 (0.1)
revision	22	1863 (0.057)	2442 (0.032)	2624 (0.032)	1268 (0.1)
shift	22	1863 (0.057)	3610 (0.016)	1396 (0.081)	1606 (0.074)
six-year	22	1863 (0.057)	2107 (0.04)	1648 (0.065)	1737 (0.066)
staining	22	1863 (0.057)	2107 (0.04)	2624 (0.032)	1334 (0.1)
strategic	22	1863 (0.057)	2107 (0.04)	3057 (0.024)	1268 (0.1)
temperatures	22	1863 (0.057)	1395 (0.072)	3057 (0.024)	1606 (0.074)
tibial	22	1863 (0.057)	1517 (0.064)	1396 (0.081)	2923 (0.029)
tin	22	1863 (0.057)	2107 (0.04)	1515 (0.073)	1878 (0.059)
tooth-implant-supported	22	1863 (0.057)	1873 (0.048)	1396 (0.081)	2249 (0.044)
topographies	22	1863 (0.057)	1059 (0.1)	2624 (0.032)	2523 (0.037)
tray	22	1863 (0.057)	1297 (0.08)	1840 (0.057)	2523 (0.037)
turkish	22	1863 (0.057)	1395 (0.072)	1396 (0.081)	3453 (0.022)
white	22	1863 (0.057)	1873 (0.048)	1515 (0.073)	2041 (0.052)
accelerates	21	1923 (0.055)	2442 (0.032)	2051 (0.049)	1504 (0.081)
achieve	21	1923 (0.055)	1873 (0.048)	1648 (0.065)	2041 (0.052)
adhesively	21	1923 (0.055)	1681 (0.056)	2293 (0.041)	1737 (0.066)
advantages	21	1923 (0.055)	1873 (0.048)	1840 (0.057)	1878 (0.059)
albumin	21	1923 (0.055)	1681 (0.056)	2051 (0.049)	1878 (0.059)
antibiofilm	21	1923 (0.055)	#N/A	2051 (0.049)	1194 (0.11)
antral	21	1923 (0.055)	1517 (0.064)	1648 (0.065)	2523 (0.037)
biologically	21	1923 (0.055)	2891 (0.024)	2624 (0.032)	1268 (0.1)
blasted	21	1923 (0.055)	943 (0.12)	2051 (0.049)	#N/A
bulk-fill	21	1923 (0.055)	#N/A	3057 (0.024)	1049 (0.13)
cadaveric	21	1923 (0.055)	2107 (0.04)	2624 (0.032)	1413 (0.088)
center	21	1923 (0.055)	2891 (0.024)	2051 (0.049)	1413 (0.088)
combinations	21	1923 (0.055)	1517 (0.064)	2624 (0.032)	1737 (0.066)
crown-retained	21	1923 (0.055)	1517 (0.064)	1396 (0.081)	3453 (0.022)
crystalline	21	1923 (0.055)	1873 (0.048)	1515 (0.073)	2249 (0.044)
dentist	21	1923 (0.055)	1207 (0.088)	2293 (0.041)	2523 (0.037)
dentitions	21	1923 (0.055)	1517 (0.064)	1648 (0.065)	2523 (0.037)
developing	21	1923 (0.055)	2107 (0.04)	1648 (0.065)	1878 (0.059)
diet	21	1923 (0.055)	1681 (0.056)	3830 (0.016)	1413 (0.088)
duration	21	1923 (0.055)	2107 (0.04)	2624 (0.032)	1413 (0.088)
elders	21	1923 (0.055)	5093 (0.008)	942 (0.14)	3453 (0.022)
facilitate	21	1923 (0.055)	1873 (0.048)	1648 (0.065)	2041 (0.052)
female	21	1923 (0.055)	2442 (0.032)	1648 (0.065)	1737 (0.066)
fields	21	1923 (0.055)	2442 (0.032)	1306 (0.089)	2249 (0.044)
hypersensitivity	21	1923 (0.055)	1059 (0.1)	2293 (0.041)	3453 (0.022)
implants-a	21	1923 (0.055)	3610 (0.016)	2293 (0.041)	1268 (0.1)
infiltration	21	1923 (0.055)	1873 (0.048)	1840 (0.057)	1878 (0.059)
insurance	21	1923 (0.055)	2107 (0.04)	2293 (0.041)	1504 (0.081)
labial	21	1923 (0.055)	1873 (0.048)	1648 (0.065)	2041 (0.052)
light-cured	21	1923 (0.055)	994 (0.11)	3830 (0.016)	2523 (0.037)
manufacture	21	1923 (0.055)	1873 (0.048)	1515 (0.073)	2249 (0.044)
master	21	1923 (0.055)	1059 (0.1)	2293 (0.041)	3453 (0.022)
metal-free	21	1923 (0.055)	2891 (0.024)	2293 (0.041)	1334 (0.1)
multilayers	21	1923 (0.055)	1395 (0.072)	2624 (0.032)	1878 (0.059)
nasopalatine	21	1923 (0.055)	1873 (0.048)	1396 (0.081)	2523 (0.037)
non-thermal	21	1923 (0.055)	#N/A	1306 (0.089)	1606 (0.074)
osteoclast	21	1923 (0.055)	1681 (0.056)	1840 (0.057)	2041 (0.052)
osteoinductive	21	1923 (0.055)	2442 (0.032)	1840 (0.057)	1606 (0.074)
pink	21	1923 (0.055)	2107 (0.04)	1840 (0.057)	1737 (0.066)
positive	21	1923 (0.055)	2442 (0.032)	2051 (0.049)	1504 (0.081)
practical	21	1923 (0.055)	1681 (0.056)	1396 (0.081)	2923 (0.029)
previous	21	1923 (0.055)	3610 (0.016)	1840 (0.057)	1413 (0.088)
products	21	1923 (0.055)	2442 (0.032)	2624 (0.032)	1334 (0.1)
prosthodontists	21	1923 (0.055)	1681 (0.056)	1306 (0.089)	3453 (0.022)
prototype	21	1923 (0.055)	2107 (0.04)	1648 (0.065)	1878 (0.059)
recall	21	1923 (0.055)	1517 (0.064)	1233 (0.1)	6073 (0.0074)
regulates	21	1923 (0.055)	2891 (0.024)	1840 (0.057)	1504 (0.081)
result	21	1923 (0.055)	2107 (0.04)	1840 (0.057)	1737 (0.066)
risks	21	1923 (0.055)	1517 (0.064)	1648 (0.065)	2523 (0.037)
robot	21	1923 (0.055)	1681 (0.056)	2624 (0.032)	1606 (0.074)
rotary	21	1923 (0.055)	1873 (0.048)	1648 (0.065)	2041 (0.052)
self-tapping	21	1923 (0.055)	1517 (0.064)	1648 (0.065)	2523 (0.037)
side	21	1923 (0.055)	1873 (0.048)	1648 (0.065)	2041 (0.052)
single-stage	21	1923 (0.055)	879 (0.13)	2293 (0.041)	#N/A
skills	21	1923 (0.055)	2442 (0.032)	2051 (0.049)	1504 (0.081)
spark	21	1923 (0.055)	1207 (0.088)	2293 (0.041)	2523 (0.037)
splitting	21	1923 (0.055)	2442 (0.032)	2051 (0.049)	1504 (0.081)
straumann	21	1923 (0.055)	1681 (0.056)	1161 (0.11)	6073 (0.0074)
thermomechanical	21	1923 (0.055)	2891 (0.024)	3057 (0.024)	1194 (0.11)
tissue-engineered	21	1923 (0.055)	1059 (0.1)	1840 (0.057)	6073 (0.0074)
topographical	21	1923 (0.055)	2107 (0.04)	1648 (0.065)	1878 (0.059)
trigeminal	21	1923 (0.055)	2107 (0.04)	2051 (0.049)	1606 (0.074)
visible	21	1923 (0.055)	1681 (0.056)	2051 (0.049)	1878 (0.059)
zoledronic	21	1923 (0.055)	2442 (0.032)	1306 (0.089)	2249 (0.044)
action	20	1987 (0.052)	1873 (0.048)	1648 (0.065)	2249 (0.044)
advances	20	1987 (0.052)	2442 (0.032)	2051 (0.049)	1606 (0.074)
alone	20	1987 (0.052)	1517 (0.064)	2293 (0.041)	2041 (0.052)
appliance	20	1987 (0.052)	1395 (0.072)	2051 (0.049)	2523 (0.037)
arabia	20	1987 (0.052)	3610 (0.016)	2051 (0.049)	1413 (0.088)
assembly	20	1987 (0.052)	1873 (0.048)	2293 (0.041)	1737 (0.066)
biofunctionalization	20	1987 (0.052)	3610 (0.016)	1840 (0.057)	1504 (0.081)
biomarkers	20	1987 (0.052)	#N/A	1648 (0.065)	1413 (0.088)
brain	20	1987 (0.052)	1873 (0.048)	1515 (0.073)	2523 (0.037)
chloride	20	1987 (0.052)	1681 (0.056)	1840 (0.057)	2249 (0.044)
cigarette	20	1987 (0.052)	1873 (0.048)	2624 (0.032)	1606 (0.074)
coherence	20	1987 (0.052)	2442 (0.032)	1840 (0.057)	1737 (0.066)
condylar	20	1987 (0.052)	1681 (0.056)	2293 (0.041)	1878 (0.059)
[truncated: 21,183 more rows]

## Sheet: AB
Words in abstract	TP	91-24 R (%)	91-11 R (%)	12-18 R (%)	19-24 R (%)
implants	20713	1 (54)	1 (54)	1 (57)	3 (53)
implant	20426	2 (54)	2 (50)	2 (56)	2 (55)
dental	20272	3 (53)	3 (47)	3 (55)	1 (57)
methods	16366	4 (43)	5 (39)	4 (45)	4 (45)
bone	15023	5 (40)	4 (40)	5 (42)	5 (37)
patients	12944	6 (34)	6 (34)	6 (35)	7 (33)
significant	11776	7 (31)	11 (26)	8 (32)	6 (35)
materials	11771	8 (31)	9 (27)	7 (34)	9 (31)
clinical	11695	9 (31)	7 (29)	9 (30)	8 (33)
treatment	10360	10 (27)	10 (27)	11 (27)	11 (27)
purpose	10089	11 (27)	8 (28)	10 (29)	17 (24)
significantly	9291	12 (24)	15 (20)	12 (25)	10 (28)
surface	9213	13 (24)	13 (21)	13 (25)	13 (27)
titanium	8922	14 (23)	12 (23)	17 (24)	18 (23)
groups	8712	15 (23)	24 (17)	14 (24)	12 (27)
group	8615	16 (23)	21 (18)	16 (24)	14 (26)
evaluate	8350	17 (22)	20 (18)	15 (24)	15 (24)
conclusions	8134	18 (21)	22 (18)	19 (23)	16 (24)
material	7807	19 (21)	14 (20)	20 (21)	20 (21)
mm	7740	20 (20)	16 (19)	21 (20)	19 (22)
aim	7516	21 (20)	18 (18)	18 (23)	22 (18)
test	6676	22 (18)	29 (14)	22 (19)	21 (19)
oral	6447	23 (17)	17 (19)	25 (16)	26 (15)
patient	6421	24 (17)	23 (17)	23 (18)	24 (16)
time	6381	25 (17)	26 (17)	24 (17)	23 (17)
tissue	5997	26 (16)	28 (16)	26 (16)	25 (16)
months	5952	27 (16)	19 (18)	28 (15)	35 (14)
teeth	5903	28 (16)	25 (17)	30 (15)	30 (15)
placement	5863	29 (15)	27 (16)	27 (16)	31 (15)
control	5602	30 (15)	32 (14)	29 (15)	27 (15)
difference	5191	31 (14)	46 (11)	32 (14)	28 (15)
rate	5099	32 (13)	31 (14)	34 (13)	39 (13)
method	5097	33 (13)	37 (12)	33 (14)	33 (14)
tooth	4986	34 (13)	35 (13)	37 (13)	36 (14)
statistically	4969	35 (13)	52 (10)	31 (14)	31 (15)
model	4751	36 (12)	56 (10)	36 (13)	34 (14)
surgery	4707	37 (12)	43 (12)	35 (13)	41 (12)
restorations	4658	38 (12)	34 (13)	46 (12)	42 (12)
surfaces	4541	39 (12)	45 (11)	38 (13)	45 (12)
design	4504	40 (12)	53 (10)	45 (12)	37 (13)
technique	4504	40 (12)	36 (13)	41 (12)	49 (11)
maxillary	4447	42 (12)	39 (12)	40 (12)	51 (11)
properties	4389	43 (12)	80 (8.1)	51 (11)	29 (15)
prostheses	4365	44 (11)	41 (12)	39 (12)	55 (10)
mandibular	4327	45 (11)	33 (13)	44 (12)	74 (9.5)
loading	4290	46 (11)	38 (12)	41 (12)	63 (10)
follow-up	4113	47 (11)	60 (9.5)	43 (12)	50 (11)
contact	3970	48 (10)	47 (11)	50 (11)	85 (9.1)
mechanical	3963	49 (10)	75 (8.3)	61 (10)	40 (13)
edentulous	3902	50 (10)	41 (12)	52 (11)	92 (8.7)
objective	3889	51 (10)	69 (8.8)	49 (11)	53 (11)
background	3868	52 (10)	81 (8.1)	80 (8.8)	38 (13)
prosthetic	3855	53 (10)	54 (10)	53 (10)	68 (10)
osseointegration	3844	54 (10)	74 (8.5)	48 (11)	54 (10)
system	3831	55 (10)	44 (12)	65 (10)	80 (9.3)
peri-implant	3828	56 (10)	98 (7.4)	57 (10)	43 (12)
surgical	3821	57 (10)	51 (11)	60 (10)	67 (10)
survival	3774	58 (10)	71 (8.7)	47 (11)	65 (10)
compare	3707	59 (10)	90 (7.8)	56 (10)	48 (11)
healing	3692	60 (10)	48 (11)	54 (10)	109 (8)
prosthesis	3679	61 (10)	55 (10)	59 (10)	88 (9)
type	3671	62 (10)	72 (8.6)	62 (10)	56 (10)
restoration	3660	63 (10)	59 (10)	76 (9.1)	59 (10)
influence	3657	64 (10)	67 (8.9)	55 (10)	69 (10)
formation	3633	65 (10)	65 (9)	58 (10)	70 (10)
partial	3629	66 (10)	30 (14)	107 (7.8)	132 (7.1)
vitro	3598	67 (9.5)	117 (6.8)	67 (9.4)	44 (12)
failure	3551	68 (9.3)	62 (9.1)	66 (9.4)	75 (9.5)
stability	3536	69 (9.3)	92 (7.7)	63 (10)	57 (10)
number	3484	70 (9.2)	64 (9)	70 (9.3)	84 (9.2)
scanning	3429	71 (9)	130 (6.5)	73 (9.2)	47 (11)
area	3411	72 (9)	70 (8.7)	69 (9.3)	89 (8.9)
assess	3404	73 (9)	172 (5.4)	64 (10)	46 (12)
success	3370	74 (8.9)	66 (8.9)	72 (9.2)	96 (8.5)
mandible	3318	75 (8.7)	49 (11)	75 (9.1)	160 (6.4)
changes	3289	76 (8.7)	99 (7.4)	71 (9.3)	81 (9.3)
parameters	3273	77 (8.6)	112 (7)	79 (8.9)	64 (10)
according	3266	78 (8.6)	133 (6.4)	67 (9.4)	62 (10)
conventional	3266	78 (8.6)	76 (8.2)	92 (8.2)	78 (9.3)
specimens	3238	80 (8.5)	61 (9.2)	94 (8.1)	101 (8.3)
further	3206	81 (8.4)	117 (6.8)	93 (8.1)	60 (10)
samples	3202	82 (8.4)	126 (6.6)	89 (8.2)	58 (10)
weeks	3171	83 (8.3)	57 (10)	77 (9)	165 (6.3)
age	3168	84 (8.3)	87 (7.8)	81 (8.8)	100 (8.4)
process	3160	85 (8.3)	110 (7)	91 (8.2)	71 (10)
evaluation	3132	86 (8.2)	63 (9.1)	98 (8.1)	119 (7.6)
procedure	3114	87 (8.2)	58 (10)	87 (8.3)	143 (6.7)
cells	3113	88 (8.2)	149 (5.9)	83 (8.4)	61 (10)
strength	3104	89 (8.2)	84 (8)	124 (7.1)	78 (9.3)
dentures	3103	90 (8.2)	40 (12)	134 (6.8)	174 (6.1)
factors	3101	91 (8.2)	107 (7.1)	103 (8)	82 (9.2)
abutment	3079	92 (8.1)	77 (8.2)	89 (8.2)	110 (7.9)
complications	3066	93 (8.1)	136 (6.3)	74 (9.1)	91 (8.7)
objectives	3066	93 (8.1)	111 (7)	114 (7.5)	73 (10)
soft	3060	95 (8)	88 (7.8)	82 (8.6)	115 (7.7)
marginal	3058	96 (8)	122 (6.7)	77 (9)	99 (8.4)
electron	3042	97 (8)	120 (6.7)	95 (8.1)	86 (9)
case	3005	98 (7.9)	85 (8)	106 (7.9)	110 (7.9)
posterior	2988	99 (7.9)	93 (7.7)	99 (8.1)	112 (7.9)
ceramic	2987	100 (7.9)	78 (8.2)	111 (7.6)	114 (7.8)
human	2984	101 (7.8)	102 (7.3)	101 (8)	104 (8.2)
cell	2961	102 (7.8)	179 (5.2)	95 (8.1)	66 (10)
conditions	2959	103 (7.8)	82 (8.1)	109 (7.7)	118 (7.6)
levels	2957	104 (7.8)	133 (6.4)	85 (8.3)	94 (8.6)
function	2956	105 (7.8)	68 (8.8)	112 (7.6)	136 (7)
crowns	2946	106 (7.7)	94 (7.6)	102 (8)	119 (7.6)
cases	2915	107 (7.7)	83 (8)	114 (7.5)	121 (7.5)
microscopy	2909	108 (7.7)	123 (6.7)	108 (7.7)	98 (8.5)
single	2895	109 (7.6)	124 (6.6)	84 (8.4)	113 (7.8)
denture	2891	110 (7.6)	50 (11)	149 (6.4)	179 (5.8)
quality	2885	111 (7.6)	125 (6.6)	100 (8)	105 (8.1)
sites	2864	112 (7.5)	79 (8.1)	104 (8)	152 (6.6)
statistical	2861	113 (7.5)	156 (5.7)	105 (7.9)	90 (8.8)
implant-supported	2858	114 (7.5)	108 (7.1)	97 (8.1)	126 (7.4)
rehabilitation	2845	115 (7.5)	116 (6.8)	88 (8.3)	123 (7.4)
resin	2831	116 (7.4)	96 (7.5)	142 (6.6)	103 (8.2)
long-term	2822	117 (7.4)	119 (6.7)	118 (7.4)	107 (8)
outcomes	2817	118 (7.4)	324 (3.4)	110 (7.7)	52 (11)
fracture	2816	119 (7.4)	91 (7.7)	117 (7.4)	134 (7.1)
tests	2812	120 (7.4)	168 (5.6)	125 (7.1)	77 (9.3)
greater	2753	121 (7.2)	96 (7.5)	128 (7.1)	130 (7.2)
procedures	2747	122 (7.2)	89 (7.8)	121 (7.2)	145 (6.7)
degrees	2735	123 (7.2)	183 (5.2)	135 (6.8)	76 (9.4)
maxilla	2694	124 (7.1)	86 (7.9)	113 (7.5)	178 (5.9)
outcome	2675	125 (7)	147 (6)	86 (8.3)	141 (6.8)
models	2641	126 (6.9)	216 (4.6)	136 (6.8)	83 (9.2)
approach	2629	127 (6.9)	175 (5.3)	130 (7.1)	102 (8.2)
complete	2621	128 (6.9)	101 (7.3)	137 (6.7)	149 (6.7)
alveolar	2619	129 (6.9)	104 (7.2)	122 (7.1)	161 (6.4)
crown	2617	130 (6.9)	138 (6.2)	133 (6.9)	122 (7.5)
improve	2580	131 (6.8)	209 (4.6)	131 (7)	94 (8.6)
functional	2575	132 (6.8)	109 (7.1)	143 (6.6)	148 (6.7)
report	2574	133 (6.8)	95 (7.6)	126 (7.1)	182 (5.7)
presence	2572	134 (6.8)	142 (6.1)	138 (6.7)	124 (7.4)
zirconia	2571	135 (6.8)	376 (3.1)	119 (7.4)	72 (10)
anterior	2566	136 (6.8)	103 (7.3)	132 (6.9)	171 (6.1)
various	2558	137 (6.7)	132 (6.4)	160 (5.9)	116 (7.7)
significance	2538	138 (6.7)	222 (4.5)	140 (6.7)	93 (8.7)
region	2529	139 (6.7)	133 (6.4)	119 (7.4)	166 (6.2)
techniques	2528	140 (6.7)	115 (6.9)	146 (6.5)	151 (6.6)
rates	2503	141 (6.6)	149 (5.9)	128 (7.1)	142 (6.8)
therefore	2501	142 (6.6)	185 (5.1)	148 (6.5)	108 (8)
average	2445	143 (6.4)	139 (6.2)	145 (6.6)	156 (6.5)
tomography	2442	144 (6.4)	302 (3.6)	116 (7.5)	106 (8)
standard	2438	145 (6.4)	167 (5.6)	147 (6.5)	133 (7.1)
six	2435	146 (6.4)	114 (6.9)	139 (6.7)	187 (5.7)
provide	2422	147 (6.4)	129 (6.6)	165 (5.8)	144 (6.7)
range	2409	148 (6.3)	121 (6.7)	151 (6.3)	176 (6)
primary	2401	149 (6.3)	191 (5)	144 (6.6)	128 (7.3)
metal	2343	150 (6.2)	126 (6.6)	153 (6.3)	186 (5.7)
insertion	2340	151 (6.2)	153 (5.8)	127 (7.1)	190 (5.6)
health	2339	152 (6.2)	194 (4.9)	157 (6)	125 (7.4)
abutments	2333	153 (6.1)	140 (6.2)	141 (6.7)	188 (5.6)
days	2320	154 (6.1)	164 (5.6)	158 (6)	150 (6.6)
risk	2293	155 (6)	225 (4.4)	152 (6.3)	129 (7.2)
composite	2285	156 (6)	145 (6.1)	206 (5)	140 (6.8)
prosthodontic	2269	157 (6)	105 (7.1)	150 (6.4)	283 (4.5)
radiographic	2254	158 (5.9)	137 (6.2)	156 (6.1)	197 (5.5)
tissues	2254	158 (5.9)	144 (6.1)	174 (5.6)	173 (6.1)
stress	2249	160 (5.9)	170 (5.4)	166 (5.8)	158 (6.5)
value	2249	160 (5.9)	193 (5)	159 (6)	147 (6.7)
possible	2233	162 (5.9)	112 (7)	171 (5.6)	224 (5.1)
removable	2226	163 (5.9)	100 (7.4)	179 (5.5)	252 (4.8)
immediate	2220	164 (5.8)	158 (5.7)	154 (6.3)	194 (5.6)
clinically	2214	165 (5.8)	128 (6.6)	173 (5.6)	209 (5.4)
load	2187	166 (5.8)	151 (5.9)	162 (5.8)	192 (5.6)
coating	2171	167 (5.7)	186 (5.1)	186 (5.4)	157 (6.5)
result	2171	167 (5.7)	131 (6.5)	183 (5.5)	213 (5.2)
structure	2137	169 (5.6)	212 (4.6)	183 (5.5)	146 (6.7)
occlusal	2133	170 (5.6)	161 (5.7)	172 (5.6)	193 (5.6)
thickness	2133	170 (5.6)	199 (4.8)	186 (5.4)	154 (6.5)
vertical	2105	172 (5.5)	173 (5.4)	164 (5.8)	200 (5.5)
regarding	2100	173 (5.5)	260 (4)	177 (5.5)	138 (6.9)
interface	2084	174 (5.5)	106 (7.1)	198 (5.1)	295 (4.3)
height	2077	175 (5.5)	154 (5.8)	163 (5.8)	256 (4.8)
research	2066	176 (5.4)	274 (3.9)	215 (4.9)	127 (7.3)
defects	2057	177 (5.4)	160 (5.7)	181 (5.5)	232 (5.1)
article	2051	178 (5.4)	73 (8.5)	281 (4.1)	349 (3.7)
impact	2049	179 (5.4)	425 (2.8)	185 (5.4)	117 (7.7)
characteristics	2035	180 (5.4)	223 (4.5)	188 (5.3)	170 (6.2)
diameter	2035	180 (5.4)	180 (5.2)	161 (5.9)	237 (5)
therapy	2034	182 (5.4)	195 (4.9)	177 (5.5)	189 (5.6)
biological	2023	183 (5.3)	351 (3.2)	181 (5.5)	134 (7.1)
initial	2018	184 (5.3)	169 (5.4)	179 (5.5)	236 (5)
implantation	2017	185 (5.3)	151 (5.9)	220 (4.9)	216 (5.2)
randomly	2002	186 (5.3)	264 (3.9)	170 (5.7)	172 (6.1)
site	1996	187 (5.3)	163 (5.6)	190 (5.3)	250 (4.8)
whether	1989	188 (5.2)	174 (5.3)	176 (5.5)	249 (4.9)
effective	1988	189 (5.2)	284 (3.8)	191 (5.3)	159 (6.5)
problem	1984	190 (5.2)	143 (6.1)	251 (4.5)	228 (5.1)
second	1983	191 (5.2)	166 (5.6)	218 (4.9)	217 (5.2)
anova	1979	192 (5.2)	346 (3.3)	192 (5.2)	137 (7)
vivo	1970	193 (5.2)	218 (4.5)	194 (5.2)	180 (5.8)
maximum	1957	194 (5.1)	220 (4.5)	195 (5.2)	184 (5.7)
ti	1952	195 (5.1)	332 (3.3)	168 (5.7)	167 (6.2)
immediately	1949	196 (5.1)	177 (5.3)	155 (6.1)	326 (4.1)
adhesion	1943	197 (5.1)	420 (2.9)	199 (5.1)	131 (7.2)
force	1938	198 (5.1)	197 (4.9)	206 (5)	207 (5.4)
activity	1925	199 (5.1)	333 (3.3)	189 (5.3)	162 (6.4)
association	1915	200 (5)	209 (4.6)	166 (5.8)	259 (4.8)
augmentation	1915	200 (5)	207 (4.6)	169 (5.7)	252 (4.8)
length	1908	202 (5)	161 (5.7)	196 (5.1)	296 (4.3)
depth	1907	203 (5)	253 (4.1)	212 (4.9)	177 (5.9)
testing	1907	203 (5)	189 (5)	213 (4.9)	228 (5.1)
digital	1905	205 (5)	866 (1.5)	232 (4.6)	97 (8.5)
least	1904	206 (5)	203 (4.7)	175 (5.6)	255 (4.8)
periodontal	1903	207 (5)	165 (5.6)	227 (4.7)	261 (4.7)
3d	1898	208 (5)	990 (1.3)	269 (4.2)	87 (9)
successful	1895	209 (5)	170 (5.4)	213 (4.9)	267 (4.7)
systems	1890	210 (5)	177 (5.3)	199 (5.1)	279 (4.6)
alloy	1889	211 (5)	187 (5.1)	234 (4.6)	221 (5.2)
dentistry	1873	212 (4.9)	245 (4.1)	211 (5)	190 (5.6)
support	1870	213 (4.9)	146 (6)	224 (4.8)	322 (4.1)
size	1868	214 (4.9)	228 (4.3)	208 (5)	202 (5.4)
alternative	1861	215 (4.9)	224 (4.4)	222 (4.8)	206 (5.4)
resistance	1840	216 (4.8)	279 (3.8)	240 (4.5)	175 (6)
subjects	1833	217 (4.8)	141 (6.1)	204 (5.1)	385 (3.4)
growth	1825	218 (4.8)	221 (4.5)	215 (4.9)	239 (5)
molar	1824	219 (4.8)	233 (4.2)	193 (5.2)	243 (5)
roughness	1815	220 (4.8)	359 (3.1)	221 (4.8)	167 (6.2)
amount	1809	221 (4.8)	184 (5.2)	208 (5)	307 (4.2)
terms	1809	221 (4.8)	447 (2.8)	226 (4.8)	153 (6.6)
distribution	1800	223 (4.7)	255 (4)	204 (5.1)	230 (5.1)
x-ray	1800	223 (4.7)	284 (3.8)	210 (5)	207 (5.4)
development	1785	225 (4.7)	254 (4)	240 (4.5)	201 (5.4)
retrospective	1785	225 (4.7)	305 (3.6)	199 (5.1)	210 (5.3)
areas	1784	227 (4.7)	175 (5.3)	230 (4.7)	313 (4.2)
density	1781	228 (4.7)	226 (4.4)	229 (4.7)	244 (5)
volume	1777	229 (4.7)	283 (3.8)	197 (5.1)	234 (5)
morphology	1762	230 (4.6)	348 (3.2)	223 (4.8)	181 (5.8)
attachment	1758	231 (4.6)	181 (5.2)	219 (4.9)	338 (3.9)
correlation	1757	232 (4.6)	277 (3.9)	203 (5.1)	248 (4.9)
element	1757	232 (4.6)	233 (4.2)	250 (4.5)	227 (5.1)
factor	1752	234 (4.6)	287 (3.8)	202 (5.1)	247 (4.9)
combination	1746	235 (4.6)	212 (4.6)	232 (4.6)	277 (4.6)
graft	1734	236 (4.6)	195 (4.9)	217 (4.9)	331 (4)
examination	1731	237 (4.6)	155 (5.7)	260 (4.3)	359 (3.7)
sem	1727	238 (4.5)	316 (3.5)	248 (4.5)	195 (5.5)
protocol	1723	239 (4.5)	308 (3.6)	227 (4.7)	215 (5.2)
layer	1722	240 (4.5)	199 (4.8)	265 (4.3)	282 (4.5)
esthetic	1713	241 (4.5)	227 (4.3)	225 (4.8)	289 (4.4)
replacement	1712	242 (4.5)	182 (5.2)	247 (4.5)	336 (3.9)
gingival	1711	243 (4.5)	267 (3.9)	277 (4.1)	210 (5.3)
software	1707	244 (4.5)	571 (2.3)	253 (4.4)	154 (6.5)
assessment	1706	245 (4.5)	289 (3.8)	239 (4.5)	231 (5.1)
change	1703	246 (4.5)	261 (4)	257 (4.4)	233 (5.1)
removal	1699	247 (4.5)	207 (4.6)	245 (4.5)	298 (4.3)
baseline	1683	248 (4.4)	298 (3.6)	230 (4.7)	246 (4.9)
accuracy	1677	249 (4.4)	502 (2.5)	355 (3.5)	138 (6.9)
ability	1663	250 (4.4)	320 (3.4)	273 (4.2)	202 (5.4)
reduction	1655	251 (4.4)	313 (3.5)	262 (4.3)	223 (5.1)
position	1643	252 (4.3)	268 (3.9)	264 (4.3)	262 (4.7)
reconstruction	1643	252 (4.3)	212 (4.6)	242 (4.5)	336 (3.9)
extraction	1640	254 (4.3)	219 (4.5)	256 (4.4)	321 (4.1)
index	1638	255 (4.3)	296 (3.7)	287 (4)	224 (5.1)
lost	1630	256 (4.3)	158 (5.7)	242 (4.5)	501 (2.8)
current	1628	257 (4.3)	294 (3.7)	287 (4)	234 (5)
treatments	1627	258 (4.3)	337 (3.3)	262 (4.3)	224 (5.1)
novel	1621	259 (4.3)	705 (1.9)	260 (4.3)	162 (6.4)
resorption	1618	260 (4.3)	204 (4.6)	242 (4.5)	363 (3.7)
final	1617	261 (4.3)	337 (3.3)	238 (4.6)	252 (4.8)
affect	1616	262 (4.3)	354 (3.2)	266 (4.3)	217 (5.2)
multiple	1611	263 (4.2)	258 (4)	303 (3.9)	257 (4.8)
behavior	1609	264 (4.2)	402 (2.9)	266 (4.3)	205 (5.4)
per	1609	264 (4.2)	238 (4.2)	275 (4.2)	294 (4.3)
images	1600	266 (4.2)	389 (3)	236 (4.6)	241 (5)
r	1599	267 (4.2)	188 (5)	280 (4.1)	377 (3.5)
information	1597	268 (4.2)	230 (4.3)	259 (4.3)	327 (4)
finite	1587	269 (4.2)	276 (3.9)	277 (4.1)	286 (4.5)
common	1583	270 (4.2)	317 (3.5)	266 (4.3)	264 (4.7)
applications	1582	271 (4.2)	420 (2.9)	299 (4)	196 (5.5)
natural	1581	272 (4.2)	209 (4.6)	320 (3.8)	318 (4.1)
proliferation	1572	273 (4.1)	639 (2)	248 (4.5)	185 (5.7)
times	1571	274 (4.1)	294 (3.7)	293 (4)	269 (4.7)
ridge	1560	275 (4.1)	244 (4.2)	246 (4.5)	356 (3.7)
solution	1553	276 (4.1)	299 (3.6)	293 (4)	275 (4.6)
regeneration	1544	277 (4.1)	315 (3.5)	292 (4)	273 (4.6)
part	1543	278 (4.1)	201 (4.8)	252 (4.4)	437 (3.1)
retention	1535	279 (4)	206 (4.6)	297 (4)	373 (3.6)
furthermore	1532	280 (4)	483 (2.6)	313 (3.8)	199 (5.5)
laser	1532	280 (4)	477 (2.7)	287 (4)	213 (5.2)
general	1530	282 (4)	202 (4.7)	314 (3.8)	371 (3.6)
stable	1529	283 (4)	237 (4.2)	277 (4.1)	349 (3.7)
underwent	1529	283 (4)	425 (2.8)	281 (4.1)	238 (5)
variables	1525	285 (4)	368 (3.1)	272 (4.2)	265 (4.7)
life	1520	286 (4)	442 (2.8)	254 (4.4)	262 (4.7)
promising	1520	286 (4)	810 (1.6)	311 (3.9)	164 (6.3)
plaque	1513	288 (4)	264 (3.9)	317 (3.8)	308 (4.2)
limitations	1509	289 (4)	449 (2.8)	286 (4.1)	239 (5)
sinus	1506	290 (4)	246 (4.1)	234 (4.6)	417 (3.2)
specific	1501	291 (3.9)	270 (3.9)	297 (4)	331 (4)
indicate	1497	292 (3.9)	190 (5)	339 (3.6)	411 (3.3)
planning	1496	293 (3.9)	334 (3.3)	300 (3.9)	285 (4.5)
peri-implantitis	1495	294 (3.9)	771 (1.7)	327 (3.7)	169 (6.2)
ratio	1490	295 (3.9)	412 (2.9)	271 (4.2)	276 (4.6)
chemical	1485	296 (3.9)	351 (3.2)	320 (3.8)	269 (4.7)
restorative	1480	297 (3.9)	251 (4.1)	391 (3.3)	304 (4.3)
biocompatibility	1473	298 (3.9)	479 (2.6)	363 (3.4)	202 (5.4)
frequency	1470	299 (3.9)	288 (3.8)	254 (4.4)	384 (3.4)
statement	1465	300 (3.9)	242 (4.2)	395 (3.2)	316 (4.1)
regression	1463	301 (3.8)	505 (2.5)	341 (3.6)	212 (5.3)
partially	1462	302 (3.8)	229 (4.3)	305 (3.9)	389 (3.4)
surrounding	1457	303 (3.8)	249 (4.1)	335 (3.6)	351 (3.7)
role	1450	304 (3.8)	335 (3.3)	325 (3.7)	293 (4.3)
decrease	1447	305 (3.8)	330 (3.4)	309 (3.9)	314 (4.1)
successfully	1447	305 (3.8)	291 (3.7)	295 (4)	359 (3.7)
body	1443	307 (3.8)	322 (3.4)	331 (3.7)	305 (4.3)
criteria	1442	308 (3.8)	272 (3.9)	287 (4)	380 (3.5)
prospective	1441	309 (3.8)	269 (3.9)	283 (4.1)	389 (3.4)
still	1439	310 (3.8)	367 (3.1)	312 (3.8)	292 (4.4)
direct	1430	311 (3.8)	249 (4.1)	335 (3.6)	375 (3.5)
excellent	1429	312 (3.8)	374 (3.1)	393 (3.3)	251 (4.8)
screw	1426	313 (3.8)	261 (4)	314 (3.8)	376 (3.5)
acid	1424	314 (3.7)	368 (3.1)	302 (3.9)	309 (4.2)
left	1424	314 (3.7)	251 (4.1)	284 (4.1)	429 (3.1)
evidence	1418	316 (3.7)	274 (3.9)	308 (3.9)	382 (3.5)
will	1418	316 (3.7)	233 (4.2)	365 (3.4)	372 (3.6)
radiographs	1417	318 (3.7)	216 (4.6)	335 (3.6)	445 (3)
lateral	1411	319 (3.7)	293 (3.7)	275 (4.2)	402 (3.3)
side	1411	319 (3.7)	241 (4.2)	303 (3.9)	426 (3.1)
probing	1407	321 (3.7)	370 (3.1)	328 (3.7)	303 (4.3)
fabrication	1395	322 (3.7)	305 (3.6)	398 (3.2)	309 (4.2)
might	1394	323 (3.7)	360 (3.1)	274 (4.2)	357 (3.7)
cad	1393	324 (3.7)	816 (1.6)	285 (4.1)	221 (5.2)
main	1391	325 (3.7)	357 (3.2)	384 (3.3)	289 (4.4)
positive	1391	325 (3.7)	342 (3.3)	344 (3.6)	323 (4.1)
comparable	1387	327 (3.6)	406 (2.9)	331 (3.7)	298 (4.3)
failures	1386	328 (3.6)	266 (3.9)	269 (4.2)	489 (2.8)
missing	1385	329 (3.6)	340 (3.3)	341 (3.6)	329 (4)
bacterial	1381	330 (3.6)	730 (1.8)	323 (3.7)	217 (5.2)
composition	1377	331 (3.6)	423 (2.8)	371 (3.4)	279 (4.6)
literature	1377	331 (3.6)	255 (4)	343 (3.6)	410 (3.3)
distal	1376	333 (3.6)	282 (3.8)	305 (3.9)	418 (3.2)
analyze	1375	334 (3.6)	584 (2.2)	323 (3.7)	258 (4.8)
manufacturing	1375	334 (3.6)	937 (1.4)	354 (3.5)	183 (5.7)
spectroscopy	1372	336 (3.6)	546 (2.3)	300 (3.9)	287 (4.5)
enhance	1369	337 (3.6)	501 (2.6)	344 (3.6)	281 (4.5)
defect	1367	338 (3.6)	279 (3.8)	351 (3.5)	383 (3.5)
participants	1365	339 (3.6)	941 (1.4)	334 (3.7)	197 (5.5)
preparation	1363	340 (3.6)	272 (3.9)	401 (3.2)	363 (3.7)
medical	1362	341 (3.6)	499 (2.6)	358 (3.5)	271 (4.6)
hydroxyapatite	1357	342 (3.6)	198 (4.8)	434 (3)	462 (3)
torque	1356	343 (3.6)	371 (3.1)	258 (4.3)	403 (3.3)
matrix	1351	344 (3.6)	381 (3)	339 (3.6)	329 (4)
describes	1350	345 (3.6)	192 (5)	374 (3.4)	600 (2.5)
structures	1350	345 (3.6)	360 (3.1)	348 (3.5)	333 (3.9)
complex	1348	347 (3.5)	395 (2.9)	380 (3.3)	301 (4.3)
paper	1348	347 (3.5)	230 (4.3)	387 (3.3)	425 (3.1)
angle	1346	349 (3.5)	748 (1.7)	348 (3.5)	220 (5.2)
bleeding	1339	350 (3.5)	457 (2.7)	322 (3.7)	323 (4.1)
phase	1338	351 (3.5)	371 (3.1)	387 (3.3)	316 (4.1)
three-dimensional	1337	352 (3.5)	507 (2.5)	316 (3.8)	311 (4.2)
reduce	1335	353 (3.5)	523 (2.4)	371 (3.4)	272 (4.6)
expression	1331	354 (3.5)	705 (1.9)	291 (4)	284 (4.5)
postoperative	1326	355 (3.5)	406 (2.9)	361 (3.4)	320 (4.1)
prior	1325	356 (3.5)	255 (4)	351 (3.5)	456 (3)
jaw	1314	357 (3.5)	297 (3.7)	378 (3.3)	394 (3.4)
histological	1309	358 (3.4)	340 (3.3)	317 (3.8)	408 (3.3)
pure	1307	359 (3.4)	246 (4.1)	411 (3.1)	433 (3.1)
satisfaction	1305	360 (3.4)	446 (2.8)	307 (3.9)	370 (3.6)
observation	1304	361 (3.4)	270 (3.9)	331 (3.7)	501 (2.8)
healthy	1295	362 (3.4)	389 (3)	350 (3.5)	354 (3.7)
them	1294	363 (3.4)	406 (2.9)	367 (3.4)	340 (3.9)
overdentures	1291	364 (3.4)	233 (4.2)	374 (3.4)	538 (2.7)
moreover	1288	365 (3.4)	788 (1.7)	371 (3.4)	242 (5)
differentiation	1285	366 (3.4)	768 (1.7)	338 (3.6)	268 (4.7)
width	1284	367 (3.4)	382 (3)	385 (3.3)	344 (3.8)
buccal	1281	368 (3.4)	434 (2.8)	347 (3.6)	361 (3.7)
long	1277	369 (3.4)	343 (3.3)	317 (3.8)	439 (3.1)
premolar	1277	369 (3.4)	335 (3.3)	374 (3.4)	393 (3.4)
0.05	1266	371 (3.3)	417 (2.9)	484 (2.7)	301 (4.3)
linear	1265	372 (3.3)	525 (2.4)	411 (3.1)	297 (4.3)
residual	1264	373 (3.3)	362 (3.1)	328 (3.7)	420 (3.2)
cement	1262	374 (3.3)	302 (3.6)	415 (3.1)	411 (3.3)
form	1261	375 (3.3)	299 (3.6)	416 (3.1)	414 (3.2)
practice	1256	376 (3.3)	386 (3)	398 (3.2)	354 (3.7)
remaining	1255	377 (3.3)	240 (4.2)	359 (3.4)	617 (2.4)
coatings	1253	378 (3.3)	449 (2.8)	385 (3.3)	347 (3.8)
grafting	1252	379 (3.3)	263 (3.9)	391 (3.3)	523 (2.7)
provides	1250	380 (3.3)	447 (2.8)	397 (3.2)	341 (3.8)
disease	1248	381 (3.3)	434 (2.8)	387 (3.3)	357 (3.7)
cortical	1244	382 (3.3)	326 (3.4)	374 (3.4)	431 (3.1)
intraoral	1244	382 (3.3)	633 (2)	510 (2.6)	245 (4.9)
secondary	1244	382 (3.3)	539 (2.4)	380 (3.3)	323 (4.1)
lowest	1237	385 (3.3)	595 (2.2)	404 (3.2)	298 (4.3)
0.95	1234	386 (3.2)	737 (1.8)	309 (3.9)	328 (4)
measure	1226	387 (3.2)	379 (3)	369 (3.4)	408 (3.3)
condition	1222	388 (3.2)	428 (2.8)	416 (3.1)	365 (3.7)
percentage	1221	389 (3.2)	299 (3.6)	420 (3.1)	462 (3)
infection	1220	390 (3.2)	488 (2.6)	398 (3.2)	348 (3.8)
maxillofacial	1218	391 (3.2)	284 (3.8)	422 (3.1)	504 (2.8)
eight	1217	392 (3.2)	326 (3.4)	328 (3.7)	560 (2.6)
suitable	1214	393 (3.2)	353 (3.2)	469 (2.8)	374 (3.6)
containing	1213	394 (3.2)	423 (2.8)	363 (3.4)	404 (3.3)
variance	1209	395 (3.2)	374 (3.1)	394 (3.3)	415 (3.2)
trial	1206	396 (3.2)	528 (2.4)	424 (3.1)	333 (3.9)
water	1206	396 (3.2)	366 (3.1)	426 (3)	397 (3.3)
adjacent	1205	398 (3.2)	242 (4.2)	493 (2.7)	539 (2.7)
scores	1204	399 (3.2)	559 (2.3)	356 (3.5)	365 (3.7)
identify	1202	400 (3.2)	488 (2.6)	380 (3.3)	377 (3.5)
improvement	1200	401 (3.2)	502 (2.5)	367 (3.4)	379 (3.5)
technology	1198	402 (3.2)	748 (1.7)	465 (2.8)	260 (4.7)
calcium	1196	403 (3.1)	305 (3.6)	401 (3.2)	523 (2.7)
severe	1189	404 (3.1)	378 (3)	365 (3.4)	459 (3)
review	1185	405 (3.1)	313 (3.5)	379 (3.3)	571 (2.6)
relationship	1183	406 (3.1)	350 (3.2)	449 (2.9)	416 (3.2)
alpha	1182	407 (3.1)	692 (1.9)	501 (2.7)	274 (4.6)
point	1182	407 (3.1)	354 (3.2)	396 (3.2)	469 (2.9)
option	1181	409 (3.1)	633 (2)	370 (3.4)	342 (3.8)
necessary	1180	410 (3.1)	318 (3.5)	438 (2.9)	473 (2.9)
overdenture	1173	411 (3.1)	238 (4.2)	469 (2.8)	631 (2.3)
aims	1170	412 (3.1)	762 (1.7)	431 (3)	291 (4.4)
machine	1170	412 (3.1)	395 (2.9)	444 (2.9)	397 (3.3)
internal	1159	414 (3)	629 (2.1)	326 (3.7)	397 (3.3)
light	1159	414 (3)	308 (3.6)	550 (2.5)	426 (3.1)
superior	1159	414 (3)	539 (2.4)	533 (2.5)	312 (4.2)
cycles	1155	417 (3)	570 (2.3)	411 (3.1)	369 (3.6)
investigation	1152	418 (3)	292 (3.7)	509 (2.7)	514 (2.8)
modification	1149	419 (3)	589 (2.2)	424 (3.1)	353 (3.7)
achieve	1148	420 (3)	525 (2.4)	479 (2.8)	345 (3.8)
right	1145	421 (3)	430 (2.8)	404 (3.2)	443 (3)
questionnaire	1141	422 (3)	497 (2.6)	416 (3.1)	404 (3.3)
measurement	1139	423 (3)	412 (2.9)	407 (3.2)	462 (3)
regions	1133	424 (3)	455 (2.7)	361 (3.4)	494 (2.8)
status	1126	425 (3)	468 (2.7)	426 (3)	423 (3.2)
hard	1120	426 (2.9)	400 (2.9)	433 (3)	476 (2.9)
collagen	1116	427 (2.9)	514 (2.5)	403 (3.2)	426 (3.1)
mpa	1116	427 (2.9)	475 (2.7)	579 (2.4)	361 (3.7)
components	1115	429 (2.9)	346 (3.3)	473 (2.8)	504 (2.8)
later	1114	430 (2.9)	331 (3.4)	380 (3.3)	679 (2.2)
forces	1112	431 (2.9)	326 (3.4)	497 (2.7)	520 (2.7)
phosphate	1106	432 (2.9)	302 (3.6)	442 (2.9)	647 (2.3)
artificial	1104	433 (2.9)	539 (2.4)	516 (2.6)	365 (3.7)
device	1104	433 (2.9)	389 (3)	475 (2.8)	458 (3)
osteogenic	1104	433 (2.9)	1154 (1.1)	434 (3)	288 (4.5)
points	1102	436 (2.9)	535 (2.4)	430 (3)	411 (3.3)
cast	1098	437 (2.9)	278 (3.8)	475 (2.8)	701 (2.1)
framework	1098	437 (2.9)	343 (3.3)	463 (2.8)	553 (2.6)
commercially	1097	439 (2.9)	319 (3.4)	438 (2.9)	635 (2.3)
local	1096	440 (2.9)	371 (3.1)	459 (2.8)	508 (2.8)
measures	1096	440 (2.9)	562 (2.3)	359 (3.4)	477 (2.9)
score	1095	442 (2.9)	832 (1.6)	421 (3.1)	339 (3.9)
appropriate	1094	443 (2.9)	417 (2.9)	454 (2.9)	477 (2.9)
versus	1093	444 (2.9)	412 (2.9)	407 (3.2)	555 (2.6)
reliable	1091	445 (2.9)	425 (2.8)	450 (2.9)	485 (2.9)
male	1087	446 (2.9)	478 (2.7)	409 (3.1)	501 (2.8)
connection	1083	447 (2.8)	480 (2.6)	416 (3.1)	492 (2.8)
biomechanical	1081	448 (2.8)	475 (2.7)	444 (2.9)	467 (2.9)
lead	1079	449 (2.8)	518 (2.5)	441 (2.9)	436 (3.1)
problems	1079	449 (2.8)	259 (4)	539 (2.5)	701 (2.1)
oxide	1075	451 (2.8)	379 (3)	465 (2.8)	534 (2.7)
widely	1074	452 (2.8)	755 (1.7)	455 (2.8)	343 (3.8)
care	1072	453 (2.8)	439 (2.8)	516 (2.6)	446 (3)
seen	1069	454 (2.8)	281 (3.8)	501 (2.7)	756 (2)
molars	1068	455 (2.8)	460 (2.7)	426 (3)	527 (2.7)
degree	1067	456 (2.8)	362 (3.1)	459 (2.8)	584 (2.5)
animals	1065	457 (2.8)	290 (3.8)	436 (3)	851 (1.8)
relative	1063	458 (2.8)	428 (2.8)	478 (2.8)	498 (2.8)
location	1061	459 (2.8)	430 (2.8)	442 (2.9)	547 (2.6)
cam	1060	460 (2.8)	951 (1.4)	404 (3.2)	351 (3.7)
cause	1058	461 (2.8)	454 (2.7)	524 (2.6)	446 (3)
optimal	1056	462 (2.8)	521 (2.5)	482 (2.7)	433 (3.1)
mucosa	1055	463 (2.8)	457 (2.7)	450 (2.9)	517 (2.7)
set	1055	463 (2.8)	621 (2.1)	497 (2.7)	380 (3.5)
alloys	1054	465 (2.8)	488 (2.6)	487 (2.7)	462 (3)
plasma	1054	465 (2.8)	495 (2.6)	465 (2.8)	482 (2.9)
fit	1053	467 (2.8)	402 (2.9)	497 (2.7)	526 (2.7)
short	1053	467 (2.8)	507 (2.5)	426 (3)	510 (2.8)
controls	1052	469 (2.8)	321 (3.4)	444 (2.9)	730 (2.1)
root	1050	470 (2.8)	439 (2.8)	528 (2.6)	477 (2.9)
cemented	1048	471 (2.8)	411 (2.9)	469 (2.8)	560 (2.6)
all-ceramic	1047	472 (2.8)	232 (4.2)	521 (2.6)	985 (1.5)
membrane	1046	473 (2.8)	430 (2.8)	457 (2.8)	555 (2.6)
previous	1046	473 (2.8)	362 (3.1)	539 (2.5)	549 (2.6)
release	1045	475 (2.7)	969 (1.3)	431 (3)	345 (3.8)
integration	1043	476 (2.7)	480 (2.6)	459 (2.8)	504 (2.8)
inflammation	1041	477 (2.7)	550 (2.3)	561 (2.4)	394 (3.4)
acceptable	1038	478 (2.7)	525 (2.4)	501 (2.7)	444 (3)
supporting	1036	479 (2.7)	356 (3.2)	444 (2.9)	691 (2.2)
ct	1035	480 (2.7)	467 (2.7)	410 (3.1)	617 (2.4)
designs	1035	480 (2.7)	398 (2.9)	617 (2.3)	473 (2.9)
distance	1035	480 (2.7)	550 (2.3)	484 (2.7)	441 (3.1)
cbct	1034	483 (2.7)	2641 (0.39)	452 (2.9)	266 (4.7)
post	1033	484 (2.7)	670 (2)	501 (2.7)	386 (3.4)
wear	1032	485 (2.7)	546 (2.3)	524 (2.6)	420 (3.2)
subsequent	1031	486 (2.7)	468 (2.7)	516 (2.6)	491 (2.8)
concentration	1027	487 (2.7)	611 (2.1)	479 (2.8)	420 (3.2)
female	1026	488 (2.7)	468 (2.7)	487 (2.7)	534 (2.7)
against	1025	489 (2.7)	877 (1.5)	533 (2.5)	335 (3.9)
bone-implant	1025	489 (2.7)	322 (3.4)	459 (2.8)	781 (1.9)
day	1025	489 (2.7)	449 (2.8)	506 (2.7)	539 (2.7)
maintenance	1024	492 (2.7)	383 (3)	479 (2.8)	615 (2.4)
since	1024	492 (2.7)	399 (2.9)	493 (2.7)	600 (2.5)
features	1020	494 (2.7)	539 (2.4)	475 (2.8)	484 (2.9)
additionally	1019	495 (2.7)	1055 (1.2)	529 (2.6)	318 (4.1)
crestal	1014	496 (2.7)	494 (2.6)	422 (3.1)	626 (2.4)
until	1012	497 (2.7)	442 (2.8)	493 (2.7)	584 (2.5)
glass	1007	498 (2.6)	349 (3.2)	556 (2.5)	642 (2.3)
population	1007	498 (2.6)	415 (2.9)	522 (2.6)	589 (2.5)
beam	1006	500 (2.6)	1124 (1.1)	390 (3.3)	386 (3.4)
central	1006	500 (2.6)	522 (2.5)	473 (2.8)	534 (2.7)
acrylic	997	502 (2.6)	417 (2.9)	438 (2.9)	705 (2.1)
reference	993	503 (2.6)	670 (2)	543 (2.5)	404 (3.3)
energy	992	504 (2.6)	653 (2)	455 (2.8)	459 (3)
porous	991	505 (2.6)	483 (2.6)	569 (2.4)	510 (2.8)
critical	990	506 (2.6)	539 (2.4)	561 (2.4)	454 (3)
inflammatory	988	507 (2.6)	617 (2.1)	557 (2.4)	418 (3.2)
upper	985	508 (2.6)	460 (2.7)	561 (2.4)	551 (2.6)
normal	984	509 (2.6)	395 (2.9)	547 (2.5)	623 (2.4)
ceramics	982	510 (2.6)	488 (2.6)	625 (2.3)	488 (2.9)
predictable	982	510 (2.6)	400 (2.9)	513 (2.6)	662 (2.2)
tukey	981	512 (2.6)	810 (1.6)	516 (2.6)	386 (3.4)
examine	980	513 (2.6)	453 (2.7)	539 (2.5)	584 (2.5)
management	980	513 (2.6)	520 (2.5)	531 (2.5)	527 (2.7)
prosthodontics	980	513 (2.6)	500 (2.6)	575 (2.4)	514 (2.8)
bacteria	979	516 (2.6)	917 (1.4)	532 (2.5)	368 (3.7)
base	979	516 (2.6)	389 (3)	609 (2.3)	590 (2.5)
scale	979	516 (2.6)	644 (2)	501 (2.7)	454 (3)
stresses	978	519 (2.6)	383 (3)	557 (2.4)	635 (2.3)
adhesive	976	520 (2.6)	562 (2.3)	575 (2.4)	459 (3)
cavity	975	521 (2.6)	439 (2.8)	550 (2.5)	603 (2.4)
full	974	522 (2.6)	518 (2.5)	465 (2.8)	607 (2.4)
scans	973	523 (2.6)	1186 (1.1)	617 (2.3)	315 (4.1)
bone-to-implant	970	524 (2.6)	449 (2.8)	356 (3.5)	985 (1.5)
cumulative	969	525 (2.5)	406 (2.9)	444 (2.9)	797 (1.9)
efficacy	969	525 (2.5)	670 (2)	613 (2.3)	404 (3.3)
comparing	968	527 (2.5)	771 (1.7)	487 (2.7)	424 (3.1)
particles	967	528 (2.5)	468 (2.7)	585 (2.4)	565 (2.6)
seven	967	528 (2.5)	434 (2.8)	469 (2.8)	722 (2.1)
negative	966	530 (2.5)	689 (1.9)	487 (2.7)	469 (2.9)
corresponding	965	531 (2.5)	460 (2.7)	550 (2.5)	599 (2.5)
adequate	963	532 (2.5)	507 (2.5)	514 (2.6)	595 (2.5)
complication	962	533 (2.5)	705 (1.9)	437 (3)	520 (2.7)
obtain	961	534 (2.5)	624 (2.1)	522 (2.6)	486 (2.9)
demonstrate	957	535 (2.5)	559 (2.3)	527 (2.6)	545 (2.7)
laboratory	955	536 (2.5)	383 (3)	728 (2)	565 (2.6)
microscope	955	536 (2.5)	584 (2.2)	536 (2.5)	510 (2.8)
presents	954	538 (2.5)	468 (2.7)	579 (2.4)	590 (2.5)
previously	953	539 (2.5)	386 (3)	570 (2.4)	679 (2.2)
2012	951	540 (2.5)	#N/A	123 (7.1)	2270 (0.58)
deposition	950	541 (2.5)	602 (2.2)	516 (2.6)	527 (2.7)
modulus	950	541 (2.5)	703 (1.9)	664 (2.2)	396 (3.4)
fully	949	543 (2.5)	646 (2)	591 (2.4)	437 (3.1)
definitive	946	544 (2.5)	596 (2.2)	463 (2.8)	590 (2.5)
field	946	544 (2.5)	842 (1.5)	543 (2.5)	400 (3.3)
grafts	944	546 (2.5)	357 (3.2)	549 (2.5)	802 (1.9)
ten	944	546 (2.5)	406 (2.9)	506 (2.7)	781 (1.9)
pain	942	548 (2.5)	621 (2.1)	482 (2.7)	565 (2.6)
optical	940	549 (2.5)	816 (1.6)	510 (2.6)	431 (3.1)
osseointegrated	940	549 (2.5)	246 (4.1)	594 (2.3)	1368 (1.1)
bonding	939	551 (2.5)	402 (2.9)	668 (2.1)	623 (2.4)
exposure	939	551 (2.5)	455 (2.7)	585 (2.4)	631 (2.3)
sd	938	553 (2.5)	578 (2.3)	484 (2.7)	607 (2.4)
deviation	935	554 (2.5)	1247 (1)	748 (1.9)	306 (4.3)
horizontal	932	555 (2.5)	624 (2.1)	529 (2.6)	527 (2.7)
crest	930	556 (2.4)	362 (3.1)	524 (2.6)	878 (1.7)
lack	930	556 (2.4)	562 (2.3)	567 (2.4)	562 (2.6)
physical	929	558 (2.4)	615 (2.1)	625 (2.3)	477 (2.9)
useful	929	558 (2.4)	405 (2.9)	585 (2.4)	710 (2.1)
loads	928	560 (2.4)	507 (2.5)	557 (2.4)	621 (2.4)
except	927	561 (2.4)	615 (2.1)	646 (2.2)	466 (2.9)
despite	925	562 (2.4)	554 (2.3)	625 (2.3)	534 (2.7)
imaging	922	563 (2.4)	646 (2)	536 (2.5)	518 (2.7)
commonly	921	564 (2.4)	599 (2.2)	635 (2.2)	492 (2.8)
dimensions	921	564 (2.4)	562 (2.3)	557 (2.4)	581 (2.5)
poor	921	564 (2.4)	569 (2.3)	615 (2.3)	544 (2.7)
relevant	920	567 (2.4)	629 (2.1)	457 (2.8)	621 (2.4)
antibacterial	919	568 (2.4)	2757 (0.37)	685 (2.1)	277 (4.6)
series	919	568 (2.4)	480 (2.6)	609 (2.3)	635 (2.3)
subsequently	919	568 (2.4)	633 (2)	633 (2.2)	477 (2.9)
prevent	918	571 (2.4)	721 (1.8)	561 (2.4)	473 (2.9)
corrosion	917	572 (2.4)	757 (1.7)	600 (2.3)	429 (3.1)
fractures	917	572 (2.4)	460 (2.7)	561 (2.4)	700 (2.1)
bond	916	574 (2.4)	483 (2.6)	646 (2.2)	611 (2.4)
environment	916	574 (2.4)	670 (2)	572 (2.4)	495 (2.8)
free	916	574 (2.4)	611 (2.1)	613 (2.3)	508 (2.8)
newly	914	577 (2.4)	415 (2.9)	591 (2.4)	746 (2)
does	910	578 (2.4)	483 (2.6)	572 (2.4)	679 (2.2)
2010	909	579 (2.4)	157 (5.7)	1195 (1.2)	2596 (0.47)
profile	909	579 (2.4)	762 (1.7)	514 (2.6)	498 (2.8)
develop	908	581 (2.4)	653 (2)	599 (2.3)	498 (2.8)
favorable	906	582 (2.4)	692 (1.9)	561 (2.4)	510 (2.8)
accurate	902	583 (2.4)	662 (2)	691 (2.1)	453 (3)
independent	901	584 (2.4)	721 (1.8)	546 (2.5)	514 (2.8)
esthetics	896	585 (2.4)	442 (2.8)	623 (2.3)	727 (2.1)
promote	895	586 (2.4)	1055 (1.2)	607 (2.3)	389 (3.4)
shape	894	587 (2.4)	586 (2.2)	678 (2.1)	539 (2.7)
completely	893	588 (2.3)	434 (2.8)	638 (2.2)	736 (2)
dentists	891	589 (2.3)	514 (2.5)	673 (2.1)	612 (2.4)
individual	890	590 (2.3)	457 (2.7)	617 (2.3)	727 (2.1)
dentition	886	591 (2.3)	488 (2.6)	658 (2.2)	671 (2.2)
orthopedic	886	591 (2.3)	917 (1.4)	547 (2.5)	450 (3)
int	885	593 (2.3)	212 (4.6)	855 (1.7)	1641 (0.89)
temperature	885	593 (2.3)	640 (2)	632 (2.2)	539 (2.7)
2009	884	595 (2.3)	148 (6)	1606 (0.84)	3060 (0.37)
authors	884	595 (2.3)	468 (2.7)	594 (2.3)	766 (2)
histomorphometric	883	597 (2.3)	442 (2.8)	487 (2.7)	985 (1.5)
image	883	597 (2.3)	611 (2.1)	591 (2.4)	590 (2.5)
porcelain	882	599 (2.3)	311 (3.5)	660 (2.2)	1127 (1.4)
women	881	600 (2.3)	575 (2.3)	493 (2.7)	758 (2)
absence	877	601 (2.3)	624 (2.1)	550 (2.5)	617 (2.4)
protein	876	602 (2.3)	762 (1.7)	594 (2.3)	496 (2.8)
relation	874	603 (2.3)	495 (2.6)	600 (2.3)	758 (2)
individuals	864	604 (2.3)	762 (1.7)	605 (2.3)	518 (2.7)
reaction	862	605 (2.3)	571 (2.3)	583 (2.4)	684 (2.2)
stage	862	605 (2.3)	536 (2.4)	716 (2)	606 (2.4)
dogs	861	607 (2.3)	324 (3.4)	550 (2.5)	1404 (1.1)
minimal	859	608 (2.3)	531 (2.4)	683 (2.1)	650 (2.3)
aesthetic	857	609 (2.3)	917 (1.4)	600 (2.3)	469 (2.9)
pattern	857	609 (2.3)	554 (2.3)	623 (2.3)	679 (2.2)
arch	855	611 (2.2)	633 (2)	733 (1.9)	527 (2.7)
space	854	612 (2.2)	505 (2.5)	698 (2.1)	684 (2.2)
remains	852	613 (2.2)	797 (1.6)	724 (2)	450 (3)
chewing	851	614 (2.2)	624 (2.1)	605 (2.3)	641 (2.3)
quantitative	851	614 (2.2)	710 (1.9)	550 (2.5)	615 (2.4)
median	849	616 (2.2)	730 (1.8)	621 (2.3)	562 (2.6)
approximately	847	617 (2.2)	434 (2.8)	708 (2)	805 (1.9)
describe	847	617 (2.2)	514 (2.5)	570 (2.4)	825 (1.8)
surgeons	847	617 (2.2)	507 (2.5)	585 (2.4)	817 (1.8)
fixation	845	620 (2.2)	389 (3)	638 (2.2)	973 (1.6)
premolars	844	621 (2.2)	465 (2.7)	594 (2.3)	899 (1.7)
allows	843	622 (2.2)	575 (2.3)	585 (2.4)	736 (2)
university	842	623 (2.2)	730 (1.8)	510 (2.6)	673 (2.2)
fluid	841	624 (2.2)	670 (2)	607 (2.3)	634 (2.3)
topography	841	624 (2.2)	834 (1.6)	579 (2.4)	547 (2.6)
thermal	840	626 (2.2)	592 (2.2)	716 (2)	612 (2.4)
traditional	840	626 (2.2)	712 (1.8)	704 (2)	532 (2.7)
apical	839	628 (2.2)	677 (2)	625 (2.3)	617 (2.4)
minimum	838	629 (2.2)	617 (2.1)	658 (2.2)	640 (2.3)
2011	836	630 (2.2)	205 (4.6)	797 (1.8)	2991 (0.38)
directly	836	630 (2.2)	571 (2.3)	660 (2.2)	691 (2.2)
flap	836	630 (2.2)	567 (2.3)	621 (2.3)	736 (2)
having	835	633 (2.2)	532 (2.4)	660 (2.2)	730 (2.1)
universal	832	634 (2.2)	762 (1.7)	691 (2.1)	523 (2.7)
aspects	831	635 (2.2)	586 (2.2)	615 (2.3)	730 (2.1)
devices	830	636 (2.2)	715 (1.8)	666 (2.2)	577 (2.5)
masticatory	830	636 (2.2)	681 (1.9)	660 (2.2)	607 (2.4)
content	828	638 (2.2)	725 (1.8)	653 (2.2)	587 (2.5)
impression	828	638 (2.2)	670 (2)	600 (2.3)	667 (2.2)
frequently	827	640 (2.2)	554 (2.3)	646 (2.2)	751 (2)
machined	825	641 (2.2)	488 (2.6)	635 (2.2)	878 (1.7)
cone	824	642 (2.2)	1760 (0.7)	497 (2.7)	446 (3)
increases	824	642 (2.2)	646 (2)	678 (2.1)	623 (2.4)
stem	821	644 (2.2)	1495 (0.86)	567 (2.4)	433 (3.1)
clinicians	819	645 (2.2)	740 (1.8)	704 (2)	555 (2.6)
experience	818	646 (2.2)	596 (2.2)	722 (2)	650 (2.3)
sufficient	818	646 (2.2)	575 (2.3)	609 (2.3)	795 (1.9)
patterns	817	648 (2.1)	539 (2.4)	735 (1.9)	691 (2.2)
recent	817	648 (2.1)	578 (2.3)	743 (1.9)	650 (2.3)
introduction	816	650 (2.1)	793 (1.7)	617 (2.3)	595 (2.5)
mainly	815	651 (2.1)	582 (2.2)	687 (2.1)	709 (2.1)
provisional	815	651 (2.1)	513 (2.5)	638 (2.2)	860 (1.8)
advantages	813	653 (2.1)	589 (2.2)	698 (2.1)	697 (2.2)
reports	809	654 (2.1)	420 (2.9)	713 (2)	964 (1.6)
allow	808	655 (2.1)	571 (2.3)	578 (2.4)	858 (1.8)
screws	808	655 (2.1)	562 (2.3)	716 (2)	722 (2.1)
delivery	807	657 (2.1)	990 (1.3)	579 (2.4)	553 (2.6)
contrast	805	658 (2.1)	550 (2.3)	704 (2)	763 (2)
mesial	804	659 (2.1)	715 (1.8)	600 (2.3)	684 (2.2)
caries	802	660 (2.1)	529 (2.4)	752 (1.9)	742 (2)
cohort	802	660 (2.1)	1087 (1.2)	643 (2.2)	489 (2.8)
floor	802	660 (2.1)	596 (2.2)	583 (2.4)	829 (1.8)
adult	800	663 (2.1)	433 (2.8)	673 (2.1)	1065 (1.4)
viability	799	664 (2.1)	1742 (0.7)	698 (2.1)	389 (3.4)
ci	798	665 (2.1)	1742 (0.7)	533 (2.5)	456 (3)
protocols	797	666 (2.1)	872 (1.5)	687 (2.1)	549 (2.6)
essential	794	667 (2.1)	852 (1.5)	755 (1.9)	504 (2.8)
improving	794	667 (2.1)	1174 (1.1)	638 (2.2)	487 (2.9)
responses	793	669 (2.1)	646 (2)	644 (2.2)	730 (2.1)
simple	790	670 (2.1)	530 (2.4)	724 (2)	807 (1.9)
incidence	789	671 (2.1)	684 (1.9)	625 (2.3)	739 (2)
bioactive	788	672 (2.1)	734 (1.8)	713 (2)	614 (2.4)
longer	788	672 (2.1)	653 (2)	646 (2.2)	742 (2)
measuring	788	672 (2.1)	631 (2.1)	646 (2.2)	771 (2)
thin	788	672 (2.1)	539 (2.4)	655 (2.2)	875 (1.7)
damage	786	676 (2.1)	662 (2)	818 (1.7)	600 (2.5)
gap	786	676 (2.1)	662 (2)	704 (2)	684 (2.2)
particularly	786	676 (2.1)	715 (1.8)	713 (2)	635 (2.3)
mandibles	783	679 (2.1)	514 (2.5)	585 (2.4)	1094 (1.4)
third	782	680 (2.1)	554 (2.3)	739 (1.9)	786 (1.9)
production	780	681 (2.1)	852 (1.5)	710 (2)	575 (2.5)
able	779	682 (2)	806 (1.6)	543 (2.5)	742 (2)
ha	778	683 (2)	386 (3)	900 (1.6)	936 (1.6)
examinations	776	684 (2)	546 (2.3)	666 (2.2)	910 (1.7)
one-way	776	684 (2)	1427 (0.9)	685 (2.1)	446 (3)
given	774	686 (2)	536 (2.4)	724 (2)	833 (1.8)
sections	774	686 (2)	326 (3.4)	794 (1.8)	1420 (1)
produce	771	688 (2)	617 (2.1)	748 (1.9)	719 (2.1)
seems	771	688 (2)	623 (2.1)	668 (2.1)	807 (1.9)
biofilm	769	690 (2)	2280 (0.48)	678 (2.1)	401 (3.3)
experiments	769	690 (2)	859 (1.5)	786 (1.8)	539 (2.7)
gender	769	690 (2)	723 (1.8)	653 (2.2)	730 (2.1)
diagnosis	768	693 (2)	700 (1.9)	729 (2)	675 (2.2)
men	767	694 (2)	640 (2)	575 (2.4)	910 (1.7)
week	767	694 (2)	600 (2.2)	678 (2.1)	833 (1.8)
blocks	766	696 (2)	1074 (1.2)	625 (2.3)	577 (2.5)
consecutive	766	696 (2)	483 (2.6)	646 (2.2)	1166 (1.3)
neck	764	698 (2)	712 (1.8)	655 (2.2)	758 (2)
resonance	764	698 (2)	653 (2)	594 (2.3)	875 (1.7)
alkaline	762	700 (2)	852 (1.5)	609 (2.3)	697 (2.2)
animal	762	700 (2)	559 (2.3)	646 (2.2)	985 (1.5)
finally	762	700 (2)	963 (1.4)	734 (1.9)	545 (2.7)
history	762	700 (2)	737 (1.8)	703 (2)	679 (2.2)
acid-etched	760	704 (2)	578 (2.3)	684 (2.1)	899 (1.7)
strain	760	704 (2)	687 (1.9)	644 (2.2)	807 (1.9)
bilateral	759	706 (2)	631 (2.1)	572 (2.4)	964 (1.6)
regardless	759	706 (2)	1139 (1.1)	635 (2.2)	569 (2.6)
technical	759	706 (2)	820 (1.6)	673 (2.1)	662 (2.2)
assay	757	709 (2)	1235 (1.1)	633 (2.2)	559 (2.6)
effectiveness	757	709 (2)	963 (1.4)	764 (1.8)	532 (2.7)
knowledge	756	711 (2)	757 (1.7)	698 (2.1)	684 (2.2)
relatively	756	711 (2)	536 (2.4)	764 (1.8)	842 (1.8)
canine	755	713 (2)	624 (2.1)	668 (2.1)	855 (1.8)
osteogenesis	752	714 (2)	917 (1.4)	838 (1.7)	520 (2.7)
rabbits	750	715 (2)	532 (2.4)	638 (2.2)	1112 (1.4)
rats	747	716 (2)	728 (1.8)	710 (2)	727 (2.1)
substrate	745	717 (2)	689 (1.9)	764 (1.8)	710 (2.1)
recently	744	718 (2)	653 (2)	678 (2.1)	842 (1.8)
must	743	719 (2)	504 (2.5)	809 (1.8)	946 (1.6)
fatigue	742	720 (2)	745 (1.7)	716 (2)	715 (2.1)
comparisons	741	721 (1.9)	788 (1.7)	847 (1.7)	603 (2.4)
scan	740	722 (1.9)	1447 (0.88)	802 (1.8)	439 (3.1)
incisor	739	723 (1.9)	725 (1.8)	722 (2)	746 (2)
dent	737	724 (1.9)	460 (2.7)	1028 (1.4)	866 (1.7)
facial	737	724 (1.9)	606 (2.1)	708 (2)	899 (1.7)
considering	734	726 (1.9)	1097 (1.2)	824 (1.7)	496 (2.8)
osteoblasts	734	726 (1.9)	856 (1.5)	677 (2.1)	705 (2.1)
society	734	726 (1.9)	1011 (1.3)	414 (3.1)	1065 (1.4)
external	733	729 (1.9)	926 (1.4)	536 (2.5)	812 (1.9)
nine	730	730 (1.9)	604 (2.1)	668 (2.1)	1006 (1.5)
frameworks	729	731 (1.9)	611 (2.1)	729 (2)	890 (1.7)
great	729	731 (1.9)	838 (1.6)	752 (1.9)	650 (2.3)
autogenous	728	733 (1.9)	497 (2.6)	758 (1.9)	1124 (1.4)
regard	725	734 (1.9)	567 (2.3)	673 (2.1)	1127 (1.4)
gold	724	735 (1.9)	465 (2.7)	842 (1.7)	1102 (1.4)
hygiene	721	736 (1.9)	593 (2.2)	920 (1.6)	786 (1.9)
interaction	721	736 (1.9)	891 (1.5)	755 (1.9)	647 (2.3)
key	718	738 (1.9)	877 (1.5)	743 (1.9)	667 (2.2)
viable	718	738 (1.9)	896 (1.5)	694 (2.1)	710 (2.1)
axial	717	740 (1.9)	692 (1.9)	786 (1.8)	781 (1.9)
help	716	741 (1.9)	896 (1.5)	762 (1.9)	650 (2.3)
processes	716	741 (1.9)	793 (1.7)	804 (1.8)	673 (2.2)
challenge	715	743 (1.9)	975 (1.3)	811 (1.7)	587 (2.5)
class	715	743 (1.9)	684 (1.9)	778 (1.8)	802 (1.9)
half	715	743 (1.9)	662 (2)	752 (1.9)	837 (1.8)
satisfactory	715	743 (1.9)	633 (2)	824 (1.7)	807 (1.9)
together	714	747 (1.9)	645 (2)	762 (1.9)	842 (1.8)
suggests	712	748 (1.9)	606 (2.1)	739 (1.9)	955 (1.6)
interval	711	749 (1.9)	784 (1.7)	746 (1.9)	746 (2)
osteoblast	710	750 (1.9)	896 (1.5)	668 (2.1)	771 (2)
phosphatase	710	750 (1.9)	883 (1.5)	655 (2.2)	793 (1.9)
blood	709	752 (1.9)	780 (1.7)	778 (1.8)	722 (2.1)
strategy	709	752 (1.9)	1567 (0.81)	888 (1.6)	442 (3.1)
tool	708	754 (1.9)	975 (1.3)	755 (1.9)	635 (2.3)
specimen	706	755 (1.9)	646 (2)	824 (1.7)	815 (1.9)
cellular	705	756 (1.9)	1048 (1.2)	698 (2.1)	662 (2.2)
choice	703	757 (1.8)	681 (1.9)	894 (1.6)	763 (2)
bonded	701	758 (1.8)	602 (2.2)	824 (1.7)	899 (1.7)
repair	701	758 (1.8)	775 (1.7)	920 (1.6)	658 (2.2)
cross-sectional	700	760 (1.8)	1131 (1.1)	818 (1.7)	568 (2.6)
core	698	761 (1.8)	512 (2.5)	786 (1.8)	1201 (1.3)
way	698	761 (1.8)	834 (1.6)	720 (2)	786 (1.9)
bic	697	763 (1.8)	926 (1.4)	506 (2.7)	1042 (1.5)
concentrations	697	763 (1.8)	780 (1.7)	804 (1.8)	739 (2)
prevalence	697	763 (1.8)	941 (1.4)	776 (1.8)	658 (2.2)
bovine	696	766 (1.8)	852 (1.5)	625 (2.3)	881 (1.7)
capacity	696	766 (1.8)	1048 (1.2)	746 (1.9)	642 (2.3)
histologic	696	766 (1.8)	377 (3)	770 (1.8)	1924 (0.72)
majority	696	766 (1.8)	588 (2.2)	786 (1.8)	1010 (1.5)
occur	696	766 (1.8)	554 (2.3)	797 (1.8)	1065 (1.4)
original	693	771 (1.8)	653 (2)	770 (1.8)	920 (1.7)
alone	692	772 (1.8)	640 (2)	809 (1.8)	886 (1.7)
include	692	772 (1.8)	593 (2.2)	888 (1.6)	899 (1.7)
lingual	692	772 (1.8)	608 (2.1)	824 (1.7)	936 (1.6)
color	691	775 (1.8)	891 (1.5)	920 (1.6)	626 (2.4)
confidence	689	776 (1.8)	1048 (1.2)	687 (2.1)	719 (2.1)
diffraction	689	776 (1.8)	1048 (1.2)	786 (1.8)	631 (2.3)
place	689	776 (1.8)	523 (2.4)	894 (1.6)	1065 (1.4)
concept	688	779 (1.8)	725 (1.8)	782 (1.8)	829 (1.8)
slightly	688	779 (1.8)	662 (2)	824 (1.7)	866 (1.7)
difficult	685	781 (1.8)	578 (2.3)	804 (1.8)	1065 (1.4)
hardness	685	781 (1.8)	1235 (1.1)	855 (1.7)	562 (2.6)
p0.05	685	781 (1.8)	990 (1.3)	453 (2.9)	1176 (1.3)
metallic	683	784 (1.8)	734 (1.8)	770 (1.8)	851 (1.8)
gene	681	785 (1.8)	1383 (0.93)	664 (2.2)	661 (2.2)
females	680	786 (1.8)	979 (1.3)	697 (2.1)	776 (2)
tensile	680	786 (1.8)	589 (2.2)	1040 (1.4)	851 (1.8)
wiley	680	786 (1.8)	337 (3.3)	694 (2.1)	5148 (0.16)
mucosal	679	789 (1.8)	827 (1.6)	776 (1.8)	790 (1.9)
static	679	789 (1.8)	1131 (1.1)	880 (1.6)	577 (2.5)
jaws	678	791 (1.8)	633 (2)	758 (1.9)	1032 (1.5)
remodeling	677	792 (1.8)	742 (1.8)	710 (2)	955 (1.6)
direction	676	793 (1.8)	715 (1.8)	824 (1.7)	842 (1.8)
appearance	675	794 (1.8)	653 (2)	838 (1.7)	925 (1.6)
particular	675	794 (1.8)	681 (1.9)	764 (1.8)	973 (1.6)
simultaneous	674	796 (1.8)	801 (1.6)	833 (1.7)	779 (2)
smaller	674	796 (1.8)	866 (1.5)	849 (1.7)	715 (2.1)
guide	673	798 (1.8)	969 (1.3)	880 (1.6)	645 (2.3)
providing	673	798 (1.8)	891 (1.5)	849 (1.7)	705 (2.1)
mode	672	800 (1.8)	784 (1.7)	741 (1.9)	875 (1.7)
rat	672	800 (1.8)	883 (1.5)	720 (2)	829 (1.8)
japan	670	802 (1.8)	1087 (1.2)	487 (2.7)	1087 (1.4)
discussion	669	803 (1.8)	312 (3.5)	1202 (1.2)	1988 (0.69)
existing	669	803 (1.8)	708 (1.9)	873 (1.6)	842 (1.8)
selection	669	803 (1.8)	680 (1.9)	873 (1.6)	886 (1.7)
attachments	668	806 (1.8)	640 (2)	775 (1.8)	1050 (1.4)
dynamic	668	806 (1.8)	1061 (1.2)	1034 (1.4)	569 (2.6)
0	666	808 (1.8)	951 (1.4)	804 (1.8)	715 (2.1)
reducing	666	808 (1.8)	1114 (1.2)	920 (1.6)	595 (2.5)
endosseous	665	810 (1.7)	308 (3.6)	1132 (1.3)	2316 (0.56)
leading	664	811 (1.7)	1186 (1.1)	818 (1.7)	626 (2.4)
occlusion	664	811 (1.7)	692 (1.9)	797 (1.8)	964 (1.6)
screw-retained	664	811 (1.7)	1034 (1.3)	691 (2.1)	802 (1.9)
another	663	814 (1.7)	646 (2)	770 (1.8)	1076 (1.4)
sandblasted	663	814 (1.7)	797 (1.6)	735 (1.9)	915 (1.7)
block	662	816 (1.7)	866 (1.5)	764 (1.8)	817 (1.8)
visual	662	816 (1.7)	1080 (1.2)	748 (1.9)	710 (2.1)
coronal	661	818 (1.7)	708 (1.9)	920 (1.6)	833 (1.8)
elastic	661	818 (1.7)	969 (1.3)	880 (1.6)	672 (2.2)
mechanism	661	818 (1.7)	883 (1.5)	977 (1.5)	675 (2.2)
orthodontic	661	818 (1.7)	698 (1.9)	794 (1.8)	973 (1.6)
tio2	661	818 (1.7)	1080 (1.2)	731 (2)	742 (2)
zone	660	823 (1.7)	820 (1.6)	797 (1.8)	825 (1.8)
diseases	659	824 (1.7)	1480 (0.87)	888 (1.6)	551 (2.6)
wide	659	824 (1.7)	723 (1.8)	764 (1.8)	982 (1.6)
evaluating	657	826 (1.7)	877 (1.5)	866 (1.7)	758 (2)
simulation	657	826 (1.7)	907 (1.4)	818 (1.7)	766 (2)
gain	656	828 (1.7)	901 (1.5)	793 (1.8)	797 (1.9)
twenty	656	828 (1.7)	806 (1.6)	724 (2)	955 (1.6)
none	655	830 (1.7)	687 (1.9)	782 (1.8)	1042 (1.5)
units	655	830 (1.7)	700 (1.9)	880 (1.6)	899 (1.7)
connective	654	832 (1.7)	617 (2.1)	907 (1.6)	1014 (1.5)
males	654	832 (1.7)	979 (1.3)	735 (1.9)	805 (1.9)
bar	652	834 (1.7)	534 (2.4)	953 (1.5)	1166 (1.3)
lithium	652	834 (1.7)	2804 (0.36)	833 (1.7)	467 (2.9)
interest	649	836 (1.7)	958 (1.4)	782 (1.8)	790 (1.9)
maxillofac	649	836 (1.7)	343 (3.3)	1145 (1.2)	1904 (0.73)
ions	647	838 (1.7)	1066 (1.2)	900 (1.6)	658 (2.2)
culture	645	839 (1.7)	820 (1.6)	778 (1.8)	899 (1.7)
mesenchymal	645	839 (1.7)	1902 (0.62)	731 (2)	605 (2.4)
positions	645	839 (1.7)	923 (1.4)	877 (1.6)	756 (2)
signs	644	842 (1.7)	646 (2)	911 (1.6)	995 (1.5)
generally	642	843 (1.7)	692 (1.9)	842 (1.7)	1023 (1.5)
commercial	639	844 (1.7)	933 (1.4)	786 (1.8)	825 (1.8)
records	638	845 (1.7)	933 (1.4)	986 (1.5)	701 (2.1)
composites	636	846 (1.7)	926 (1.4)	1053 (1.4)	677 (2.2)
requires	636	846 (1.7)	810 (1.6)	804 (1.8)	925 (1.6)
discs	635	848 (1.7)	1261 (1)	849 (1.7)	662 (2.2)
every	635	848 (1.7)	757 (1.7)	866 (1.7)	930 (1.6)
loosening	635	848 (1.7)	842 (1.5)	900 (1.6)	815 (1.9)
precision	633	851 (1.7)	997 (1.3)	1301 (1.1)	577 (2.5)
anatomical	632	852 (1.7)	1061 (1.2)	782 (1.8)	790 (1.9)
duration	632	852 (1.7)	1097 (1.2)	818 (1.7)	739 (2)
preoperative	632	852 (1.7)	969 (1.3)	929 (1.5)	730 (2.1)
bony	631	855 (1.7)	550 (2.3)	900 (1.6)	1341 (1.1)
currently	631	855 (1.7)	748 (1.7)	929 (1.5)	890 (1.7)
2013	630	857 (1.7)	#N/A	237 (4.6)	2497 (0.5)
periodontitis	630	857 (1.7)	997 (1.3)	859 (1.7)	771 (2)
diagnostic	629	859 (1.7)	745 (1.7)	929 (1.5)	910 (1.7)
microstructure	629	859 (1.7)	1337 (1)	833 (1.7)	667 (2.2)
depending	627	861 (1.6)	941 (1.4)	995 (1.5)	726 (2.1)
impressions	627	861 (1.6)	1055 (1.2)	818 (1.7)	776 (2)
line	627	861 (1.6)	856 (1.5)	878 (1.6)	842 (1.8)
atrophic	626	864 (1.6)	801 (1.6)	758 (1.9)	1045 (1.5)
mineral	626	864 (1.6)	834 (1.6)	824 (1.7)	920 (1.7)
biomaterials	625	866 (1.6)	1055 (1.2)	838 (1.7)	774 (2)
close	625	866 (1.6)	692 (1.9)	855 (1.7)	1102 (1.4)
program	625	866 (1.6)	788 (1.7)	961 (1.5)	860 (1.8)
done	624	869 (1.6)	829 (1.6)	900 (1.6)	862 (1.7)
involving	624	869 (1.6)	816 (1.6)	859 (1.7)	920 (1.7)
replace	624	869 (1.6)	810 (1.6)	880 (1.6)	890 (1.7)
scanner	624	869 (1.6)	3005 (0.33)	945 (1.5)	469 (2.9)
processing	621	873 (1.6)	963 (1.4)	945 (1.5)	766 (2)
saliva	621	873 (1.6)	1074 (1.2)	802 (1.8)	801 (1.9)
coefficient	620	875 (1.6)	1044 (1.2)	966 (1.5)	710 (2.1)
mouth	619	876 (1.6)	653 (2)	933 (1.5)	1102 (1.4)
margin	618	877 (1.6)	784 (1.7)	953 (1.5)	895 (1.7)
limits	617	878 (1.6)	780 (1.7)	849 (1.7)	1002 (1.5)
proper	617	878 (1.6)	771 (1.7)	894 (1.6)	962 (1.6)
create	616	880 (1.6)	997 (1.3)	911 (1.6)	779 (2)
incisors	613	881 (1.6)	877 (1.5)	849 (1.7)	920 (1.7)
making	613	881 (1.6)	923 (1.4)	880 (1.6)	837 (1.8)
require	613	881 (1.6)	797 (1.6)	953 (1.5)	910 (1.7)
species	613	881 (1.6)	1221 (1.1)	945 (1.5)	677 (2.2)
american	612	885 (1.6)	608 (2.1)	833 (1.7)	1420 (1)
inclusion	612	885 (1.6)	963 (1.4)	743 (1.9)	964 (1.6)
make	611	887 (1.6)	797 (1.6)	880 (1.6)	969 (1.6)
mann-whitney	610	888 (1.6)	1396 (0.92)	838 (1.7)	699 (2.1)
rough	608	889 (1.6)	748 (1.7)	847 (1.7)	1094 (1.4)
structural	608	889 (1.6)	1087 (1.2)	859 (1.7)	795 (1.9)
pocket	607	891 (1.6)	958 (1.4)	816 (1.7)	895 (1.7)
almost	606	892 (1.6)	608 (2.1)	1010 (1.4)	1201 (1.3)
dentin	606	892 (1.6)	737 (1.8)	1100 (1.3)	881 (1.7)
milled	606	892 (1.6)	1647 (0.76)	995 (1.5)	590 (2.5)
invasive	604	895 (1.6)	1139 (1.1)	797 (1.8)	821 (1.8)
staining	604	895 (1.6)	1528 (0.84)	842 (1.7)	684 (2.2)
component	603	897 (1.6)	677 (2)	1003 (1.4)	1102 (1.4)
efficiency	603	897 (1.6)	1396 (0.92)	933 (1.5)	662 (2.2)
frequent	603	897 (1.6)	941 (1.4)	778 (1.8)	973 (1.6)
regular	603	897 (1.6)	911 (1.4)	824 (1.7)	947 (1.6)
shear	603	897 (1.6)	715 (1.8)	1074 (1.3)	955 (1.6)
academy	602	902 (1.6)	698 (1.9)	748 (1.9)	1441 (1)
safe	602	902 (1.6)	1005 (1.3)	869 (1.6)	837 (1.8)
survey	599	904 (1.6)	856 (1.5)	900 (1.6)	947 (1.6)
center	598	905 (1.6)	883 (1.5)	907 (1.6)	930 (1.6)
infections	598	905 (1.6)	1363 (0.94)	933 (1.5)	684 (2.2)
medium	598	905 (1.6)	1005 (1.3)	917 (1.6)	823 (1.8)
requiring	597	908 (1.6)	1080 (1.2)	873 (1.6)	817 (1.8)
trials	597	908 (1.6)	983 (1.3)	855 (1.7)	881 (1.7)
elevation	596	910 (1.6)	896 (1.5)	735 (1.9)	1151 (1.3)
head	596	910 (1.6)	872 (1.5)	961 (1.5)	899 (1.7)
trabecular	594	912 (1.6)	933 (1.4)	811 (1.7)	985 (1.5)
challenging	593	913 (1.6)	1480 (0.87)	1003 (1.4)	645 (2.3)
disilicate	593	913 (1.6)	2849 (0.35)	894 (1.6)	555 (2.6)
simultaneously	591	915 (1.6)	907 (1.4)	980 (1.5)	872 (1.7)
hours	588	916 (1.5)	689 (1.9)	866 (1.7)	1341 (1.1)
showing	588	916 (1.5)	1196 (1.1)	970 (1.5)	751 (2)
variable	587	918 (1.5)	983 (1.3)	920 (1.6)	866 (1.7)
effectively	585	919 (1.5)	1597 (0.79)	1210 (1.2)	573 (2.6)
elements	585	919 (1.5)	859 (1.5)	1003 (1.4)	925 (1.6)
varying	585	919 (1.5)	866 (1.5)	1040 (1.4)	886 (1.7)
rapid	584	922 (1.5)	788 (1.7)	953 (1.5)	1057 (1.4)
virtual	583	923 (1.5)	2362 (0.46)	945 (1.5)	581 (2.5)
situations	582	924 (1.5)	662 (2)	970 (1.5)	1289 (1.2)
smoking	582	924 (1.5)	1034 (1.3)	878 (1.6)	886 (1.7)
computer	580	926 (1.5)	755 (1.7)	1001 (1.4)	1081 (1.4)
differ	580	926 (1.5)	926 (1.4)	794 (1.8)	1094 (1.4)
sla	580	926 (1.5)	1055 (1.2)	933 (1.5)	842 (1.8)
canal	579	929 (1.5)	734 (1.8)	933 (1.5)	1183 (1.3)
ideal	579	929 (1.5)	948 (1.4)	1048 (1.4)	837 (1.8)
permanent	579	929 (1.5)	780 (1.7)	945 (1.5)	1102 (1.4)
rabbit	578	932 (1.5)	670 (2)	911 (1.6)	1404 (1.1)
white	578	932 (1.5)	911 (1.4)	859 (1.7)	1032 (1.5)
appears	577	934 (1.5)	604 (2.1)	953 (1.5)	1531 (1)
enamel	577	934 (1.5)	804 (1.6)	995 (1.5)	1030 (1.5)
lesions	576	936 (1.5)	715 (1.8)	986 (1.5)	1195 (1.3)
plate	576	936 (1.5)	859 (1.5)	977 (1.5)	993 (1.5)
state	576	936 (1.5)	820 (1.6)	1017 (1.4)	995 (1.5)
tibia	576	936 (1.5)	684 (1.9)	811 (1.7)	1571 (0.93)
confirm	575	940 (1.5)	1154 (1.1)	920 (1.6)	821 (1.8)
therapeutic	575	940 (1.5)	1273 (1)	842 (1.7)	842 (1.8)
2015	574	942 (1.5)	#N/A	344 (3.6)	1502 (1)
aging	574	942 (1.5)	1647 (0.76)	1265 (1.1)	573 (2.6)
substrates	573	944 (1.5)	983 (1.3)	873 (1.6)	973 (1.6)
2014	572	945 (1.5)	#N/A	296 (4)	2147 (0.62)
approaches	572	945 (1.5)	1273 (1)	1100 (1.3)	701 (2.1)
bioactivity	572	945 (1.5)	1495 (0.86)	880 (1.6)	766 (2)
receive	572	945 (1.5)	1221 (1.1)	741 (1.9)	995 (1.5)
dimension	571	949 (1.5)	859 (1.5)	888 (1.6)	1098 (1.4)
isq	571	949 (1.5)	1770 (0.69)	687 (2.1)	881 (1.7)
marrow	571	949 (1.5)	963 (1.4)	953 (1.5)	941 (1.6)
res	571	949 (1.5)	389 (3)	933 (1.5)	5293 (0.16)
reliability	570	953 (1.5)	1186 (1.1)	811 (1.7)	925 (1.6)
twelve	570	953 (1.5)	866 (1.5)	816 (1.7)	1195 (1.3)
hypothesis	568	955 (1.5)	653 (2)	888 (1.6)	1553 (0.95)
month	568	955 (1.5)	768 (1.7)	1040 (1.4)	1087 (1.4)
periapical	568	955 (1.5)	951 (1.4)	869 (1.6)	1032 (1.5)
platform	567	958 (1.5)	1701 (0.73)	859 (1.7)	746 (2)
crucial	566	959 (1.5)	1902 (0.62)	1160 (1.2)	581 (2.5)
unit	566	959 (1.5)	891 (1.5)	869 (1.6)	1127 (1.4)
electrochemical	565	961 (1.5)	1321 (1)	869 (1.6)	833 (1.8)
metal-ceramic	565	961 (1.5)	768 (1.7)	849 (1.7)	1341 (1.1)
yet	565	961 (1.5)	941 (1.4)	1085 (1.3)	866 (1.7)
hybrid	564	964 (1.5)	1597 (0.79)	1126 (1.3)	642 (2.3)
powder	563	965 (1.5)	1145 (1.1)	941 (1.5)	855 (1.8)
systemic	563	965 (1.5)	1087 (1.2)	920 (1.6)	899 (1.7)
film	561	967 (1.5)	903 (1.4)	941 (1.5)	1050 (1.4)
monolithic	561	967 (1.5)	4059 (0.2)	1210 (1.2)	482 (2.9)
2016	560	969 (1.5)	22148 (0.0082)	353 (3.5)	1531 (1)
potentially	560	969 (1.5)	1135 (1.1)	1145 (1.2)	763 (2)
needs	559	971 (1.5)	941 (1.4)	911 (1.6)	1045 (1.5)
young	559	971 (1.5)	933 (1.4)	1001 (1.4)	973 (1.6)
active	558	973 (1.5)	937 (1.4)	1025 (1.4)	955 (1.6)
perform	558	973 (1.5)	1186 (1.1)	1010 (1.4)	817 (1.8)
clinic	557	975 (1.5)	1034 (1.3)	900 (1.6)	985 (1.5)
extensive	557	975 (1.5)	742 (1.8)	1082 (1.3)	1140 (1.3)
intervals	557	975 (1.5)	748 (1.7)	945 (1.5)	1282 (1.2)
alpha.05	556	978 (1.5)	1273 (1)	811 (1.7)	952 (1.6)
induce	555	979 (1.5)	1186 (1.1)	833 (1.7)	969 (1.6)
options	554	980 (1.5)	901 (1.5)	1074 (1.3)	969 (1.6)
ranging	554	980 (1.5)	775 (1.7)	966 (1.5)	1240 (1.2)
extent	553	982 (1.5)	829 (1.6)	966 (1.5)	1166 (1.3)
access	552	983 (1.5)	1328 (1)	1348 (1)	656 (2.3)
hoc	552	983 (1.5)	1880 (0.63)	933 (1.5)	705 (2.1)
displacement	551	985 (1.4)	872 (1.5)	929 (1.5)	1158 (1.3)
joint	551	985 (1.4)	816 (1.6)	1074 (1.3)	1083 (1.4)
hand	550	987 (1.4)	903 (1.4)	911 (1.6)	1148 (1.3)
oxidation	550	987 (1.4)	1363 (0.94)	970 (1.5)	813 (1.9)
dependent	549	989 (1.4)	793 (1.7)	1064 (1.4)	1140 (1.3)
minor	549	989 (1.4)	903 (1.4)	1025 (1.4)	1032 (1.5)
restore	549	989 (1.4)	883 (1.5)	980 (1.5)	1112 (1.4)
xrd	549	989 (1.4)	1363 (0.94)	1145 (1.2)	719 (2.1)
p.05	548	993 (1.4)	1784 (0.68)	694 (2.1)	973 (1.6)
deviations	547	994 (1.4)	2018 (0.57)	1307 (1.1)	571 (2.6)
modifications	547	994 (1.4)	1145 (1.1)	907 (1.6)	947 (1.6)
efficient	545	996 (1.4)	1480 (0.87)	1119 (1.3)	715 (2.1)
flexural	545	996 (1.4)	1396 (0.92)	1226 (1.1)	695 (2.2)
simulate	545	996 (1.4)	997 (1.3)	1028 (1.4)	962 (1.6)
variation	545	996 (1.4)	937 (1.4)	1017 (1.4)	1023 (1.5)
adaptation	544	1000 (1.4)	951 (1.4)	977 (1.5)	1057 (1.4)
0.5	543	1001 (1.4)	757 (1.7)	1093 (1.3)	1183 (1.3)
kaplan-meier	543	1001 (1.4)	1109 (1.2)	986 (1.5)	936 (1.6)
search	543	1001 (1.4)	1011 (1.3)	859 (1.7)	1136 (1.3)
smooth	543	1001 (1.4)	793 (1.7)	992 (1.5)	1258 (1.2)
adverse	541	1005 (1.4)	1124 (1.1)	961 (1.5)	952 (1.6)
characterization	541	1005 (1.4)	1295 (1)	1132 (1.3)	781 (1.9)
kruskal-wallis	541	1005 (1.4)	1965 (0.6)	1003 (1.4)	695 (2.2)
aureus	539	1008 (1.4)	2715 (0.38)	1168 (1.2)	575 (2.5)
casts	538	1009 (1.4)	911 (1.4)	1058 (1.4)	1050 (1.4)
receiving	538	1009 (1.4)	1135 (1.1)	992 (1.5)	936 (1.6)
mechanisms	534	1011 (1.4)	990 (1.3)	1053 (1.4)	1002 (1.5)
beneficial	533	1012 (1.4)	1066 (1.2)	1040 (1.4)	955 (1.6)
moderate	533	1012 (1.4)	1154 (1.1)	1017 (1.4)	920 (1.7)
quotient	533	1012 (1.4)	1729 (0.71)	770 (1.8)	941 (1.6)
service	533	1012 (1.4)	788 (1.7)	1100 (1.3)	1201 (1.3)
avoid	531	1016 (1.4)	1025 (1.3)	970 (1.5)	1076 (1.4)
mass	531	1016 (1.4)	1247 (1)	1003 (1.4)	899 (1.7)
stages	531	1016 (1.4)	1034 (1.3)	980 (1.5)	1045 (1.5)
grade	529	1019 (1.4)	1584 (0.8)	1071 (1.3)	774 (2)
insufficient	528	1020 (1.4)	997 (1.3)	1010 (1.4)	1065 (1.4)
intervention	528	1020 (1.4)	1247 (1)	995 (1.5)	930 (1.6)
evaluations	527	1022 (1.4)	1055 (1.2)	1010 (1.4)	1020 (1.5)
1-year	525	1023 (1.4)	1114 (1.2)	859 (1.7)	1148 (1.3)
compressive	525	1023 (1.4)	1011 (1.3)	1085 (1.3)	995 (1.5)
retrospectively	525	1023 (1.4)	1416 (0.91)	995 (1.5)	862 (1.7)
setting	525	1023 (1.4)	958 (1.4)	1138 (1.2)	1002 (1.5)
v	524	1027 (1.4)	1114 (1.2)	1155 (1.2)	878 (1.7)
antimicrobial	522	1028 (1.4)	2588 (0.4)	1126 (1.3)	629 (2.4)
von	522	1028 (1.4)	1347 (1)	1034 (1.4)	872 (1.7)
continuous	521	1030 (1.4)	926 (1.4)	1085 (1.3)	1098 (1.4)
histologically	521	1030 (1.4)	679 (2)	1058 (1.4)	1695 (0.85)
daily	520	1032 (1.4)	1011 (1.3)	1085 (1.3)	1020 (1.5)
transfer	520	1032 (1.4)	926 (1.4)	941 (1.5)	1273 (1.2)
5-year	519	1034 (1.4)	838 (1.6)	980 (1.5)	1360 (1.1)
experiment	519	1034 (1.4)	810 (1.6)	1226 (1.1)	1140 (1.3)
implant-retained	519	1034 (1.4)	801 (1.6)	945 (1.5)	1502 (1)
precise	519	1034 (1.4)	911 (1.4)	1191 (1.2)	1042 (1.5)
equal	518	1038 (1.4)	757 (1.7)	1210 (1.2)	1232 (1.2)
represent	518	1038 (1.4)	1102 (1.2)	1017 (1.4)	1023 (1.5)
layers	517	1040 (1.4)	838 (1.6)	1028 (1.4)	1305 (1.1)
palatal	517	1040 (1.4)	937 (1.4)	1082 (1.3)	1117 (1.4)
parallel	517	1040 (1.4)	1154 (1.1)	842 (1.7)	1176 (1.3)
preservation	517	1040 (1.4)	1427 (0.9)	894 (1.6)	973 (1.6)
cancellous	516	1044 (1.4)	745 (1.7)	1253 (1.1)	1232 (1.2)
mineralization	516	1044 (1.4)	1328 (1)	1017 (1.4)	925 (1.6)
polished	516	1044 (1.4)	1022 (1.3)	1048 (1.4)	1083 (1.4)
agent	515	1047 (1.4)	842 (1.5)	1348 (1)	1032 (1.5)
periodicals	515	1047 (1.4)	600 (2.2)	758 (1.9)	5148 (0.16)
sockets	514	1049 (1.4)	963 (1.4)	966 (1.5)	1232 (1.2)
biomedical	513	1050 (1.3)	1686 (0.74)	1085 (1.3)	786 (1.9)
ion	512	1051 (1.3)	1066 (1.2)	1053 (1.4)	1050 (1.4)
ml	512	1051 (1.3)	1196 (1.1)	1138 (1.2)	899 (1.7)
thirty	512	1051 (1.3)	1066 (1.2)	917 (1.6)	1195 (1.3)
causes	511	1054 (1.3)	1034 (1.3)	1119 (1.3)	1020 (1.5)
fabricate	511	1054 (1.3)	1396 (0.92)	1111 (1.3)	837 (1.8)
deformation	510	1056 (1.3)	1196 (1.1)	1064 (1.4)	969 (1.6)
installation	510	1056 (1.3)	979 (1.3)	970 (1.5)	1232 (1.2)
offer	510	1056 (1.3)	1048 (1.2)	1168 (1.2)	982 (1.6)
plates	510	1056 (1.3)	896 (1.5)	1260 (1.1)	1076 (1.4)
immersion	509	1060 (1.3)	1135 (1.1)	1074 (1.3)	995 (1.5)
systematic	509	1060 (1.3)	1247 (1)	980 (1.5)	1030 (1.5)
0.05	508	371 (3.3)	417 (2.9)	484 (2.7)	301 (4.3)
biocompatible	508	1062 (1.3)	1196 (1.1)	1111 (1.3)	944 (1.6)
inferior	508	1062 (1.3)	1145 (1.1)	920 (1.6)	1140 (1.3)
radiographically	507	1065 (1.3)	733 (1.8)	1093 (1.3)	1531 (1)
cyclic	506	1066 (1.3)	1097 (1.2)	1010 (1.4)	1102 (1.4)
iv	506	1066 (1.3)	1011 (1.3)	1028 (1.4)	1158 (1.3)
logistic	506	1066 (1.3)	1396 (0.92)	1219 (1.2)	813 (1.9)
students	506	1066 (1.3)	1313 (1)	1040 (1.4)	955 (1.6)
cone-beam	504	1070 (1.3)	2757 (0.37)	1145 (1.2)	655 (2.3)
consisting	504	1070 (1.3)	941 (1.4)	1071 (1.3)	1209 (1.3)
situation	504	1070 (1.3)	748 (1.7)	1100 (1.3)	1492 (1)
wettability	504	1070 (1.3)	2757 (0.37)	1064 (1.4)	691 (2.2)
cementation	503	1074 (1.3)	883 (1.5)	1085 (1.3)	1273 (1.2)
sex	503	1074 (1.3)	1584 (0.8)	1058 (1.4)	858 (1.8)
affects	502	1076 (1.3)	1621 (0.78)	1034 (1.4)	862 (1.7)
descriptive	502	1076 (1.3)	1686 (0.74)	970 (1.5)	890 (1.7)
cost	501	1078 (1.3)	1186 (1.1)	1074 (1.3)	1010 (1.5)
percent	501	1078 (1.3)	582 (2.2)	1182 (1.2)	2228 (0.59)
agents	500	1080 (1.3)	917 (1.4)	1093 (1.3)	1228 (1.2)
veneering	500	1080 (1.3)	829 (1.6)	894 (1.6)	1749 (0.82)
demonstrates	499	1082 (1.3)	1022 (1.3)	1235 (1.1)	1014 (1.5)
pressure	499	1082 (1.3)	997 (1.3)	1182 (1.2)	1076 (1.4)
single-tooth	499	1082 (1.3)	784 (1.7)	945 (1.5)	1782 (0.8)
preliminary	498	1085 (1.3)	742 (1.8)	1100 (1.3)	1579 (0.92)
sintering	498	1085 (1.3)	1844 (0.65)	1034 (1.4)	823 (1.8)
certain	497	1087 (1.3)	926 (1.4)	1160 (1.2)	1171 (1.3)
hospital	497	1087 (1.3)	1145 (1.1)	1074 (1.3)	1045 (1.5)
possibility	497	1087 (1.3)	907 (1.4)	1175 (1.2)	1183 (1.3)
etching	496	1090 (1.3)	1337 (1)	941 (1.5)	1087 (1.4)
proximal	496	1090 (1.3)	771 (1.7)	1286 (1.1)	1299 (1.2)
applying	495	1092 (1.3)	1438 (0.89)	1085 (1.3)	915 (1.7)
implantology	495	1092 (1.3)	1285 (1)	1195 (1.2)	915 (1.7)
subject	494	1094 (1.3)	806 (1.6)	1100 (1.3)	1455 (1)
cylindrical	493	1095 (1.3)	762 (1.7)	1093 (1.3)	1588 (0.92)
heat	493	1095 (1.3)	983 (1.3)	1253 (1.1)	1065 (1.4)
student	493	1095 (1.3)	1273 (1)	986 (1.5)	1102 (1.4)
aspect	492	1098 (1.3)	1025 (1.3)	1058 (1.4)	1209 (1.3)
parts	492	1098 (1.3)	997 (1.3)	1093 (1.3)	1183 (1.3)
socket	491	1100 (1.3)	1209 (1.1)	1034 (1.4)	1094 (1.4)
trauma	491	1100 (1.3)	820 (1.6)	1219 (1.2)	1312 (1.1)
osteotomy	490	1102 (1.3)	832 (1.6)	1093 (1.3)	1450 (1)
axis	489	1103 (1.3)	1097 (1.2)	1040 (1.4)	1171 (1.3)
forty	489	1103 (1.3)	1174 (1.1)	1040 (1.4)	1117 (1.4)
older	489	1103 (1.3)	1427 (0.9)	1017 (1.4)	1006 (1.5)
rehabilitated	489	1103 (1.3)	1495 (0.86)	911 (1.6)	1083 (1.4)
irradiation	488	1107 (1.3)	1313 (1)	1195 (1.2)	930 (1.6)
mobility	488	1107 (1.3)	710 (1.9)	1226 (1.1)	1628 (0.89)
wound	488	1107 (1.3)	1005 (1.3)	1119 (1.3)	1176 (1.3)
usually	487	1110 (1.3)	948 (1.4)	1145 (1.2)	1220 (1.2)
goal	486	1111 (1.3)	1109 (1.2)	980 (1.5)	1245 (1.2)
severely	486	1111 (1.3)	877 (1.5)	1100 (1.3)	1404 (1.1)
biomaterial	485	1113 (1.3)	1447 (0.88)	1145 (1.2)	915 (1.7)
plastic	485	1113 (1.3)	859 (1.5)	1160 (1.2)	1354 (1.1)
play	485	1113 (1.3)	1124 (1.1)	1160 (1.2)	1057 (1.4)
plus	485	1113 (1.3)	1174 (1.1)	970 (1.5)	1217 (1.2)
variations	485	1113 (1.3)	1025 (1.3)	1182 (1.2)	1127 (1.4)
wall	485	1113 (1.3)	1025 (1.3)	1053 (1.4)	1258 (1.2)
degradation	483	1119 (1.3)	1247 (1)	1160 (1.2)	1006 (1.5)
t-test	483	1119 (1.3)	1742 (0.7)	1111 (1.3)	851 (1.8)
disks	482	1121 (1.3)	1087 (1.2)	1017 (1.4)	1245 (1.2)
plan	482	1121 (1.3)	1196 (1.1)	1182 (1.2)	1014 (1.5)
atomic	481	1123 (1.3)	1383 (0.93)	1048 (1.4)	1032 (1.5)
concerning	481	1123 (1.3)	842 (1.5)	1241 (1.1)	1326 (1.1)
maintain	481	1123 (1.3)	1154 (1.1)	1064 (1.4)	1148 (1.3)
thick	481	1123 (1.3)	748 (1.7)	1241 (1.1)	1525 (1)
leads	480	1127 (1.3)	1373 (0.93)	1034 (1.4)	1057 (1.4)
threads	480	1127 (1.3)	804 (1.6)	1145 (1.2)	1531 (1)
entire	479	1129 (1.3)	1011 (1.3)	1126 (1.3)	1220 (1.2)
micro	479	1129 (1.3)	2127 (0.53)	953 (1.5)	895 (1.7)
affecting	478	1131 (1.3)	1468 (0.88)	1064 (1.4)	1006 (1.5)
observations	478	1131 (1.3)	703 (1.9)	1226 (1.1)	1782 (0.8)
ones	477	1133 (1.3)	1373 (0.93)	953 (1.5)	1158 (1.3)
reasons	477	1133 (1.3)	859 (1.5)	1202 (1.2)	1368 (1.1)
staphylococcus	477	1133 (1.3)	2547 (0.41)	1048 (1.4)	797 (1.9)
benefits	476	1136 (1.3)	1416 (0.91)	1085 (1.3)	1010 (1.5)
cytotoxicity	476	1136 (1.3)	2251 (0.49)	1272 (1.1)	722 (2.1)
bones	475	1138 (1.2)	1139 (1.1)	1182 (1.2)	1083 (1.4)
solid	475	1138 (1.2)	842 (1.5)	1408 (1)	1240 (1.2)
mises	474	1140 (1.2)	1567 (0.81)	1109 (1.3)	947 (1.6)
greatest	472	1141 (1.2)	983 (1.3)	1081 (1.3)	1360 (1.1)
morphological	472	1141 (1.2)	1468 (0.88)	1028 (1.4)	1076 (1.4)
solutions	472	1141 (1.2)	1273 (1)	1235 (1.1)	1002 (1.5)
alumina	471	1144 (1.2)	728 (1.8)	1235 (1.1)	1749 (0.82)
comprehensive	471	1144 (1.2)	1584 (0.8)	1241 (1.1)	872 (1.7)
fibroblasts	471	1144 (1.2)	1672 (0.75)	1276 (1.1)	828 (1.8)
like	471	1144 (1.2)	1080 (1.2)	1383 (1)	1023 (1.5)
implications	470	1148 (1.2)	859 (1.5)	1272 (1.1)	1354 (1.1)
seem	470	1148 (1.2)	997 (1.3)	1064 (1.4)	1398 (1.1)
wearing	470	1148 (1.2)	820 (1.6)	1226 (1.1)	1481 (1)
casting	469	1151 (1.2)	842 (1.5)	1276 (1.1)	1386 (1.1)
explore	469	1151 (1.2)	1924 (0.61)	1307 (1.1)	781 (1.9)
polymer	467	1153 (1.2)	1295 (1)	1286 (1.1)	982 (1.6)
ncm	466	1154 (1.2)	1363 (0.94)	907 (1.6)	1289 (1.2)
panoramic	466	1154 (1.2)	990 (1.3)	1168 (1.2)	1289 (1.2)
bending	465	1156 (1.2)	1066 (1.2)	1307 (1.1)	1112 (1.4)
quantity	465	1156 (1.2)	951 (1.4)	1145 (1.2)	1386 (1.1)
science	465	1156 (1.2)	546 (2.3)	2751 (0.4)	1525 (1)
strategies	465	1156 (1.2)	1880 (0.63)	1100 (1.3)	890 (1.7)
chronic	464	1160 (1.2)	1196 (1.1)	1028 (1.4)	1273 (1.2)
exhibit	464	1160 (1.2)	1447 (0.88)	1276 (1.1)	930 (1.6)
photoelectron	464	1160 (1.2)	1321 (1)	1058 (1.4)	1158 (1.3)
reactions	464	1160 (1.2)	775 (1.7)	1210 (1.2)	1695 (0.85)
2017	463	1164 (1.2)	22148 (0.0082)	539 (2.5)	1305 (1.1)
nanoparticles	463	1164 (1.2)	3672 (0.24)	1017 (1.4)	793 (1.9)
implant-abutment	462	1166 (1.2)	1505 (0.85)	888 (1.6)	1264 (1.2)
occurrence	462	1166 (1.2)	1221 (1.1)	1307 (1.1)	1023 (1.5)
temporary	462	1166 (1.2)	1061 (1.2)	1241 (1.1)	1176 (1.3)
ratios	461	1169 (1.2)	1528 (0.84)	1126 (1.3)	1010 (1.5)
step	461	1169 (1.2)	1373 (0.93)	1202 (1.2)	1014 (1.5)
biologic	460	1171 (1.2)	948 (1.4)	995 (1.5)	1705 (0.84)
ca	460	1171 (1.2)	1221 (1.1)	1202 (1.2)	1112 (1.4)
alp	459	1173 (1.2)	1823 (0.66)	1003 (1.4)	1014 (1.5)
adults	458	1174 (1.2)	1074 (1.2)	1286 (1.1)	1155 (1.3)
clear	458	1174 (1.2)	1005 (1.3)	1219 (1.2)	1282 (1.2)
selective	457	1176 (1.2)	2201 (0.51)	1132 (1.3)	842 (1.8)
veneer	457	1176 (1.2)	872 (1.5)	1010 (1.4)	1924 (0.72)
markers	455	1178 (1.2)	1584 (0.8)	1226 (1.1)	952 (1.6)
phases	455	1178 (1.2)	1080 (1.2)	1321 (1.1)	1151 (1.3)
consistent	454	1180 (1.2)	990 (1.3)	1332 (1.1)	1232 (1.2)
geometry	453	1181 (1.2)	1285 (1)	1093 (1.3)	1217 (1.2)
sensitivity	453	1181 (1.2)	1235 (1.1)	1210 (1.2)	1140 (1.3)
sides	453	1181 (1.2)	1044 (1.2)	1082 (1.3)	1441 (1)
strengths	453	1181 (1.2)	810 (1.6)	1332 (1.1)	1561 (0.94)
correct	452	1185 (1.2)	1174 (1.1)	1138 (1.2)	1232 (1.2)
longitudinal	451	1186 (1.2)	842 (1.5)	1307 (1.1)	1514 (1)
view	451	1186 (1.2)	1154 (1.1)	986 (1.5)	1463 (1)
education	450	1188 (1.2)	1517 (0.84)	1160 (1.2)	1045 (1.5)
electronic	450	1188 (1.2)	1468 (0.88)	1003 (1.4)	1220 (1.2)
equivalent	450	1188 (1.2)	1154 (1.1)	1111 (1.3)	1282 (1.2)
minimally	450	1188 (1.2)	1447 (0.88)	1111 (1.3)	1117 (1.4)
modality	450	1188 (1.2)	903 (1.4)	1168 (1.2)	1588 (0.92)
towards	450	1188 (1.2)	1495 (0.86)	1399 (1)	930 (1.6)
contribute	449	1194 (1.2)	1321 (1)	1276 (1.1)	1057 (1.4)
dentist	449	1194 (1.2)	877 (1.5)	1286 (1.1)	1492 (1)
micro-ct	449	1194 (1.2)	2849 (0.35)	933 (1.5)	947 (1.6)
parameter	449	1194 (1.2)	1337 (1)	1301 (1.1)	1032 (1.5)
positioning	448	1198 (1.2)	1186 (1.1)	1332 (1.1)	1112 (1.4)
ridges	447	1199 (1.2)	1011 (1.3)	1071 (1.3)	1579 (0.92)
routine	447	1199 (1.2)	883 (1.5)	1383 (1)	1429 (1)
across	445	1201 (1.2)	1946 (0.61)	1574 (0.86)	776 (2)
sintered	445	1201 (1.2)	1337 (1)	1168 (1.2)	1155 (1.3)
nature	444	1203 (1.2)	975 (1.3)	1383 (1)	1289 (1.2)
facilitate	443	1204 (1.2)	1347 (1)	1226 (1.1)	1117 (1.4)
follows	443	1204 (1.2)	1247 (1)	1138 (1.2)	1258 (1.2)
straumann	443	1204 (1.2)	1261 (1)	986 (1.5)	1463 (1)
term	443	1204 (1.2)	1285 (1)	1074 (1.3)	1312 (1.1)
unclear	443	1204 (1.2)	2389 (0.45)	1476 (0.94)	751 (2)
old	442	1209 (1.2)	1154 (1.1)	1138 (1.2)	1312 (1.1)
statistics	442	1209 (1.2)	1784 (0.68)	1119 (1.3)	1014 (1.5)
mbl	441	1211 (1.2)	3322 (0.28)	1276 (1.1)	751 (2)
private	441	1211 (1.2)	1109 (1.2)	1010 (1.4)	1588 (0.92)
bridge	440	1213 (1.2)	834 (1.6)	1476 (0.94)	1481 (1)
2018	439	1214 (1.2)	#N/A	961 (1.5)	807 (1.9)
beta	439	1214 (1.2)	1823 (0.66)	1307 (1.1)	895 (1.7)
underlying	439	1214 (1.2)	1247 (1)	1109 (1.3)	1326 (1.1)
attention	438	1217 (1.2)	1313 (1)	1182 (1.2)	1209 (1.3)
bilaterally	438	1217 (1.2)	983 (1.3)	992 (1.5)	1924 (0.72)
establish	438	1217 (1.2)	979 (1.3)	1465 (0.95)	1273 (1.2)
engineering	437	1220 (1.1)	1495 (0.86)	1155 (1.2)	1140 (1.3)
portion	437	1220 (1.1)	842 (1.5)	1265 (1.1)	1730 (0.83)
proteins	437	1220 (1.1)	1209 (1.1)	1260 (1.1)	1214 (1.2)
sizes	437	1220 (1.1)	1427 (0.9)	1202 (1.2)	1127 (1.4)
amounts	436	1224 (1.1)	1032 (1.3)	1126 (1.3)	1561 (0.94)
correlations	436	1224 (1.1)	1396 (0.92)	1053 (1.4)	1299 (1.2)
course	436	1224 (1.1)	1087 (1.2)	1155 (1.2)	1436 (1)
assessments	434	1227 (1.1)	1313 (1)	1321 (1.1)	1127 (1.4)
classification	434	1227 (1.1)	1447 (0.88)	1182 (1.2)	1151 (1.3)
edentulism	434	1227 (1.1)	1373 (0.93)	1025 (1.4)	1368 (1.1)
enhancing	434	1227 (1.1)	1858 (0.64)	1420 (1)	866 (1.7)
genes	434	1227 (1.1)	2045 (0.57)	1111 (1.3)	993 (1.5)
unique	434	1227 (1.1)	1358 (0.95)	1286 (1.1)	1117 (1.4)
manner	433	1233 (1.1)	1209 (1.1)	1253 (1.1)	1240 (1.2)
maxillae	433	1233 (1.1)	923 (1.4)	1119 (1.3)	1836 (0.77)
steel	433	1233 (1.1)	866 (1.5)	1383 (1)	1588 (0.92)
wilcoxon	433	1233 (1.1)	1505 (0.85)	1119 (1.3)	1183 (1.3)
events	432	1237 (1.1)	1416 (0.91)	1111 (1.3)	1240 (1.2)
achieving	431	1238 (1.1)	1383 (0.93)	1408 (1)	1050 (1.4)
initially	431	1238 (1.1)	1102 (1.2)	1348 (1)	1264 (1.2)
represents	430	1240 (1.1)	1102 (1.2)	1195 (1.2)	1420 (1)
appear	429	1241 (1.1)	842 (1.5)	1541 (0.89)	1514 (1)
luting	429	1241 (1.1)	740 (1.8)	1559 (0.87)	1797 (0.79)
pilot	429	1241 (1.1)	1328 (1)	1182 (1.2)	1245 (1.2)
coverage	428	1244 (1.1)	1174 (1.1)	1307 (1.1)	1245 (1.2)
longevity	428	1244 (1.1)	1235 (1.1)	1341 (1)	1201 (1.3)
developing	427	1246 (1.1)	1539 (0.83)	1301 (1.1)	1065 (1.4)
integrity	427	1246 (1.1)	1235 (1.1)	1364 (1)	1195 (1.3)
multivariate	427	1246 (1.1)	1770 (0.69)	1175 (1.2)	1057 (1.4)
endodontic	426	1249 (1.1)	1034 (1.3)	1332 (1.1)	1404 (1.1)
functions	426	1249 (1.1)	1416 (0.91)	1301 (1.1)	1127 (1.4)
identical	426	1249 (1.1)	1087 (1.2)	1219 (1.2)	1441 (1)
offers	426	1249 (1.1)	1124 (1.1)	1420 (1)	1232 (1.2)
master	425	1253 (1.1)	1209 (1.1)	1219 (1.2)	1333 (1.1)
alterations	424	1254 (1.1)	1235 (1.1)	1276 (1.1)	1264 (1.2)
detection	424	1254 (1.1)	1308 (1)	1399 (1)	1151 (1.3)
drilling	424	1254 (1.1)	1660 (0.75)	1111 (1.3)	1171 (1.3)
postoperatively	424	1254 (1.1)	1209 (1.1)	1286 (1.1)	1273 (1.2)
safety	423	1258 (1.1)	1742 (0.7)	1253 (1.1)	1032 (1.5)
special	423	1258 (1.1)	842 (1.5)	1286 (1.1)	1877 (0.75)
streptococcus	423	1258 (1.1)	2251 (0.49)	1145 (1.2)	973 (1.6)
training	423	1258 (1.1)	1713 (0.72)	1465 (0.95)	944 (1.6)
assessing	422	1262 (1.1)	1729 (0.71)	1241 (1.1)	1050 (1.4)
deep	422	1262 (1.1)	1539 (0.83)	1649 (0.81)	936 (1.6)
interactions	421	1264 (1.1)	1373 (0.93)	1265 (1.1)	1201 (1.3)
challenges	420	1265 (1.1)	2418 (0.44)	1548 (0.88)	797 (1.9)
porosity	420	1265 (1.1)	1337 (1)	1490 (0.93)	1098 (1.4)
presenting	420	1265 (1.1)	1427 (0.9)	1286 (1.1)	1158 (1.3)
dose	418	1268 (1.1)	1174 (1.1)	1210 (1.2)	1429 (1)
indirect	418	1268 (1.1)	1480 (0.87)	1307 (1.1)	1140 (1.3)
numbers	418	1268 (1.1)	1154 (1.1)	1145 (1.2)	1514 (1)
treat	418	1268 (1.1)	1447 (0.88)	1168 (1.2)	1264 (1.2)
fresh	417	1272 (1.1)	1011 (1.3)	1119 (1.3)	1836 (0.77)
remain	417	1272 (1.1)	1221 (1.1)	1286 (1.1)	1312 (1.1)
ensure	416	1274 (1.1)	1154 (1.1)	1443 (1)	1258 (1.2)
methodology	416	1274 (1.1)	1858 (0.64)	1175 (1.2)	1087 (1.4)
peak	416	1274 (1.1)	1196 (1.1)	1408 (1)	1258 (1.2)
symptoms	416	1274 (1.1)	1011 (1.3)	1348 (1)	1502 (1)
benefit	415	1278 (1.1)	1145 (1.1)	1260 (1.1)	1420 (1)
conical	415	1278 (1.1)	1468 (0.88)	1132 (1.3)	1312 (1.1)
elderly	415	1278 (1.1)	1154 (1.1)	1132 (1.3)	1571 (0.93)
january	415	1278 (1.1)	1647 (0.76)	1138 (1.2)	1214 (1.2)
questionnaires	415	1278 (1.1)	1209 (1.1)	1348 (1)	1289 (1.2)
thereby	415	1278 (1.1)	1480 (0.87)	1457 (1)	1081 (1.4)
clinician	414	1284 (1.1)	1124 (1.1)	1168 (1.2)	1579 (0.92)
placing	414	1284 (1.1)	1209 (1.1)	1191 (1.2)	1455 (1)
accumulation	413	1286 (1.1)	1196 (1.1)	1476 (0.94)	1228 (1.2)
cancer	413	1286 (1.1)	1235 (1.1)	1332 (1.1)	1305 (1.1)
characteristic	413	1286 (1.1)	1373 (0.93)	1364 (1)	1183 (1.3)
mucositis	413	1286 (1.1)	2676 (0.38)	1348 (1)	855 (1.8)
physiological	413	1286 (1.1)	1495 (0.86)	1301 (1.1)	1166 (1.3)
two-way	413	1286 (1.1)	2018 (0.57)	1175 (1.2)	1057 (1.4)
angular	411	1292 (1.1)	2327 (0.47)	1923 (0.66)	751 (2)
hence	411	1292 (1.1)	1528 (0.84)	1348 (1)	1136 (1.3)
p.001	411	1292 (1.1)	2327 (0.47)	1058 (1.4)	1102 (1.4)
prognosis	411	1292 (1.1)	975 (1.3)	1348 (1)	1628 (0.89)
substantial	411	1292 (1.1)	1302 (1)	1408 (1)	1228 (1.2)
u	411	1292 (1.1)	1924 (0.61)	1510 (0.9)	915 (1.7)
department	410	1298 (1.1)	1337 (1)	1175 (1.2)	1404 (1.1)
drug	410	1298 (1.1)	2127 (0.53)	1155 (1.2)	1065 (1.4)
films	410	1298 (1.1)	1313 (1)	1126 (1.3)	1481 (1)
oxygen	410	1298 (1.1)	1584 (0.8)	1586 (0.86)	995 (1.5)
resection	410	1298 (1.1)	1025 (1.3)	1195 (1.2)	1763 (0.81)
considerable	409	1303 (1.1)	1034 (1.3)	1241 (1.1)	1661 (0.86)
2019	408	1304 (1.1)	#N/A	#N/A	450 (3)
depths	408	1304 (1.1)	1261 (1)	1399 (1)	1282 (1.2)
promoting	408	1304 (1.1)	2251 (0.49)	1594 (0.85)	832 (1.8)
recall	408	1304 (1.1)	958 (1.4)	1431 (1)	1616 (0.9)
microbial	407	1308 (1.1)	1647 (0.76)	1321 (1.1)	1124 (1.4)
printing	407	1308 (1.1)	8988 (0.049)	2058 (0.6)	607 (2.4)
fiber	406	1310 (1.1)	1025 (1.3)	1521 (0.9)	1429 (1)
qualitative	406	1310 (1.1)	1505 (0.85)	1241 (1.1)	1245 (1.2)
branemark	405	1312 (1.1)	468 (2.7)	2418 (0.48)	5611 (0.14)
proportion	405	1312 (1.1)	1285 (1)	1375 (1)	1305 (1.1)
cervical	404	1314 (1.1)	1034 (1.3)	1408 (1)	1531 (1)
fpds	404	1314 (1.1)	700 (1.9)	1977 (0.64)	1955 (0.71)
nor	404	1314 (1.1)	1087 (1.2)	1321 (1.1)	1531 (1)
tumor	404	1314 (1.1)	1273 (1)	1286 (1.1)	1398 (1.1)
dimensional	403	1318 (1.1)	1686 (0.74)	1272 (1.1)	1155 (1.3)
extension	403	1318 (1.1)	1011 (1.3)	1476 (0.94)	1514 (1)
radiation	403	1318 (1.1)	1196 (1.1)	1399 (1)	1360 (1.1)
rpd	403	1318 (1.1)	1209 (1.1)	1490 (0.93)	1282 (1.2)
ball	402	1322 (1.1)	1032 (1.3)	1332 (1.1)	1650 (0.88)
dentate	402	1322 (1.1)	1061 (1.2)	1175 (1.2)	1820 (0.78)
fdps	402	1322 (1.1)	2173 (0.52)	917 (1.6)	1368 (1.1)
principal	402	1322 (1.1)	1528 (0.84)	1286 (1.1)	1220 (1.2)
understand	402	1322 (1.1)	1844 (0.65)	1265 (1.1)	1102 (1.4)
variety	402	1322 (1.1)	990 (1.3)	1307 (1.1)	1749 (0.82)
agreement	401	1328 (1.1)	1480 (0.87)	1235 (1.1)	1305 (1.1)
bridges	401	1328 (1.1)	775 (1.7)	1743 (0.76)	1868 (0.75)
substitute	401	1328 (1.1)	1505 (0.85)	1202 (1.2)	1326 (1.1)
cements	400	1331 (1.1)	1066 (1.2)	1265 (1.1)	1684 (0.86)
retentive	400	1331 (1.1)	911 (1.4)	1521 (0.9)	1695 (0.85)
detect	399	1333 (1)	1328 (1)	1210 (1.2)	1455 (1)
limit	399	1333 (1)	1438 (0.89)	1348 (1)	1245 (1.2)
milling	399	1333 (1)	2452 (0.43)	1521 (0.9)	862 (1.7)
questions	399	1333 (1)	1373 (0.93)	1253 (1.1)	1368 (1.1)
radiological	399	1333 (1)	1784 (0.68)	1202 (1.2)	1195 (1.3)
rare	399	1333 (1)	1261 (1)	1210 (1.2)	1531 (1)
requirements	399	1333 (1)	1145 (1.1)	1510 (0.9)	1333 (1.1)
strongly	399	1333 (1)	1221 (1.1)	1364 (1)	1415 (1.1)
chosen	398	1341 (1)	1221 (1.1)	1191 (1.2)	1616 (0.9)
improvements	398	1341 (1)	1438 (0.89)	1286 (1.1)	1299 (1.2)
magnitude	398	1341 (1)	1044 (1.2)	1332 (1.1)	1661 (0.86)
transmission	398	1341 (1)	1025 (1.3)	1490 (0.93)	1531 (1)
undergoing	398	1341 (1)	1742 (0.7)	1241 (1.1)	1183 (1.3)
aesthetics	397	1346 (1)	1632 (0.77)	1210 (1.2)	1273 (1.2)
respective	397	1346 (1)	1383 (0.93)	1260 (1.1)	1368 (1.1)
toward	397	1346 (1)	1347 (1)	1276 (1.1)	1386 (1.1)
angles	396	1349 (1)	1539 (0.83)	1490 (0.93)	1140 (1.3)
biopsies	396	1349 (1)	907 (1.4)	1226 (1.1)	2246 (0.58)
mastication	396	1349 (1)	1196 (1.1)	1321 (1.1)	1481 (1)
operation	396	1349 (1)	1295 (1)	1364 (1)	1386 (1.1)
cantilever	395	1353 (1)	1011 (1.3)	1364 (1)	1730 (0.83)
osseous	395	1353 (1)	820 (1.6)	1375 (1)	2354 (0.55)
exact	394	1355 (1)	1480 (0.87)	1348 (1)	1264 (1.2)
iliac	394	1355 (1)	872 (1.5)	1341 (1)	2188 (0.61)
technologies	394	1355 (1)	2152 (0.52)	1594 (0.85)	910 (1.7)
full-arch	392	1358 (1)	2173 (0.52)	1219 (1.2)	1102 (1.4)
maintaining	392	1358 (1)	1621 (0.78)	1431 (1)	1158 (1.3)
probability	392	1358 (1)	1308 (1)	1307 (1.1)	1441 (1)
reconstructions	392	1358 (1)	1247 (1)	1160 (1.2)	1705 (0.84)
workflow	392	1358 (1)	22148 (0.0082)	2082 (0.59)	629 (2.4)
articles	391	1363 (1)	1261 (1)	1175 (1.2)	1684 (0.86)
host	391	1363 (1)	1114 (1.2)	1420 (1)	1531 (1)
late	391	1363 (1)	1139 (1.1)	1521 (0.9)	1404 (1.1)
shoulder	391	1363 (1)	1174 (1.1)	1341 (1)	1531 (1)
autologous	390	1367 (1)	1235 (1.1)	1241 (1.1)	1616 (0.9)
diameters	390	1367 (1)	1517 (0.84)	1272 (1.1)	1333 (1.1)
femoral	390	1367 (1)	1066 (1.2)	1276 (1.1)	1782 (0.8)
ips	390	1367 (1)	1396 (0.92)	1307 (1.1)	1368 (1.1)
whole	390	1367 (1)	1221 (1.1)	1286 (1.1)	1561 (0.94)
characterize	389	1372 (1)	1621 (0.78)	1286 (1.1)	1264 (1.2)
guidelines	389	1372 (1)	1235 (1.1)	1490 (0.93)	1386 (1.1)
strains	389	1372 (1)	1517 (0.84)	1241 (1.1)	1368 (1.1)
analog	388	1375 (1)	2045 (0.57)	1265 (1.1)	1127 (1.4)
dispersive	388	1375 (1)	1844 (0.65)	1132 (1.3)	1305 (1.1)
prosthet	388	1375 (1)	1347 (1)	2155 (0.57)	1023 (1.5)
error	387	1378 (1)	1701 (0.73)	1548 (0.88)	1087 (1.4)
generation	387	1378 (1)	1567 (0.81)	1476 (0.94)	1183 (1.3)
investigations	387	1378 (1)	1154 (1.1)	1510 (0.9)	1429 (1)
incorporation	386	1381 (1)	1358 (0.95)	1465 (0.95)	1312 (1.1)
medicine	386	1381 (1)	2081 (0.55)	1195 (1.2)	1176 (1.3)
subgroups	385	1383 (1)	1742 (0.7)	1490 (0.93)	1117 (1.4)
additive	384	1384 (1)	4913 (0.15)	1681 (0.79)	766 (2)
histology	384	1384 (1)	1328 (1)	1048 (1.4)	1955 (0.71)
hz	384	1384 (1)	1567 (0.81)	1408 (1)	1245 (1.2)
pd	384	1384 (1)	1924 (0.61)	1476 (0.94)	1065 (1.4)
replacing	384	1384 (1)	1337 (1)	1375 (1)	1429 (1)
uniform	384	1384 (1)	1584 (0.8)	1431 (1)	1228 (1.2)
weight	384	1384 (1)	1328 (1)	1260 (1.1)	1553 (0.95)
consequently	383	1391 (1)	1505 (0.85)	1465 (0.95)	1245 (1.2)
flaps	383	1391 (1)	951 (1.4)	1301 (1.1)	2147 (0.62)
modes	383	1391 (1)	1416 (0.91)	1443 (1)	1326 (1.1)
oblique	383	1391 (1)	1597 (0.79)	1253 (1.1)	1360 (1.1)
reveal	383	1391 (1)	1539 (0.83)	1375 (1)	1289 (1.2)
situ	382	1396 (1)	1154 (1.1)	1375 (1)	1616 (0.9)
xps	381	1397 (1)	1686 (0.74)	1235 (1.1)	1341 (1.1)
arches	380	1398 (1)	1396 (0.92)	1490 (0.93)	1312 (1.1)
estimate	380	1398 (1)	1321 (1)	1383 (1)	1463 (1)
food	380	1398 (1)	1196 (1.1)	1521 (0.9)	1450 (1)
veneered	380	1398 (1)	1416 (0.91)	1226 (1.1)	1553 (0.95)
chain	379	1402 (1)	1713 (0.72)	1195 (1.2)	1386 (1.1)
improves	379	1402 (1)	1770 (0.69)	1453 (1)	1158 (1.3)
indications	379	1402 (1)	917 (1.4)	1559 (0.87)	1924 (0.72)
resins	379	1402 (1)	1383 (0.93)	1681 (0.79)	1214 (1.2)
behaviour	378	1406 (1)	1145 (1.1)	1265 (1.1)	1811 (0.78)
sixty	378	1406 (1)	1383 (0.93)	1399 (1)	1420 (1)
silicone	377	1408 (1)	1261 (1)	1504 (0.91)	1450 (1)
specifically	377	1408 (1)	1729 (0.71)	1457 (1)	1183 (1.3)
subjective	377	1408 (1)	1109 (1.2)	1383 (1)	1749 (0.82)
intact	376	1411 (1)	1114 (1.2)	1399 (1)	1730 (0.83)
movement	376	1411 (1)	983 (1.3)	1510 (0.9)	1836 (0.77)
scientific	376	1411 (1)	1539 (0.83)	1408 (1)	1326 (1.1)
address	375	1414 (1)	1858 (0.64)	1628 (0.82)	1050 (1.4)
allowing	375	1414 (1)	1261 (1)	1659 (0.81)	1354 (1.1)
bop	375	1414 (1)	2945 (0.34)	1348 (1)	995 (1.5)
gaps	375	1414 (1)	1438 (0.89)	1321 (1.1)	1463 (1)
predict	375	1414 (1)	1597 (0.79)	1348 (1)	1341 (1.1)
feasibility	374	1419 (1)	1672 (0.75)	1521 (0.9)	1183 (1.3)
methacrylate	374	1419 (1)	1528 (0.84)	1559 (0.87)	1232 (1.2)
middle	374	1419 (1)	1285 (1)	1465 (0.95)	1492 (1)
forming	373	1422 (1)	1517 (0.84)	1307 (1.1)	1441 (1)
air	372	1423 (1)	1273 (1)	1574 (0.86)	1436 (1)
apex	372	1423 (1)	1999 (0.58)	1574 (0.86)	1057 (1.4)
contour	372	1423 (1)	1613 (0.79)	1457 (1)	1279 (1.2)
determining	372	1423 (1)	1295 (1)	1408 (1)	1571 (0.93)
distinct	372	1423 (1)	1552 (0.82)	1681 (0.79)	1171 (1.3)
occurs	372	1423 (1)	1074 (1.2)	1521 (0.9)	1695 (0.85)
diabetes	371	1429 (1)	2152 (0.52)	1375 (1)	1136 (1.3)
fea	371	1429 (1)	2251 (0.49)	1521 (0.9)	1023 (1.5)
network	371	1429 (1)	2676 (0.38)	1813 (0.73)	866 (1.7)
trend	371	1429 (1)	1517 (0.84)	1431 (1)	1360 (1.1)
activation	370	1433 (1)	1742 (0.7)	1510 (0.9)	1183 (1.3)
anatomic	370	1433 (1)	969 (1.3)	1364 (1)	2228 (0.59)
apatite	370	1433 (1)	1273 (1)	1431 (1)	1588 (0.92)
barrier	370	1433 (1)	1074 (1.2)	1621 (0.83)	1628 (0.89)
comparative	370	1433 (1)	1567 (0.81)	1383 (1)	1368 (1.1)
custom	370	1433 (1)	1621 (0.78)	1453 (1)	1289 (1.2)
fewer	370	1433 (1)	1347 (1)	1383 (1)	1531 (1)
melting	370	1433 (1)	2715 (0.38)	1476 (0.94)	985 (1.5)
prefabricated	370	1433 (1)	1102 (1.2)	1443 (1)	1782 (0.8)
account	369	1442 (1)	1295 (1)	1383 (1)	1628 (0.89)
short-term	369	1442 (1)	1131 (1.1)	1559 (0.87)	1601 (0.91)
simulating	369	1442 (1)	1396 (0.92)	1408 (1)	1474 (1)
vital	369	1442 (1)	1373 (0.93)	1453 (1)	1455 (1)
carbon	368	1446 (1)	1713 (0.72)	1465 (0.95)	1240 (1.2)
fixture	368	1446 (1)	969 (1.3)	1667 (0.8)	1811 (0.78)
locations	368	1446 (1)	1131 (1.1)	1443 (1)	1763 (0.81)
morbidity	368	1446 (1)	1174 (1.1)	1307 (1.1)	1848 (0.76)
nevertheless	368	1446 (1)	1468 (0.88)	1559 (0.87)	1312 (1.1)
recession	368	1446 (1)	1647 (0.76)	1383 (1)	1341 (1.1)
ti-6al-4v	368	1446 (1)	1552 (0.82)	1628 (0.82)	1220 (1.2)
particle	367	1453 (1)	1660 (0.75)	1504 (0.91)	1245 (1.2)
visible	367	1453 (1)	1358 (0.95)	1364 (1)	1579 (0.92)
ph	366	1455 (1)	1447 (0.88)	1499 (0.92)	1398 (1.1)
poly	366	1455 (1)	1621 (0.78)	1383 (1)	1368 (1.1)
tm	366	1455 (1)	1048 (1.2)	1606 (0.84)	1730 (0.83)
visits	366	1455 (1)	1613 (0.79)	1276 (1.1)	1463 (1)
aid	365	1459 (1)	1261 (1)	1476 (0.94)	1601 (0.91)
atrophy	365	1459 (1)	1261 (1)	1383 (1)	1705 (0.84)
basic	365	1459 (1)	1145 (1.1)	1332 (1.1)	1890 (0.74)
microscopic	365	1459 (1)	891 (1.5)	1649 (0.81)	2147 (0.62)
activities	364	1463 (1)	1713 (0.72)	1541 (0.89)	1220 (1.2)
hydrophilicity	364	1463 (1)	4913 (0.15)	1476 (0.94)	881 (1.7)
utilizing	364	1463 (1)	1505 (0.85)	1997 (0.63)	1127 (1.4)
chipping	363	1466 (1)	1978 (0.59)	1100 (1.3)	1502 (1)
dense	363	1466 (1)	1114 (1.2)	1787 (0.73)	1502 (1)
influences	363	1466 (1)	1396 (0.92)	1348 (1)	1588 (0.92)
near	363	1466 (1)	1221 (1.1)	1457 (1)	1684 (0.86)
representing	363	1466 (1)	1373 (0.93)	1307 (1.1)	1657 (0.87)
interfacial	362	1471 (1)	1080 (1.2)	1457 (1)	1904 (0.73)
splinted	362	1471 (1)	1302 (1)	1332 (1.1)	1763 (0.81)
taking	362	1471 (1)	1567 (0.81)	1286 (1.1)	1525 (1)
combinations	361	1474 (0.95)	1048 (1.2)	1787 (0.73)	1641 (0.89)
constant	361	1474 (0.95)	1186 (1.1)	1341 (1)	1890 (0.74)
contralateral	361	1474 (0.95)	1080 (1.2)	1431 (1)	1966 (0.7)
generate	361	1474 (0.95)	1946 (0.61)	1383 (1)	1245 (1.2)
inside	361	1474 (0.95)	1358 (0.95)	1321 (1.1)	1695 (0.85)
treating	361	1474 (0.95)	1613 (0.79)	1431 (1)	1398 (1.1)
consecutively	360	1480 (0.95)	838 (1.6)	1548 (0.88)	2650 (0.46)
fraction	360	1480 (0.95)	1844 (0.65)	1341 (1)	1326 (1.1)
unknown	360	1480 (0.95)	1196 (1.1)	1521 (0.9)	1657 (0.87)
depends	359	1483 (0.94)	1328 (1)	1431 (1)	1641 (0.89)
gingiva	359	1483 (0.94)	1302 (1)	1443 (1)	1661 (0.86)
prevention	358	1485 (0.94)	1823 (0.66)	1559 (0.87)	1201 (1.3)
membranes	357	1486 (0.94)	1022 (1.3)	1761 (0.75)	1774 (0.81)
molecular	357	1486 (0.94)	1800 (0.67)	1457 (1)	1282 (1.2)
practitioners	357	1486 (0.94)	1174 (1.1)	1510 (0.9)	1730 (0.83)
working	357	1486 (0.94)	1285 (1)	1375 (1)	1797 (0.79)
interfaces	356	1490 (0.94)	1196 (1.1)	1364 (1)	1924 (0.72)
numerous	356	1490 (0.94)	1186 (1.1)	1621 (0.83)	1628 (0.89)
thread	356	1490 (0.94)	1495 (0.86)	1408 (1)	1531 (1)
3-dimensional	355	1493 (0.93)	1552 (0.82)	1253 (1.1)	1661 (0.86)
etched	355	1493 (0.93)	1209 (1.1)	1321 (1.1)	1988 (0.69)
ag	354	1495 (0.93)	1880 (0.63)	1348 (1)	1351 (1.1)
comfort	354	1495 (0.93)	1087 (1.2)	1548 (0.88)	1877 (0.75)
issues	354	1495 (0.93)	1729 (0.71)	1521 (0.9)	1289 (1.2)
manufacturer	354	1495 (0.93)	1567 (0.81)	1586 (0.86)	1351 (1.1)
reason	354	1495 (0.93)	1261 (1)	1574 (0.86)	1628 (0.89)
rigid	354	1495 (0.93)	958 (1.4)	1548 (0.88)	2228 (0.59)
consideration	353	1501 (0.93)	1427 (0.9)	1383 (1)	1650 (0.88)
osteocalcin	353	1501 (0.93)	1447 (0.88)	1219 (1.2)	1848 (0.76)
reduces	353	1501 (0.93)	1632 (0.77)	1586 (0.86)	1312 (1.1)
slight	353	1501 (0.93)	1285 (1)	1504 (0.91)	1684 (0.86)
surgically	353	1501 (0.93)	1005 (1.3)	1659 (0.81)	1955 (0.71)
chi-square	352	1506 (0.93)	1999 (0.58)	1521 (0.9)	1201 (1.3)
extracellular	352	1506 (0.93)	1742 (0.7)	1443 (1)	1368 (1.1)
threshold	352	1506 (0.93)	1686 (0.74)	1716 (0.77)	1217 (1.2)
inner	351	1509 (0.92)	1235 (1.1)	1541 (0.89)	1721 (0.84)
surgeon	351	1509 (0.92)	1273 (1)	1594 (0.85)	1628 (0.89)
correction	350	1511 (0.92)	1517 (0.84)	1465 (0.95)	1514 (1)
fixtures	350	1511 (0.92)	951 (1.4)	1574 (0.86)	2293 (0.57)
peek	350	1511 (0.92)	12907 (0.025)	2016 (0.62)	758 (2)
property	350	1511 (0.92)	2152 (0.52)	1504 (0.91)	1176 (1.3)
costs	349	1515 (0.92)	1363 (0.94)	1628 (0.82)	1492 (1)
visit	349	1515 (0.92)	1528 (0.84)	1510 (0.9)	1463 (1)
always	348	1517 (0.92)	1154 (1.1)	1667 (0.8)	1695 (0.85)
valuable	348	1517 (0.92)	1505 (0.85)	1899 (0.68)	1264 (1.2)
actual	347	1519 (0.91)	1597 (0.79)	1476 (0.94)	1474 (1)
discomfort	347	1519 (0.91)	1567 (0.81)	1499 (0.92)	1474 (1)
minimize	347	1519 (0.91)	1660 (0.75)	1399 (1)	1502 (1)
modalities	347	1519 (0.91)	1273 (1)	1541 (0.89)	1730 (0.83)
narrow	347	1519 (0.91)	1552 (0.82)	1383 (1)	1601 (0.91)
products	347	1519 (0.91)	1567 (0.81)	1667 (0.8)	1351 (1.1)
top	347	1519 (0.91)	1313 (1)	1743 (0.76)	1492 (1)
beagle	346	1526 (0.91)	1135 (1.1)	1399 (1)	2128 (0.63)
focus	346	1526 (0.91)	1946 (0.61)	1431 (1)	1333 (1.1)
similarly	346	1526 (0.91)	1660 (0.75)	1559 (0.87)	1368 (1.1)
steps	346	1526 (0.91)	1713 (0.72)	1443 (1)	1441 (1)
0.9	345	1530 (0.91)	1396 (0.92)	1594 (0.85)	1531 (1)
hydrophilic	345	1530 (0.91)	3089 (0.31)	1375 (1)	1136 (1.3)
real-time	345	1530 (0.91)	2641 (0.39)	1202 (1.2)	1326 (1.1)
cleaning	344	1533 (0.9)	1597 (0.79)	1774 (0.74)	1299 (1.2)
negatively	344	1533 (0.9)	2251 (0.49)	1521 (0.9)	1176 (1.3)
performing	344	1533 (0.9)	2127 (0.53)	1399 (1)	1299 (1.2)
preparations	344	1533 (0.9)	1154 (1.1)	1761 (0.75)	1661 (0.86)
primarily	343	1537 (0.9)	1087 (1.2)	1835 (0.72)	1763 (0.81)
filling	342	1538 (0.9)	1235 (1.1)	1813 (0.73)	1588 (0.92)
quantify	342	1538 (0.9)	1567 (0.81)	1586 (0.86)	1450 (1)
random	342	1538 (0.9)	1321 (1)	1510 (0.9)	1749 (0.82)
serve	342	1538 (0.9)	1647 (0.76)	1606 (0.84)	1386 (1.1)
distances	341	1542 (0.9)	1567 (0.81)	1443 (1)	1601 (0.91)
mc3t3-e1	341	1542 (0.9)	2804 (0.36)	1606 (0.84)	1065 (1.4)
nerve	341	1542 (0.9)	1447 (0.88)	1420 (1)	1730 (0.83)
confocal	340	1545 (0.89)	2327 (0.47)	1420 (1)	1258 (1.2)
morphogenetic	340	1545 (0.89)	1273 (1)	1276 (1.1)	2228 (0.59)
positively	340	1545 (0.89)	2173 (0.52)	1465 (0.95)	1264 (1.2)
shorter	340	1545 (0.89)	1363 (0.94)	1465 (0.95)	1774 (0.81)
storage	340	1545 (0.89)	1347 (1)	1628 (0.82)	1616 (0.9)
femur	339	1550 (0.89)	1114 (1.2)	1521 (0.9)	2075 (0.65)
palate	339	1550 (0.89)	1302 (1)	1499 (0.92)	1848 (0.76)
record	339	1550 (0.89)	1495 (0.86)	1606 (0.84)	1514 (1)
anchorage	338	1553 (0.89)	827 (1.6)	1941 (0.65)	2596 (0.47)
chemistry	338	1553 (0.89)	1597 (0.79)	1321 (1.1)	1749 (0.82)
crystalline	338	1553 (0.89)	1416 (0.91)	1548 (0.88)	1650 (0.88)
mostly	338	1553 (0.89)	1567 (0.81)	1541 (0.89)	1525 (1)
osteoblastic	338	1553 (0.89)	1396 (0.92)	1420 (1)	1820 (0.78)
power	338	1553 (0.89)	1468 (0.88)	1681 (0.79)	1481 (1)
unilateral	338	1553 (0.89)	1373 (0.93)	1521 (0.9)	1705 (0.84)
double	337	1560 (0.89)	1823 (0.66)	1476 (0.94)	1420 (1)
2020	336	1561 (0.88)	15854 (0.016)	#N/A	595 (2.5)
increasingly	336	1561 (0.88)	1567 (0.81)	1606 (0.84)	1481 (1)
silver	336	1561 (0.88)	2362 (0.46)	1364 (1)	1312 (1.1)
clearly	335	1564 (0.88)	1034 (1.3)	1628 (0.82)	2202 (0.6)
easily	335	1564 (0.88)	1221 (1.1)	1681 (0.79)	1782 (0.8)
next	335	1564 (0.88)	1729 (0.71)	1476 (0.94)	1492 (1)
people	335	1564 (0.88)	1517 (0.84)	1649 (0.81)	1502 (1)
identification	334	1568 (0.88)	1321 (1)	1743 (0.76)	1628 (0.89)
plane	334	1568 (0.88)	1247 (1)	1667 (0.8)	1782 (0.8)
combining	333	1570 (0.88)	2104 (0.54)	1649 (0.81)	1220 (1.2)
find	333	1570 (0.88)	1686 (0.74)	1521 (0.9)	1492 (1)
fpd	333	1570 (0.88)	806 (1.6)	2516 (0.46)	2246 (0.58)
gingivalis	333	1570 (0.88)	1880 (0.63)	1743 (0.76)	1245 (1.2)
delta	332	1574 (0.87)	1729 (0.71)	1774 (0.74)	1312 (1.1)
fluorescence	332	1574 (0.87)	1844 (0.65)	1420 (1)	1502 (1)
source	332	1574 (0.87)	1347 (1)	1586 (0.86)	1763 (0.81)
toughness	332	1574 (0.87)	1567 (0.81)	1774 (0.74)	1420 (1)
advantage	331	1578 (0.87)	1396 (0.92)	1364 (1)	2007 (0.69)
crack	331	1578 (0.87)	1154 (1.1)	1697 (0.78)	1890 (0.74)
expansion	331	1578 (0.87)	1154 (1.1)	1606 (0.84)	2007 (0.69)
neither	331	1578 (0.87)	1221 (1.1)	1548 (0.88)	2007 (0.69)
numerical	331	1578 (0.87)	2018 (0.57)	1621 (0.83)	1279 (1.2)
occurring	331	1578 (0.87)	1347 (1)	1667 (0.8)	1684 (0.86)
reconstructive	331	1578 (0.87)	1447 (0.88)	1659 (0.81)	1588 (0.92)
manufacture	330	1585 (0.87)	1823 (0.66)	1420 (1)	1531 (1)
once	330	1585 (0.87)	1302 (1)	1574 (0.86)	1877 (0.75)
anatomy	329	1587 (0.87)	1383 (0.93)	1774 (0.74)	1579 (0.92)
copings	329	1587 (0.87)	1174 (1.1)	1341 (1)	2527 (0.5)
skin	329	1587 (0.87)	1109 (1.2)	1548 (0.88)	2246 (0.58)
conclude	328	1590 (0.86)	1285 (1)	1559 (0.87)	1955 (0.71)
forms	328	1590 (0.86)	1273 (1)	1659 (0.81)	1848 (0.76)
passive	328	1590 (0.86)	1416 (0.91)	1408 (1)	1966 (0.7)
fill	327	1593 (0.86)	1247 (1)	1697 (0.78)	1848 (0.76)
flow	327	1593 (0.86)	1427 (0.9)	1716 (0.77)	1601 (0.91)
germany	327	1593 (0.86)	1447 (0.88)	1431 (1)	1904 (0.73)
plays	327	1593 (0.86)	2152 (0.52)	1559 (0.87)	1299 (1.2)
version	327	1593 (0.86)	2173 (0.52)	1431 (1)	1404 (1.1)
saline	326	1598 (0.86)	1621 (0.78)	1490 (0.93)	1661 (0.86)
zirconium	326	1598 (0.86)	2061 (0.56)	1510 (0.9)	1368 (1.1)
decreasing	325	1600 (0.85)	1647 (0.76)	1743 (0.76)	1441 (1)
dioxide	324	1601 (0.85)	2081 (0.55)	1716 (0.77)	1245 (1.2)
epithelial	324	1601 (0.85)	1597 (0.79)	1476 (0.94)	1730 (0.83)
fabricating	324	1601 (0.85)	1539 (0.83)	1716 (0.77)	1531 (1)
now	324	1601 (0.85)	1154 (1.1)	1681 (0.79)	2024 (0.68)
odds	324	1601 (0.85)	2327 (0.47)	1465 (0.95)	1341 (1.1)
sinuses	324	1601 (0.85)	1285 (1)	1453 (1)	2202 (0.6)
tendency	324	1601 (0.85)	1363 (0.94)	1705 (0.77)	1705 (0.84)
3-year	323	1608 (0.85)	1416 (0.91)	1321 (1.1)	2188 (0.61)
adsorption	323	1608 (0.85)	1844 (0.65)	1606 (0.84)	1429 (1)
practical	323	1608 (0.85)	1770 (0.69)	1559 (0.87)	1502 (1)
progressive	322	1611 (0.85)	1295 (1)	1649 (0.81)	1924 (0.72)
thicknesses	322	1611 (0.85)	1784 (0.68)	1697 (0.78)	1415 (1.1)
vas	322	1611 (0.85)	2480 (0.43)	1510 (0.9)	1279 (1.2)
evident	321	1614 (0.84)	1347 (1)	1541 (0.89)	1966 (0.7)
excessive	321	1614 (0.84)	1647 (0.76)	1835 (0.72)	1436 (1)
margins	321	1614 (0.84)	1154 (1.1)	1716 (0.77)	2024 (0.68)
polarization	321	1614 (0.84)	2418 (0.44)	1997 (0.63)	1087 (1.4)
zealand	321	1614 (0.84)	1416 (0.91)	1431 (1)	2048 (0.67)
curves	320	1619 (0.84)	2018 (0.57)	1457 (1)	1492 (1)
three-unit	320	1619 (0.84)	1447 (0.88)	1681 (0.79)	1695 (0.85)
children	319	1621 (0.84)	1347 (1)	1813 (0.73)	1721 (0.84)
crystal	319	1621 (0.84)	1597 (0.79)	1787 (0.73)	1502 (1)
native	319	1621 (0.84)	1584 (0.8)	1521 (0.9)	1749 (0.82)
p0.001	319	1621 (0.84)	2061 (0.56)	1040 (1.4)	2202 (0.6)
periimplant	319	1621 (0.84)	1247 (1)	1321 (1.1)	2680 (0.45)
regenerative	319	1621 (0.84)	1713 (0.72)	1705 (0.77)	1463 (1)
conjunction	318	1627 (0.84)	1154 (1.1)	1606 (0.84)	2228 (0.59)
learning	318	1627 (0.84)	2849 (0.35)	2247 (0.54)	985 (1.5)
magnetic	318	1627 (0.84)	1416 (0.91)	1628 (0.82)	1811 (0.78)
nobel	318	1627 (0.84)	1044 (1.2)	1574 (0.86)	2724 (0.44)
osteoporosis	318	1627 (0.84)	2173 (0.52)	1408 (1)	1492 (1)
preventing	318	1627 (0.84)	1902 (0.62)	1716 (0.77)	1360 (1.1)
reverse	318	1627 (0.84)	1999 (0.58)	1465 (0.95)	1514 (1)
yield	318	1627 (0.84)	1742 (0.7)	1681 (0.79)	1474 (1)
zinc	318	1627 (0.84)	1468 (0.88)	1705 (0.77)	1684 (0.86)
0.0001	317	1636 (0.83)	1844 (0.65)	1606 (0.84)	1474 (1)
intensity	317	1636 (0.83)	1552 (0.82)	1860 (0.7)	1514 (1)
metals	317	1636 (0.83)	1221 (1.1)	1845 (0.71)	1890 (0.74)
cavities	316	1639 (0.83)	1505 (0.85)	1548 (0.88)	1836 (0.77)
colonization	316	1639 (0.83)	2018 (0.57)	1420 (1)	1579 (0.92)
section	316	1639 (0.83)	1308 (1)	1659 (0.81)	1966 (0.7)
angulation	315	1642 (0.83)	1844 (0.65)	1787 (0.73)	1386 (1.1)
flapless	315	1642 (0.83)	1880 (0.63)	1191 (1.2)	2024 (0.68)
ground	315	1642 (0.83)	883 (1.5)	1941 (0.65)	2948 (0.39)
innovative	315	1642 (0.83)	2547 (0.41)	1787 (0.73)	1171 (1.3)
verify	315	1642 (0.83)	1880 (0.63)	1761 (0.75)	1386 (1.1)
drill	314	1647 (0.83)	1902 (0.62)	1476 (0.94)	1601 (0.91)
herein	314	1647 (0.83)	4255 (0.19)	2132 (0.58)	941 (1.6)
reviews	314	1647 (0.83)	1221 (1.1)	1774 (0.74)	2007 (0.69)
social	314	1647 (0.83)	1729 (0.71)	1559 (0.87)	1641 (0.89)
feasible	313	1651 (0.82)	2307 (0.47)	1606 (0.84)	1333 (1.1)
involves	313	1651 (0.82)	1221 (1.1)	1899 (0.68)	1890 (0.74)
porphyromonas	313	1651 (0.82)	2081 (0.55)	1705 (0.77)	1341 (1.1)
states	313	1651 (0.82)	1539 (0.83)	1787 (0.73)	1616 (0.9)
synthetic	313	1651 (0.82)	1742 (0.7)	1443 (1)	1782 (0.8)
interventions	312	1656 (0.82)	2251 (0.49)	1628 (0.82)	1341 (1.1)
overcome	312	1656 (0.82)	2045 (0.57)	1697 (0.78)	1368 (1.1)
cad-cam	311	1658 (0.82)	4379 (0.18)	2016 (0.62)	964 (1.6)
minutes	311	1658 (0.82)	1539 (0.83)	1628 (0.82)	1774 (0.81)
pen-implant	311	1658 (0.82)	1647 (0.76)	961 (1.5)	4018 (0.24)
relevance	311	1658 (0.82)	1924 (0.61)	1761 (0.75)	1404 (1.1)
resolution	311	1658 (0.82)	1729 (0.71)	1521 (0.9)	1705 (0.84)
sequence	311	1658 (0.82)	1447 (0.88)	1761 (0.75)	1749 (0.82)
t1	311	1658 (0.82)	4485 (0.17)	1649 (0.81)	1087 (1.4)
2022	310	1665 (0.82)	#N/A	#N/A	647 (2.3)
capable	310	1665 (0.82)	1613 (0.79)	1681 (0.79)	1661 (0.86)
faster	310	1665 (0.82)	1742 (0.7)	1574 (0.86)	1657 (0.87)
histomorphometry	310	1665 (0.82)	1308 (1)	1348 (1)	2680 (0.45)
ti6al4v	310	1665 (0.82)	2641 (0.39)	1997 (0.63)	1117 (1.4)
bonferroni	309	1670 (0.81)	2804 (0.36)	1716 (0.77)	1201 (1.3)
eds	309	1670 (0.81)	2480 (0.43)	1716 (0.77)	1245 (1.2)
lacking	309	1670 (0.81)	2201 (0.51)	2035 (0.61)	1195 (1.3)
relationships	309	1670 (0.81)	1505 (0.85)	1787 (0.73)	1695 (0.85)
remove	309	1670 (0.81)	1672 (0.75)	1667 (0.8)	1641 (0.89)
tibiae	309	1670 (0.81)	1139 (1.1)	1594 (0.85)	2497 (0.5)
administration	308	1676 (0.81)	1660 (0.75)	1510 (0.9)	1820 (0.78)
biofilms	308	1676 (0.81)	4145 (0.2)	1649 (0.81)	1124 (1.4)
one-piece	308	1676 (0.81)	2227 (0.5)	1420 (1)	1571 (0.93)
orientation	308	1676 (0.81)	1597 (0.79)	1787 (0.73)	1628 (0.89)
polishing	308	1676 (0.81)	1999 (0.58)	1787 (0.73)	1368 (1.1)
validate	308	1676 (0.81)	2201 (0.51)	1659 (0.81)	1368 (1.1)
2021	307	1682 (0.81)	#N/A	24003 (0.0081)	656 (2.3)
configuration	307	1682 (0.81)	1447 (0.88)	1586 (0.86)	1988 (0.69)
orthopaedic	307	1682 (0.81)	1114 (1.2)	1606 (0.84)	2618 (0.47)
others	307	1682 (0.81)	1396 (0.92)	1880 (0.69)	1763 (0.81)
pearson	307	1682 (0.81)	2251 (0.49)	1559 (0.87)	1436 (1)
recommendations	307	1682 (0.81)	1597 (0.79)	1743 (0.76)	1661 (0.86)
speech	307	1682 (0.81)	1174 (1.1)	1628 (0.82)	2410 (0.53)
compression	306	1689 (0.8)	1701 (0.73)	1813 (0.73)	1553 (0.95)
december	306	1689 (0.8)	1946 (0.61)	1548 (0.88)	1588 (0.92)
disorders	306	1689 (0.8)	1505 (0.85)	1743 (0.76)	1774 (0.81)
osteointegration	305	1692 (0.8)	1858 (0.64)	1941 (0.65)	1368 (1.1)
stainless	305	1692 (0.8)	1285 (1)	1813 (0.73)	2035 (0.67)
typical	305	1692 (0.8)	1438 (0.89)	1743 (0.76)	1848 (0.76)
associations	304	1695 (0.8)	2227 (0.5)	1835 (0.72)	1305 (1.1)
ingrowth	304	1695 (0.8)	1066 (1.2)	2082 (0.59)	2172 (0.61)
co-cr	303	1697 (0.8)	2018 (0.57)	1787 (0.73)	1415 (1.1)
functionally	303	1697 (0.8)	1383 (0.93)	1504 (0.91)	2270 (0.58)
glass-ceramic	303	1697 (0.8)	1468 (0.88)	1957 (0.64)	1661 (0.86)
irrespective	303	1697 (0.8)	1760 (0.7)	1774 (0.74)	1561 (0.94)
rank	303	1697 (0.8)	1770 (0.69)	1383 (1)	1966 (0.7)
curve	302	1702 (0.79)	2104 (0.54)	1761 (0.75)	1404 (1.1)
demographic	302	1702 (0.79)	2173 (0.52)	1716 (0.77)	1398 (1.1)
inhibition	302	1702 (0.79)	2804 (0.36)	1594 (0.85)	1312 (1.1)
met	302	1702 (0.79)	1858 (0.64)	1420 (1)	1848 (0.76)
opposing	302	1702 (0.79)	1480 (0.87)	1606 (0.84)	2007 (0.69)
restoring	302	1702 (0.79)	1701 (0.73)	1574 (0.86)	1797 (0.79)
spreading	302	1702 (0.79)	2280 (0.48)	1348 (1)	1684 (0.86)
sulcus	302	1702 (0.79)	1447 (0.88)	1813 (0.73)	1820 (0.78)
2023	301	1710 (0.79)	#N/A	#N/A	667 (2.2)
makes	301	1710 (0.79)	1517 (0.84)	1743 (0.76)	1820 (0.78)
migration	301	1710 (0.79)	1858 (0.64)	1957 (0.64)	1404 (1.1)
namely	301	1710 (0.79)	2081 (0.55)	1761 (0.75)	1420 (1)
rfa	301	1710 (0.79)	1823 (0.66)	1341 (1)	2007 (0.69)
coli	300	1715 (0.79)	4379 (0.18)	1957 (0.64)	1032 (1.5)
finding	300	1715 (0.79)	1480 (0.87)	1628 (0.82)	2007 (0.69)
assays	299	1717 (0.79)	3005 (0.33)	1628 (0.82)	1282 (1.2)
enable	299	1717 (0.79)	1701 (0.73)	1743 (0.76)	1661 (0.86)
errors	299	1717 (0.79)	1713 (0.72)	1716 (0.77)	1661 (0.86)
mesh	299	1717 (0.79)	1597 (0.79)	1667 (0.8)	1836 (0.77)
synthesis	299	1717 (0.79)	2104 (0.54)	1880 (0.69)	1360 (1.1)
twice	299	1717 (0.79)	1480 (0.87)	1716 (0.77)	1904 (0.73)
vita	299	1717 (0.79)	1632 (0.77)	1761 (0.75)	1721 (0.84)
durability	298	1724 (0.78)	2104 (0.54)	1787 (0.73)	1420 (1)
ultimate	298	1724 (0.78)	1770 (0.69)	1860 (0.7)	1553 (0.95)
contamination	297	1726 (0.78)	1584 (0.8)	1997 (0.63)	1616 (0.9)
e.g	297	1726 (0.78)	1621 (0.78)	1813 (0.73)	1721 (0.84)
mixture	297	1726 (0.78)	1468 (0.88)	1716 (0.77)	1955 (0.71)
al	296	1729 (0.78)	1337 (1)	2035 (0.61)	1848 (0.76)
connections	296	1729 (0.78)	2715 (0.38)	1235 (1.1)	1763 (0.81)
professional	296	1729 (0.78)	2018 (0.57)	1621 (0.83)	1588 (0.92)
fifteen	295	1732 (0.78)	1447 (0.88)	1860 (0.7)	1877 (0.75)
interim	295	1732 (0.78)	2507 (0.42)	1559 (0.87)	1455 (1)
stiffness	295	1732 (0.78)	1632 (0.77)	1977 (0.64)	1601 (0.91)
0.3	294	1735 (0.77)	1552 (0.82)	1860 (0.7)	1782 (0.8)
sodium	294	1735 (0.77)	1528 (0.84)	1860 (0.7)	1811 (0.78)
accurately	293	1737 (0.77)	1823 (0.66)	1761 (0.75)	1628 (0.89)
bite	293	1737 (0.77)	1686 (0.74)	1586 (0.86)	1924 (0.72)
decreases	293	1737 (0.77)	1844 (0.65)	1681 (0.79)	1661 (0.86)
digitally	293	1737 (0.77)	3841 (0.22)	1977 (0.64)	1098 (1.4)
mature	293	1737 (0.77)	1328 (1)	1845 (0.71)	2089 (0.64)
muscle	293	1737 (0.77)	1383 (0.93)	1716 (0.77)	2108 (0.64)
rpds	293	1737 (0.77)	1584 (0.8)	1743 (0.76)	1868 (0.75)
summary	293	1737 (0.77)	1858 (0.64)	1860 (0.7)	1531 (1)
3d-printed	292	1745 (0.77)	22148 (0.0082)	5410 (0.14)	746 (2)
cobalt-chromium	292	1745 (0.77)	1810 (0.66)	1813 (0.73)	1616 (0.9)
dual	292	1745 (0.77)	1713 (0.72)	1761 (0.75)	1730 (0.83)
fisher	292	1745 (0.77)	1810 (0.66)	1845 (0.71)	1588 (0.92)
latter	292	1745 (0.77)	1328 (1)	1813 (0.73)	2147 (0.62)
prosthodont	292	1745 (0.77)	1005 (1.3)	2082 (0.59)	2680 (0.45)
proven	292	1745 (0.77)	1965 (0.6)	1659 (0.81)	1641 (0.89)
closure	291	1752 (0.77)	1337 (1)	1845 (0.71)	2108 (0.64)
evolution	291	1752 (0.77)	1858 (0.64)	1743 (0.76)	1641 (0.89)
influencing	291	1752 (0.77)	2152 (0.52)	2016 (0.62)	1341 (1.1)
iso	291	1752 (0.77)	2327 (0.47)	1774 (0.74)	1415 (1.1)
modern	291	1752 (0.77)	1946 (0.61)	1899 (0.68)	1481 (1)
ohrqol	291	1752 (0.77)	3390 (0.27)	1457 (1)	1429 (1)
risks	291	1752 (0.77)	1858 (0.64)	1787 (0.73)	1601 (0.91)
school	291	1752 (0.77)	1713 (0.72)	1443 (1)	2147 (0.62)
temperatures	291	1752 (0.77)	1729 (0.71)	1774 (0.74)	1721 (0.84)
decision	290	1761 (0.76)	1924 (0.61)	1667 (0.8)	1661 (0.86)
equally	290	1761 (0.76)	1770 (0.69)	1628 (0.82)	1820 (0.78)
follow	290	1761 (0.76)	1880 (0.63)	1490 (0.93)	1904 (0.73)
growing	290	1761 (0.76)	1946 (0.61)	1594 (0.85)	1730 (0.83)
inadequate	290	1761 (0.76)	1552 (0.82)	1845 (0.71)	1848 (0.76)
international	290	1761 (0.76)	2061 (0.56)	1594 (0.85)	1657 (0.87)
services	290	1761 (0.76)	1823 (0.66)	2448 (0.47)	1333 (1.1)
date	289	1768 (0.76)	1686 (0.74)	1628 (0.82)	1924 (0.72)
ireland	289	1768 (0.76)	1145 (1.1)	1182 (1.2)	10722 (0.044)
radiography	289	1768 (0.76)	1396 (0.92)	1559 (0.87)	2450 (0.52)
adjustment	288	1771 (0.76)	1844 (0.65)	2035 (0.61)	1481 (1)
dehiscence	288	1771 (0.76)	1800 (0.67)	1628 (0.82)	1820 (0.78)
resorbable	288	1771 (0.76)	1660 (0.75)	1521 (0.9)	2108 (0.64)
concern	287	1774 (0.76)	1517 (0.84)	1813 (0.73)	1966 (0.7)
far	287	1774 (0.76)	1308 (1)	2035 (0.61)	2048 (0.67)
fibroblast	287	1774 (0.76)	2327 (0.47)	1697 (0.78)	1481 (1)
skeletal	287	1774 (0.76)	1447 (0.88)	1716 (0.77)	2128 (0.63)
cracks	286	1778 (0.75)	1647 (0.76)	1787 (0.73)	1848 (0.76)
luted	286	1778 (0.75)	1261 (1)	1911 (0.67)	2293 (0.57)
propose	286	1778 (0.75)	2804 (0.36)	1697 (0.78)	1386 (1.1)
public	286	1778 (0.75)	1770 (0.69)	1880 (0.69)	1661 (0.86)
registration	286	1778 (0.75)	2588 (0.4)	2226 (0.55)	1209 (1.3)
biocare	285	1783 (0.75)	1097 (1.2)	1743 (0.76)	3151 (0.35)
discrepancy	285	1783 (0.75)	2307 (0.47)	1681 (0.79)	1525 (1)
enhancement	285	1783 (0.75)	1742 (0.7)	1716 (0.77)	1820 (0.78)
enhances	285	1783 (0.75)	1902 (0.62)	1923 (0.66)	1553 (0.95)
tetragonal	285	1783 (0.75)	2201 (0.51)	1813 (0.73)	1481 (1)
thereafter	285	1783 (0.75)	1672 (0.75)	1521 (0.9)	2147 (0.62)
modeling	284	1789 (0.75)	2173 (0.52)	1667 (0.8)	1601 (0.91)
biopsy	283	1790 (0.74)	1480 (0.87)	1705 (0.77)	2188 (0.61)
greatly	283	1790 (0.74)	1858 (0.64)	1860 (0.7)	1650 (0.88)
issue	283	1790 (0.74)	2307 (0.47)	1860 (0.7)	1441 (1)
kg	283	1790 (0.74)	1632 (0.77)	1628 (0.82)	2075 (0.65)
mater	283	1790 (0.74)	1383 (0.93)	1138 (1.2)	5994 (0.13)
profiles	283	1790 (0.74)	1823 (0.66)	1774 (0.74)	1730 (0.83)
template	283	1790 (0.74)	1552 (0.82)	1911 (0.67)	1877 (0.75)
absolute	282	1797 (0.74)	1784 (0.68)	1761 (0.75)	1797 (0.79)
grown	282	1797 (0.74)	1539 (0.83)	1649 (0.81)	2202 (0.6)
guides	282	1797 (0.74)	2452 (0.43)	1941 (0.65)	1354 (1.1)
indices	282	1797 (0.74)	1713 (0.72)	1761 (0.75)	1868 (0.75)
living	282	1797 (0.74)	1647 (0.76)	1649 (0.81)	2064 (0.66)
became	281	1802 (0.74)	1139 (1.1)	2132 (0.58)	2392 (0.54)
distributions	281	1802 (0.74)	1672 (0.75)	1574 (0.86)	2147 (0.62)
earlier	281	1802 (0.74)	1186 (1.1)	1716 (0.77)	2902 (0.4)
extremely	281	1802 (0.74)	1347 (1)	1977 (0.64)	2108 (0.64)
lengths	281	1802 (0.74)	1713 (0.72)	1705 (0.77)	1924 (0.72)
manual	281	1802 (0.74)	1999 (0.58)	1923 (0.66)	1531 (1)
polymerization	281	1802 (0.74)	1701 (0.73)	1941 (0.65)	1730 (0.83)
10-year	280	1809 (0.74)	1810 (0.66)	1594 (0.85)	1966 (0.7)
algorithm	280	1809 (0.74)	2480 (0.43)	2058 (0.6)	1312 (1.1)
categories	280	1809 (0.74)	1480 (0.87)	2035 (0.61)	1904 (0.73)
database	280	1809 (0.74)	2547 (0.41)	1716 (0.77)	1463 (1)
files	280	1809 (0.74)	3516 (0.25)	2082 (0.59)	1166 (1.3)
national	280	1809 (0.74)	1858 (0.64)	1923 (0.66)	1628 (0.89)
surgeries	280	1809 (0.74)	2547 (0.41)	1787 (0.73)	1436 (1)
bulk	279	1816 (0.73)	1713 (0.72)	1628 (0.82)	2048 (0.67)
donor	279	1816 (0.73)	1567 (0.81)	1594 (0.85)	2316 (0.56)
media	279	1816 (0.73)	1902 (0.62)	1667 (0.8)	1820 (0.78)
real	279	1816 (0.73)	2018 (0.57)	1705 (0.77)	1705 (0.84)
target	279	1816 (0.73)	2389 (0.45)	1681 (0.79)	1561 (0.94)
tip	279	1816 (0.73)	1770 (0.69)	1899 (0.68)	1730 (0.83)
directions	278	1822 (0.73)	1701 (0.73)	2201 (0.55)	1628 (0.89)
nanotubes	278	1822 (0.73)	3759 (0.23)	1667 (0.8)	1333 (1.1)
pink	278	1822 (0.73)	4255 (0.19)	1559 (0.87)	1360 (1.1)
biomed	277	1825 (0.73)	1438 (0.89)	1155 (1.2)	5994 (0.13)
conservative	277	1825 (0.73)	1660 (0.75)	1787 (0.73)	1966 (0.7)
gpa	277	1825 (0.73)	2588 (0.4)	2016 (0.62)	1333 (1.1)
perception	277	1825 (0.73)	2327 (0.47)	1574 (0.86)	1705 (0.84)
recovery	277	1825 (0.73)	2251 (0.49)	1606 (0.84)	1705 (0.84)
sandblasting	277	1825 (0.73)	2389 (0.45)	1705 (0.77)	1561 (0.94)
uses	277	1825 (0.73)	1480 (0.87)	1977 (0.64)	2007 (0.69)
emission	276	1832 (0.73)	2307 (0.47)	1667 (0.8)	1641 (0.89)
fibula	276	1832 (0.73)	1858 (0.64)	1628 (0.82)	1947 (0.72)
percentages	276	1832 (0.73)	1823 (0.66)	1621 (0.83)	1988 (0.69)
ra	276	1832 (0.73)	2389 (0.45)	2058 (0.6)	1368 (1.1)
e.max	275	1836 (0.72)	3672 (0.24)	1521 (0.9)	1463 (1)
easy	275	1836 (0.72)	1528 (0.84)	1705 (0.77)	2270 (0.58)
fibers	275	1836 (0.72)	1358 (0.95)	1941 (0.65)	2246 (0.58)
sbf	275	1836 (0.72)	1965 (0.6)	1716 (0.77)	1782 (0.8)
sixteen	275	1836 (0.72)	1396 (0.92)	1835 (0.72)	2354 (0.55)
antibiotic	274	1841 (0.72)	2251 (0.49)	1681 (0.79)	1661 (0.86)
determination	274	1841 (0.72)	1447 (0.88)	1787 (0.73)	2316 (0.56)
injury	274	1841 (0.72)	1686 (0.74)	1667 (0.8)	2108 (0.64)
lesion	274	1841 (0.72)	1383 (0.93)	1774 (0.74)	2450 (0.52)
0.4	273	1845 (0.72)	1672 (0.75)	1716 (0.77)	2075 (0.65)
considerably	273	1845 (0.72)	1647 (0.76)	1743 (0.76)	2089 (0.64)
dry	273	1845 (0.72)	1447 (0.88)	1957 (0.64)	2108 (0.64)
resultsthe	272	1848 (0.72)	#N/A	786 (1.8)	3032 (0.38)
segment	272	1848 (0.72)	1480 (0.87)	1845 (0.71)	2246 (0.58)
thermocycling	272	1848 (0.72)	2061 (0.56)	2707 (0.41)	1312 (1.1)
whom	272	1848 (0.72)	1337 (1)	1787 (0.73)	2596 (0.47)
again	271	1852 (0.71)	1528 (0.84)	1628 (0.82)	2497 (0.5)
calculate	271	1852 (0.71)	1965 (0.6)	1860 (0.7)	1730 (0.83)
cox	271	1852 (0.71)	2507 (0.42)	1923 (0.66)	1441 (1)
fluoride	271	1852 (0.71)	1438 (0.89)	1835 (0.72)	2373 (0.55)
undertaken	271	1852 (0.71)	1114 (1.2)	2058 (0.6)	2844 (0.41)
valid	271	1852 (0.71)	2045 (0.57)	1716 (0.77)	1782 (0.8)
6-month	270	1858 (0.71)	1427 (0.9)	2082 (0.59)	2089 (0.64)
abrasion	270	1858 (0.71)	2018 (0.57)	1997 (0.63)	1601 (0.91)
cycling	270	1858 (0.71)	1800 (0.67)	1835 (0.72)	1890 (0.74)
necrosis	270	1858 (0.71)	1784 (0.68)	1835 (0.72)	1904 (0.73)
pontic	269	1862 (0.71)	1321 (1)	2082 (0.59)	2316 (0.56)
practices	269	1862 (0.71)	1770 (0.69)	1835 (0.72)	1947 (0.72)
serum	269	1862 (0.71)	1784 (0.68)	1621 (0.83)	2147 (0.62)
lip	268	1865 (0.71)	1539 (0.83)	1813 (0.73)	2270 (0.58)
opening	268	1865 (0.71)	1567 (0.81)	1743 (0.76)	2316 (0.56)
roots	268	1865 (0.71)	1742 (0.7)	1813 (0.73)	2007 (0.69)
settings	268	1865 (0.71)	2507 (0.42)	2082 (0.59)	1404 (1.1)
sweden	268	1865 (0.71)	1102 (1.2)	1813 (0.73)	3816 (0.27)
biomimetic	267	1870 (0.7)	2104 (0.54)	1813 (0.73)	1730 (0.83)
face	267	1870 (0.7)	1713 (0.72)	1835 (0.72)	2035 (0.67)
pores	267	1870 (0.7)	1978 (0.59)	1845 (0.71)	1782 (0.8)
difficulty	266	1873 (0.7)	1528 (0.84)	1890 (0.68)	2228 (0.59)
includes	266	1873 (0.7)	1552 (0.82)	2106 (0.59)	1988 (0.69)
soft-tissue	266	1873 (0.7)	1770 (0.69)	2257 (0.53)	1661 (0.86)
careful	265	1876 (0.7)	1447 (0.88)	1890 (0.68)	2392 (0.54)
demonstrating	265	1876 (0.7)	2280 (0.48)	1899 (0.68)	1601 (0.91)
instead	265	1876 (0.7)	1552 (0.82)	2155 (0.57)	1966 (0.7)
transform	265	1876 (0.7)	2480 (0.43)	1697 (0.78)	1661 (0.86)
besides	264	1880 (0.69)	2418 (0.44)	2106 (0.59)	1450 (1)
consider	264	1880 (0.69)	1701 (0.73)	2058 (0.6)	1877 (0.75)
contacts	264	1880 (0.69)	1632 (0.77)	2082 (0.59)	1947 (0.72)
fields	264	1880 (0.69)	2104 (0.54)	1835 (0.72)	1763 (0.81)
reach	264	1880 (0.69)	1672 (0.75)	1813 (0.73)	2147 (0.62)
context	263	1885 (0.69)	2418 (0.44)	1705 (0.77)	1705 (0.84)
cut	263	1885 (0.69)	1363 (0.94)	1923 (0.66)	2527 (0.5)
exhibits	263	1885 (0.69)	2849 (0.35)	2058 (0.6)	1386 (1.1)
impl	263	1885 (0.69)	662 (2)	5077 (0.15)	19289 (0.015)
items	263	1885 (0.69)	1924 (0.61)	1716 (0.77)	1988 (0.69)
mental	263	1885 (0.69)	1613 (0.79)	1628 (0.82)	2547 (0.49)
mutans	263	1885 (0.69)	2945 (0.34)	1880 (0.69)	1455 (1)
nanostructured	263	1885 (0.69)	3451 (0.26)	1586 (0.86)	1571 (0.93)
outer	263	1885 (0.69)	1363 (0.94)	2280 (0.52)	2147 (0.62)
polymerase	263	1885 (0.69)	2480 (0.43)	1594 (0.85)	1797 (0.79)
promotes	263	1885 (0.69)	2757 (0.37)	1787 (0.73)	1553 (0.95)
undergo	263	1885 (0.69)	1999 (0.58)	1860 (0.7)	1811 (0.78)
construction	262	1897 (0.69)	1209 (1.1)	2386 (0.49)	2431 (0.52)
conventionally	262	1897 (0.69)	1902 (0.62)	1761 (0.75)	1988 (0.69)
cycle	262	1897 (0.69)	1999 (0.58)	1941 (0.65)	1749 (0.82)
discrepancies	262	1897 (0.69)	2173 (0.52)	2106 (0.59)	1561 (0.94)
dog	262	1897 (0.69)	1102 (1.2)	2082 (0.59)	3241 (0.34)
largest	262	1897 (0.69)	1946 (0.61)	1923 (0.66)	1797 (0.79)
owing	262	1897 (0.69)	2327 (0.47)	2016 (0.62)	1531 (1)
serious	262	1897 (0.69)	1742 (0.7)	1716 (0.77)	2188 (0.61)
stronger	262	1897 (0.69)	1495 (0.86)	2132 (0.58)	2108 (0.64)
t2	262	1897 (0.69)	4485 (0.17)	1890 (0.68)	1289 (1.2)
completion	261	1907 (0.69)	1528 (0.84)	1880 (0.69)	2373 (0.55)
perforation	261	1907 (0.69)	1924 (0.61)	1681 (0.79)	2064 (0.66)
pulp	261	1907 (0.69)	2104 (0.54)	1923 (0.66)	1705 (0.84)
twenty-four	261	1907 (0.69)	1729 (0.71)	1911 (0.67)	2024 (0.68)
vertically	261	1907 (0.69)	1552 (0.82)	1957 (0.64)	2188 (0.61)
antibiotics	260	1912 (0.68)	2081 (0.55)	1860 (0.7)	1797 (0.79)
candidate	260	1912 (0.68)	3390 (0.27)	1621 (0.83)	1579 (0.92)
cite	260	1912 (0.68)	662 (2)	5410 (0.14)	27196 (0.0074)
concerns	260	1912 (0.68)	1978 (0.59)	2177 (0.56)	1650 (0.88)
connector	260	1912 (0.68)	1396 (0.92)	2280 (0.52)	2147 (0.62)
sets	260	1912 (0.68)	1978 (0.59)	1787 (0.73)	1924 (0.72)
considerations	259	1918 (0.68)	1999 (0.58)	1890 (0.68)	1836 (0.77)
creating	259	1918 (0.68)	2227 (0.5)	1890 (0.68)	1705 (0.84)
hip	259	1918 (0.68)	1295 (1)	1997 (0.63)	2785 (0.43)
reporting	259	1918 (0.68)	2173 (0.52)	1697 (0.78)	1890 (0.74)
resin-bonded	259	1918 (0.68)	1174 (1.1)	2418 (0.48)	2547 (0.49)
sensitive	259	1918 (0.68)	1363 (0.94)	1941 (0.65)	2596 (0.47)
anodized	258	1924 (0.68)	2327 (0.47)	1574 (0.86)	1966 (0.7)
coefficients	258	1924 (0.68)	1946 (0.61)	1787 (0.73)	1988 (0.69)
european	258	1924 (0.68)	2507 (0.42)	1241 (1.1)	2497 (0.5)
global	258	1924 (0.68)	2849 (0.35)	2177 (0.56)	1386 (1.1)
split-mouth	258	1924 (0.68)	2280 (0.48)	1606 (0.84)	1955 (0.71)
taper	258	1924 (0.68)	2641 (0.39)	1504 (0.91)	1924 (0.72)
two-stage	258	1924 (0.68)	1383 (0.93)	2016 (0.62)	2465 (0.51)
us	258	1924 (0.68)	2018 (0.57)	1813 (0.73)	1904 (0.73)
aluminum	257	1932 (0.68)	1539 (0.83)	2177 (0.56)	2089 (0.64)
analyse	257	1932 (0.68)	1965 (0.6)	1860 (0.7)	1924 (0.72)
bodies	257	1932 (0.68)	2327 (0.47)	2177 (0.56)	1514 (1)
capability	257	1932 (0.68)	2547 (0.41)	1659 (0.81)	1782 (0.8)
enables	257	1932 (0.68)	2045 (0.57)	1923 (0.66)	1797 (0.79)
instrument	257	1932 (0.68)	1672 (0.75)	1743 (0.76)	2392 (0.54)
spectrometry	257	1932 (0.68)	2507 (0.42)	1716 (0.77)	1730 (0.83)
canines	256	1939 (0.67)	1924 (0.61)	1860 (0.7)	1966 (0.7)
carefully	256	1939 (0.67)	1742 (0.7)	1957 (0.64)	2035 (0.67)
fourier	256	1939 (0.67)	2280 (0.48)	1716 (0.77)	1848 (0.76)
independently	256	1939 (0.67)	2173 (0.52)	1681 (0.79)	1955 (0.71)
0.01	255	1943 (0.67)	1383 (0.93)	2308 (0.51)	1721 (0.84)
accelerate	255	1943 (0.67)	2173 (0.52)	1845 (0.71)	1820 (0.78)
inhibit	255	1943 (0.67)	2804 (0.36)	1941 (0.65)	1514 (1)
pmma	255	1943 (0.67)	2715 (0.38)	2280 (0.52)	1398 (1.1)
stabilization	255	1943 (0.67)	1427 (0.9)	2226 (0.55)	2270 (0.58)
threaded	255	1943 (0.67)	1114 (1.2)	2201 (0.55)	3241 (0.34)
analogue	254	1949 (0.67)	2227 (0.5)	1845 (0.71)	1811 (0.78)
consensus	254	1949 (0.67)	2327 (0.47)	1667 (0.8)	1904 (0.73)
incubation	254	1949 (0.67)	2018 (0.57)	1923 (0.66)	1848 (0.76)
nasal	254	1949 (0.67)	1858 (0.64)	1787 (0.73)	2108 (0.64)
pairs	254	1949 (0.67)	1660 (0.75)	2058 (0.6)	2075 (0.65)
pre	254	1949 (0.67)	2327 (0.47)	1860 (0.7)	1749 (0.82)
question	254	1949 (0.67)	1823 (0.66)	1787 (0.73)	2147 (0.62)
rapidly	254	1949 (0.67)	1672 (0.75)	2386 (0.49)	1848 (0.76)
macrophages	253	1957 (0.67)	2715 (0.38)	2868 (0.37)	1264 (1.2)
multidisciplinary	253	1957 (0.67)	1978 (0.59)	1899 (0.68)	1924 (0.72)
0.6	252	1959 (0.66)	1784 (0.68)	1923 (0.66)	2075 (0.65)
blue	252	1959 (0.66)	2227 (0.5)	1957 (0.64)	1730 (0.83)
ftir	252	1959 (0.66)	2641 (0.39)	2016 (0.62)	1553 (0.95)
hydrothermal	252	1959 (0.66)	3005 (0.33)	2177 (0.56)	1415 (1.1)
junction	252	1959 (0.66)	1552 (0.82)	1977 (0.64)	2373 (0.55)
modify	252	1959 (0.66)	2280 (0.48)	1813 (0.73)	1836 (0.77)
radiotherapy	252	1959 (0.66)	1924 (0.61)	2035 (0.61)	1868 (0.75)
take	252	1959 (0.66)	1823 (0.66)	2035 (0.61)	1947 (0.72)
woman	252	1959 (0.66)	1613 (0.79)	1743 (0.76)	2618 (0.47)
medline	251	1968 (0.66)	1552 (0.82)	1716 (0.77)	2818 (0.42)
monitoring	251	1968 (0.66)	1800 (0.67)	1880 (0.69)	2147 (0.62)
pathway	251	1968 (0.66)	4379 (0.18)	2106 (0.59)	1289 (1.2)
0.01	250	1943 (0.67)	1383 (0.93)	2308 (0.51)	1721 (0.84)
0.7	250	1971 (0.66)	1760 (0.7)	2058 (0.6)	2035 (0.67)
annual	250	1971 (0.66)	1613 (0.79)	2016 (0.62)	2270 (0.58)
custom-made	250	1971 (0.66)	1858 (0.64)	1880 (0.69)	2089 (0.64)
epithelium	250	1971 (0.66)	1468 (0.88)	1899 (0.68)	2724 (0.44)
obtaining	250	1971 (0.66)	2127 (0.53)	2448 (0.47)	1561 (0.94)
substantially	250	1971 (0.66)	1701 (0.73)	2058 (0.6)	2089 (0.64)
usa	250	1971 (0.66)	2018 (0.57)	2132 (0.58)	1774 (0.81)
weibull	250	1971 (0.66)	2173 (0.52)	1813 (0.73)	1924 (0.72)
already	249	1980 (0.66)	1760 (0.7)	1941 (0.65)	2147 (0.62)
representative	249	1980 (0.66)	1810 (0.66)	2201 (0.55)	1890 (0.74)
vascular	249	1980 (0.66)	1858 (0.64)	1705 (0.77)	2316 (0.56)
nearly	248	1983 (0.65)	1632 (0.77)	2308 (0.51)	2035 (0.67)
severity	248	1983 (0.65)	2127 (0.53)	1923 (0.66)	1868 (0.75)
wearers	248	1983 (0.65)	1713 (0.72)	1997 (0.63)	2172 (0.61)
0.25	247	1986 (0.65)	1632 (0.77)	2201 (0.55)	2128 (0.63)
3	247	1986 (0.65)	1999 (0.58)	1845 (0.71)	2064 (0.66)
edge	247	1986 (0.65)	1770 (0.69)	1890 (0.68)	2246 (0.58)
osteoblast-like	247	1986 (0.65)	1880 (0.63)	1941 (0.65)	2048 (0.67)
scaffold	247	1986 (0.65)	2676 (0.38)	1860 (0.7)	1705 (0.84)
scaffolds	247	1986 (0.65)	2904 (0.34)	1957 (0.64)	1571 (0.93)
10.1111	246	1992 (0.65)	712 (1.8)	4797 (0.17)	#N/A
deficiency	246	1992 (0.65)	1686 (0.74)	2058 (0.6)	2188 (0.61)
friction	246	1992 (0.65)	2452 (0.43)	2132 (0.58)	1616 (0.9)
habits	246	1992 (0.65)	1760 (0.7)	2035 (0.61)	2108 (0.64)
limitation	246	1992 (0.65)	2641 (0.39)	1813 (0.73)	1774 (0.81)
optimization	246	1992 (0.65)	2480 (0.43)	2177 (0.56)	1579 (0.92)
undergone	246	1992 (0.65)	1880 (0.63)	1787 (0.73)	2246 (0.58)
communication	245	1999 (0.64)	2061 (0.56)	1977 (0.64)	1904 (0.73)
[truncated: 125,451 more rows]

## Sheet: AB1
Words in abstract (without search keywords)	TP	91-24 R (%)	91-11 R (%)	12-18 R (%)	19-24 R (%)
bone	15023	1 (40)	1 (40)	1 (42)	1 (37)
patients	12944	2 (34)	2 (34)	2 (35)	3 (33)
significant	11776	3 (31)	6 (26)	4 (32)	2 (35)
materials	11771	4 (31)	5 (27)	3 (34)	5 (31)
clinical	11695	5 (31)	3 (29)	5 (30)	4 (33)
purpose	10089	6 (27)	4 (28)	6 (29)	12 (24)
significantly	9291	7 (24)	9 (20)	7 (25)	6 (28)
surface	9213	8 (24)	7 (21)	8 (25)	8 (27)
groups	8712	9 (23)	16 (17)	9 (24)	7 (27)
group	8615	10 (23)	13 (18)	11 (24)	9 (26)
evaluate	8350	11 (22)	12 (18)	10 (24)	10 (24)
conclusions	8134	12 (21)	14 (18)	13 (23)	11 (24)
material	7807	13 (21)	8 (20)	14 (21)	13 (21)
aim	7516	14 (20)	10 (18)	12 (23)	15 (18)
test	6676	15 (18)	21 (14)	15 (19)	14 (19)
patient	6421	16 (17)	15 (17)	16 (18)	17 (16)
time	6381	17 (17)	18 (17)	17 (17)	16 (17)
tissue	5997	18 (16)	20 (16)	18 (16)	18 (16)
months	5952	19 (16)	11 (18)	20 (15)	27 (14)
teeth	5903	20 (16)	17 (17)	22 (15)	22 (15)
placement	5863	21 (15)	19 (16)	19 (16)	23 (15)
control	5602	22 (15)	23 (14)	21 (15)	19 (15)
difference	5191	23 (14)	33 (11)	24 (14)	20 (15)
rate	5099	24 (13)	22 (14)	26 (13)	30 (13)
method	5097	25 (13)	26 (12)	25 (14)	25 (14)
statistically	4969	26 (13)	38 (10)	23 (14)	23 (15)
model	4751	27 (12)	40 (10)	28 (13)	26 (14)
surgery	4707	28 (12)	30 (12)	27 (13)	32 (12)
surfaces	4541	29 (12)	32 (11)	29 (13)	35 (12)
design	4504	30 (12)	39 (10)	35 (12)	28 (13)
technique	4504	30 (12)	25 (13)	31 (12)	39 (11)
maxillary	4447	32 (12)	28 (12)	30 (12)	41 (11)
properties	4389	33 (12)	60 (8.1)	39 (11)	21 (15)
mandibular	4327	34 (11)	24 (13)	34 (12)	60 (9.5)
loading	4290	35 (11)	27 (12)	31 (12)	51 (10)
follow-up	4113	36 (11)	43 (9.5)	33 (12)	40 (11)
contact	3970	37 (10)	34 (11)	38 (11)	71 (9.1)
mechanical	3963	38 (10)	56 (8.3)	47 (10)	31 (13)
edentulous	3902	39 (10)	29 (12)	40 (11)	77 (8.7)
objective	3889	40 (10)	51 (8.8)	37 (11)	43 (11)
background	3868	41 (10)	61 (8.1)	64 (8.8)	29 (13)
osseointegration	3844	42 (10)	55 (8.5)	36 (11)	44 (10)
system	3831	43 (10)	31 (12)	51 (10)	66 (9.3)
peri-implant	3828	44 (10)	77 (7.4)	44 (10)	33 (12)
surgical	3821	45 (10)	37 (11)	46 (10)	54 (10)
compare	3707	46 (10)	70 (7.8)	43 (10)	38 (11)
healing	3692	47 (10)	35 (11)	41 (10)	93 (8)
type	3671	48 (10)	53 (8.6)	48 (10)	45 (10)
influence	3657	49 (10)	49 (8.9)	42 (10)	55 (10)
formation	3633	50 (10)	48 (9)	45 (10)	56 (10)
vitro	3598	51 (9.5)	93 (6.8)	53 (9.4)	34 (12)
failure	3551	52 (9.3)	45 (9.1)	52 (9.4)	61 (9.5)
stability	3536	53 (9.3)	72 (7.7)	49 (10)	46 (10)
number	3484	54 (9.2)	47 (9)	56 (9.3)	70 (9.2)
scanning	3429	55 (9)	106 (6.5)	58 (9.2)	37 (11)
area	3411	56 (9)	52 (8.7)	55 (9.3)	74 (8.9)
assess	3404	57 (9)	147 (5.4)	50 (10)	36 (12)
mandible	3318	58 (8.7)	36 (11)	60 (9.1)	138 (6.4)
changes	3289	59 (8.7)	78 (7.4)	57 (9.3)	67 (9.3)
parameters	3273	60 (8.6)	89 (7)	63 (8.9)	52 (10)
according	3266	61 (8.6)	109 (6.4)	53 (9.4)	50 (10)
conventional	3266	61 (8.6)	57 (8.2)	75 (8.2)	64 (9.3)
specimens	3238	63 (8.5)	44 (9.2)	77 (8.1)	85 (8.3)
further	3206	64 (8.4)	93 (6.8)	76 (8.1)	48 (10)
samples	3202	65 (8.4)	102 (6.6)	72 (8.2)	47 (10)
weeks	3171	66 (8.3)	41 (10)	61 (9)	143 (6.3)
age	3168	67 (8.3)	67 (7.8)	65 (8.8)	84 (8.4)
process	3160	68 (8.3)	87 (7)	74 (8.2)	57 (10)
evaluation	3132	69 (8.2)	46 (9.1)	80 (8.1)	102 (7.6)
procedure	3114	70 (8.2)	42 (10)	71 (8.3)	121 (6.7)
cells	3113	71 (8.2)	124 (5.9)	67 (8.4)	49 (10)
strength	3104	72 (8.2)	64 (8)	103 (7.1)	64 (9.3)
factors	3101	73 (8.2)	85 (7.1)	84 (8)	68 (9.2)
abutment	3079	74 (8.1)	58 (8.2)	72 (8.2)	94 (7.9)
complications	3066	75 (8.1)	112 (6.3)	59 (9.1)	76 (8.7)
objectives	3066	75 (8.1)	88 (7)	93 (7.5)	59 (10)
soft	3060	77 (8)	68 (7.8)	66 (8.6)	98 (7.7)
marginal	3058	78 (8)	98 (6.7)	61 (9)	83 (8.4)
electron	3042	79 (8)	96 (6.7)	78 (8.1)	72 (9)
case	3005	80 (7.9)	65 (8)	87 (7.9)	94 (7.9)
posterior	2988	81 (7.9)	73 (7.7)	81 (8.1)	96 (7.9)
human	2984	82 (7.8)	81 (7.3)	83 (8)	88 (8.2)
cell	2961	83 (7.8)	154 (5.2)	78 (8.1)	53 (10)
conditions	2959	84 (7.8)	62 (8.1)	89 (7.7)	101 (7.6)
levels	2957	85 (7.8)	109 (6.4)	69 (8.3)	79 (8.6)
function	2956	86 (7.8)	50 (8.8)	91 (7.6)	114 (7)
cases	2915	87 (7.7)	63 (8)	93 (7.5)	103 (7.5)
microscopy	2909	88 (7.7)	99 (6.7)	88 (7.7)	82 (8.5)
single	2895	89 (7.6)	100 (6.6)	68 (8.4)	97 (7.8)
quality	2885	90 (7.6)	101 (6.6)	82 (8)	89 (8.1)
sites	2864	91 (7.5)	59 (8.1)	85 (8)	130 (6.6)
statistical	2861	92 (7.5)	131 (5.7)	86 (7.9)	75 (8.8)
resin	2831	93 (7.4)	75 (7.5)	119 (6.6)	87 (8.2)
long-term	2822	94 (7.4)	95 (6.7)	97 (7.4)	91 (8)
outcomes	2817	95 (7.4)	292 (3.4)	90 (7.7)	42 (11)
fracture	2816	96 (7.4)	71 (7.7)	96 (7.4)	112 (7.1)
tests	2812	97 (7.4)	143 (5.6)	104 (7.1)	63 (9.3)
greater	2753	98 (7.2)	75 (7.5)	107 (7.1)	109 (7.2)
procedures	2747	99 (7.2)	69 (7.8)	100 (7.2)	123 (6.7)
degrees	2735	100 (7.2)	157 (5.2)	112 (6.8)	62 (9.4)
maxilla	2694	101 (7.1)	66 (7.9)	92 (7.5)	155 (5.9)
outcome	2675	102 (7)	122 (6)	70 (8.3)	119 (6.8)
models	2641	103 (6.9)	189 (4.6)	113 (6.8)	69 (9.2)
approach	2629	104 (6.9)	150 (5.3)	109 (7.1)	86 (8.2)
complete	2621	105 (6.9)	80 (7.3)	114 (6.7)	127 (6.7)
alveolar	2619	106 (6.9)	83 (7.2)	101 (7.1)	139 (6.4)
improve	2580	107 (6.8)	182 (4.6)	110 (7)	79 (8.6)
functional	2575	108 (6.8)	86 (7.1)	120 (6.6)	126 (6.7)
report	2574	109 (6.8)	74 (7.6)	105 (7.1)	158 (5.7)
presence	2572	110 (6.8)	117 (6.1)	115 (6.7)	104 (7.4)
zirconia	2571	111 (6.8)	343 (3.1)	98 (7.4)	58 (10)
anterior	2566	112 (6.8)	82 (7.3)	111 (6.9)	149 (6.1)
various	2558	113 (6.7)	108 (6.4)	135 (5.9)	99 (7.7)
significance	2538	114 (6.7)	195 (4.5)	117 (6.7)	78 (8.7)
region	2529	115 (6.7)	109 (6.4)	98 (7.4)	144 (6.2)
techniques	2528	116 (6.7)	92 (6.9)	123 (6.5)	129 (6.6)
rates	2503	117 (6.6)	124 (5.9)	107 (7.1)	120 (6.8)
therefore	2501	118 (6.6)	159 (5.1)	125 (6.5)	92 (8)
average	2445	119 (6.4)	114 (6.2)	122 (6.6)	134 (6.5)
tomography	2442	120 (6.4)	270 (3.6)	95 (7.5)	90 (8)
standard	2438	121 (6.4)	142 (5.6)	124 (6.5)	111 (7.1)
six	2435	122 (6.4)	91 (6.9)	116 (6.7)	163 (5.7)
provide	2422	123 (6.4)	105 (6.6)	140 (5.8)	122 (6.7)
range	2409	124 (6.3)	97 (6.7)	126 (6.3)	153 (6)
primary	2401	125 (6.3)	164 (5)	121 (6.6)	107 (7.3)
metal	2343	126 (6.2)	102 (6.6)	128 (6.3)	162 (5.7)
insertion	2340	127 (6.2)	128 (5.8)	106 (7.1)	166 (5.6)
health	2339	128 (6.2)	167 (4.9)	132 (6)	105 (7.4)
abutments	2333	129 (6.1)	115 (6.2)	118 (6.7)	164 (5.6)
days	2320	130 (6.1)	139 (5.6)	133 (6)	128 (6.6)
risk	2293	131 (6)	198 (4.4)	127 (6.3)	108 (7.2)
composite	2285	132 (6)	120 (6.1)	181 (5)	118 (6.8)
radiographic	2254	133 (5.9)	113 (6.2)	131 (6.1)	172 (5.5)
tissues	2254	133 (5.9)	119 (6.1)	149 (5.6)	151 (6.1)
stress	2249	135 (5.9)	145 (5.4)	141 (5.8)	136 (6.5)
value	2249	135 (5.9)	166 (5)	134 (6)	125 (6.7)
possible	2233	137 (5.9)	89 (7)	146 (5.6)	199 (5.1)
removable	2226	138 (5.9)	79 (7.4)	154 (5.5)	226 (4.8)
immediate	2220	139 (5.8)	133 (5.7)	129 (6.3)	169 (5.6)
clinically	2214	140 (5.8)	104 (6.6)	148 (5.6)	184 (5.4)
load	2187	141 (5.8)	126 (5.9)	137 (5.8)	167 (5.6)
coating	2171	142 (5.7)	160 (5.1)	161 (5.4)	135 (6.5)
result	2171	142 (5.7)	107 (6.5)	158 (5.5)	188 (5.2)
structure	2137	144 (5.6)	185 (4.6)	158 (5.5)	124 (6.7)
occlusal	2133	145 (5.6)	136 (5.7)	147 (5.6)	168 (5.6)
thickness	2133	145 (5.6)	172 (4.8)	161 (5.4)	132 (6.5)
vertical	2105	147 (5.5)	148 (5.4)	139 (5.8)	175 (5.5)
regarding	2100	148 (5.5)	229 (4)	152 (5.5)	116 (6.9)
interface	2084	149 (5.5)	84 (7.1)	173 (5.1)	268 (4.3)
height	2077	150 (5.5)	129 (5.8)	138 (5.8)	230 (4.8)
research	2066	151 (5.4)	243 (3.9)	189 (4.9)	106 (7.3)
defects	2057	152 (5.4)	135 (5.7)	156 (5.5)	206 (5.1)
article	2051	153 (5.4)	54 (8.5)	252 (4.1)	321 (3.7)
impact	2049	154 (5.4)	392 (2.8)	160 (5.4)	100 (7.7)
characteristics	2035	155 (5.4)	196 (4.5)	163 (5.3)	148 (6.2)
diameter	2035	155 (5.4)	155 (5.2)	136 (5.9)	211 (5)
therapy	2034	157 (5.4)	168 (4.9)	152 (5.5)	165 (5.6)
biological	2023	158 (5.3)	318 (3.2)	156 (5.5)	112 (7.1)
initial	2018	159 (5.3)	144 (5.4)	154 (5.5)	210 (5)
implantation	2017	160 (5.3)	126 (5.9)	194 (4.9)	191 (5.2)
randomly	2002	161 (5.3)	233 (3.9)	145 (5.7)	150 (6.1)
site	1996	162 (5.3)	138 (5.6)	165 (5.3)	224 (4.8)
whether	1989	163 (5.2)	149 (5.3)	151 (5.5)	223 (4.9)
effective	1988	164 (5.2)	253 (3.8)	166 (5.3)	137 (6.5)
problem	1984	165 (5.2)	118 (6.1)	224 (4.5)	202 (5.1)
second	1983	166 (5.2)	141 (5.6)	192 (4.9)	192 (5.2)
anova	1979	167 (5.2)	313 (3.3)	167 (5.2)	115 (7)
vivo	1970	168 (5.2)	191 (4.5)	169 (5.2)	156 (5.8)
maximum	1957	169 (5.1)	193 (4.5)	170 (5.2)	160 (5.7)
ti	1952	170 (5.1)	300 (3.3)	143 (5.7)	145 (6.2)
immediately	1949	171 (5.1)	152 (5.3)	130 (6.1)	299 (4.1)
adhesion	1943	172 (5.1)	387 (2.9)	174 (5.1)	110 (7.2)
force	1938	173 (5.1)	170 (4.9)	181 (5)	182 (5.4)
activity	1925	174 (5.1)	301 (3.3)	164 (5.3)	140 (6.4)
association	1915	175 (5)	182 (4.6)	141 (5.8)	233 (4.8)
augmentation	1915	175 (5)	180 (4.6)	144 (5.7)	226 (4.8)
length	1908	177 (5)	136 (5.7)	171 (5.1)	269 (4.3)
depth	1907	178 (5)	222 (4.1)	186 (4.9)	154 (5.9)
testing	1907	178 (5)	162 (5)	187 (4.9)	202 (5.1)
digital	1905	180 (5)	827 (1.5)	206 (4.6)	81 (8.5)
least	1904	181 (5)	176 (4.7)	150 (5.6)	229 (4.8)
periodontal	1903	182 (5)	140 (5.6)	201 (4.7)	235 (4.7)
3d	1898	183 (5)	951 (1.3)	241 (4.2)	73 (9)
successful	1895	184 (5)	145 (5.4)	187 (4.9)	241 (4.7)
systems	1890	185 (5)	152 (5.3)	174 (5.1)	253 (4.6)
alloy	1889	186 (5)	161 (5.1)	208 (4.6)	196 (5.2)
support	1870	187 (4.9)	121 (6)	198 (4.8)	295 (4.1)
size	1868	188 (4.9)	201 (4.3)	183 (5)	177 (5.4)
alternative	1861	189 (4.9)	197 (4.4)	196 (4.8)	181 (5.4)
resistance	1840	190 (4.8)	248 (3.8)	214 (4.5)	152 (6)
subjects	1833	191 (4.8)	116 (6.1)	179 (5.1)	356 (3.4)
growth	1825	192 (4.8)	194 (4.5)	189 (4.9)	213 (5)
molar	1824	193 (4.8)	205 (4.2)	168 (5.2)	217 (5)
roughness	1815	194 (4.8)	326 (3.1)	195 (4.8)	145 (6.2)
amount	1809	195 (4.8)	158 (5.2)	183 (5)	280 (4.2)
terms	1809	195 (4.8)	414 (2.8)	200 (4.8)	131 (6.6)
distribution	1800	197 (4.7)	224 (4)	179 (5.1)	204 (5.1)
x-ray	1800	197 (4.7)	253 (3.8)	185 (5)	182 (5.4)
development	1785	199 (4.7)	223 (4)	214 (4.5)	176 (5.4)
retrospective	1785	199 (4.7)	273 (3.6)	174 (5.1)	185 (5.3)
areas	1784	201 (4.7)	150 (5.3)	204 (4.7)	286 (4.2)
density	1781	202 (4.7)	199 (4.4)	203 (4.7)	218 (5)
volume	1777	203 (4.7)	252 (3.8)	172 (5.1)	208 (5)
morphology	1762	204 (4.6)	315 (3.2)	197 (4.8)	157 (5.8)
attachment	1758	205 (4.6)	156 (5.2)	193 (4.9)	310 (3.9)
correlation	1757	206 (4.6)	246 (3.9)	178 (5.1)	222 (4.9)
element	1757	206 (4.6)	205 (4.2)	223 (4.5)	201 (5.1)
factor	1752	208 (4.6)	255 (3.8)	177 (5.1)	221 (4.9)
combination	1746	209 (4.6)	185 (4.6)	206 (4.6)	251 (4.6)
graft	1734	210 (4.6)	168 (4.9)	191 (4.9)	304 (4)
examination	1731	211 (4.6)	130 (5.7)	233 (4.3)	331 (3.7)
sem	1727	212 (4.5)	284 (3.5)	221 (4.5)	170 (5.5)
protocol	1723	213 (4.5)	276 (3.6)	201 (4.7)	190 (5.2)
layer	1722	214 (4.5)	172 (4.8)	237 (4.3)	256 (4.5)
esthetic	1713	215 (4.5)	200 (4.3)	199 (4.8)	262 (4.4)
gingival	1711	216 (4.5)	236 (3.9)	249 (4.1)	185 (5.3)
software	1707	217 (4.5)	535 (2.3)	226 (4.4)	132 (6.5)
assessment	1706	218 (4.5)	257 (3.8)	213 (4.5)	205 (5.1)
change	1703	219 (4.5)	230 (4)	230 (4.4)	207 (5.1)
removal	1699	220 (4.5)	180 (4.6)	219 (4.5)	271 (4.3)
baseline	1683	221 (4.4)	266 (3.6)	204 (4.7)	220 (4.9)
accuracy	1677	222 (4.4)	468 (2.5)	326 (3.5)	116 (6.9)
ability	1663	223 (4.4)	288 (3.4)	245 (4.2)	177 (5.4)
reduction	1655	224 (4.4)	281 (3.5)	235 (4.3)	198 (5.1)
position	1643	225 (4.3)	237 (3.9)	236 (4.3)	236 (4.7)
reconstruction	1643	225 (4.3)	185 (4.6)	216 (4.5)	309 (3.9)
extraction	1640	227 (4.3)	192 (4.5)	229 (4.4)	294 (4.1)
index	1638	228 (4.3)	264 (3.7)	258 (4)	199 (5.1)
lost	1630	229 (4.3)	133 (5.7)	216 (4.5)	471 (2.8)
current	1628	230 (4.3)	262 (3.7)	258 (4)	208 (5)
novel	1621	231 (4.3)	668 (1.9)	233 (4.3)	140 (6.4)
resorption	1618	232 (4.3)	177 (4.6)	216 (4.5)	335 (3.7)
final	1617	233 (4.3)	305 (3.3)	212 (4.6)	226 (4.8)
affect	1616	234 (4.3)	321 (3.2)	238 (4.3)	192 (5.2)
multiple	1611	235 (4.2)	227 (4)	274 (3.9)	231 (4.8)
behavior	1609	236 (4.2)	369 (2.9)	238 (4.3)	180 (5.4)
per	1609	236 (4.2)	209 (4.2)	247 (4.2)	267 (4.3)
images	1600	238 (4.2)	356 (3)	210 (4.6)	215 (5)
information	1597	239 (4.2)	203 (4.3)	232 (4.3)	300 (4)
finite	1587	240 (4.2)	245 (3.9)	249 (4.1)	259 (4.5)
common	1583	241 (4.2)	285 (3.5)	238 (4.3)	238 (4.7)
applications	1582	242 (4.2)	387 (2.9)	270 (4)	171 (5.5)
natural	1581	243 (4.2)	182 (4.6)	291 (3.8)	291 (4.1)
proliferation	1572	244 (4.1)	603 (2)	221 (4.5)	161 (5.7)
times	1571	245 (4.1)	262 (3.7)	264 (4)	243 (4.7)
ridge	1560	246 (4.1)	214 (4.2)	220 (4.5)	328 (3.7)
solution	1553	247 (4.1)	267 (3.6)	264 (4)	249 (4.6)
regeneration	1544	248 (4.1)	283 (3.5)	263 (4)	247 (4.6)
part	1543	249 (4.1)	174 (4.8)	225 (4.4)	407 (3.1)
retention	1535	250 (4)	179 (4.6)	268 (4)	345 (3.6)
furthermore	1532	251 (4)	450 (2.6)	284 (3.8)	174 (5.5)
laser	1532	251 (4)	444 (2.7)	258 (4)	188 (5.2)
general	1530	253 (4)	175 (4.7)	285 (3.8)	343 (3.6)
stable	1529	254 (4)	208 (4.2)	249 (4.1)	321 (3.7)
underwent	1529	254 (4)	392 (2.8)	252 (4.1)	212 (5)
variables	1525	256 (4)	335 (3.1)	244 (4.2)	239 (4.7)
life	1520	257 (4)	409 (2.8)	227 (4.4)	236 (4.7)
promising	1520	257 (4)	772 (1.6)	282 (3.9)	142 (6.3)
plaque	1513	259 (4)	233 (3.9)	288 (3.8)	281 (4.2)
limitations	1509	260 (4)	416 (2.8)	257 (4.1)	213 (5)
sinus	1506	261 (4)	215 (4.1)	208 (4.6)	387 (3.2)
specific	1501	262 (3.9)	239 (3.9)	268 (4)	304 (4)
indicate	1497	263 (3.9)	163 (5)	310 (3.6)	381 (3.3)
planning	1496	264 (3.9)	302 (3.3)	271 (3.9)	258 (4.5)
peri-implantitis	1495	265 (3.9)	734 (1.7)	298 (3.7)	147 (6.2)
ratio	1490	266 (3.9)	379 (2.9)	243 (4.2)	250 (4.6)
chemical	1485	267 (3.9)	318 (3.2)	291 (3.8)	243 (4.7)
restorative	1480	268 (3.9)	220 (4.1)	361 (3.3)	277 (4.3)
biocompatibility	1473	269 (3.9)	446 (2.6)	334 (3.4)	177 (5.4)
frequency	1470	270 (3.9)	256 (3.8)	227 (4.4)	355 (3.4)
statement	1465	271 (3.9)	212 (4.2)	365 (3.2)	289 (4.1)
regression	1463	272 (3.8)	471 (2.5)	312 (3.6)	187 (5.3)
partially	1462	273 (3.8)	202 (4.3)	276 (3.9)	359 (3.4)
surrounding	1457	274 (3.8)	218 (4.1)	306 (3.6)	323 (3.7)
role	1450	275 (3.8)	303 (3.3)	296 (3.7)	266 (4.3)
decrease	1447	276 (3.8)	298 (3.4)	280 (3.9)	287 (4.1)
successfully	1447	276 (3.8)	259 (3.7)	266 (4)	331 (3.7)
body	1443	278 (3.8)	290 (3.4)	302 (3.7)	278 (4.3)
criteria	1442	279 (3.8)	241 (3.9)	258 (4)	351 (3.5)
prospective	1441	280 (3.8)	238 (3.9)	254 (4.1)	359 (3.4)
still	1439	281 (3.8)	334 (3.1)	283 (3.8)	265 (4.4)
direct	1430	282 (3.8)	218 (4.1)	306 (3.6)	347 (3.5)
excellent	1429	283 (3.8)	341 (3.1)	363 (3.3)	225 (4.8)
screw	1426	284 (3.8)	230 (4)	285 (3.8)	348 (3.5)
acid	1424	285 (3.7)	335 (3.1)	273 (3.9)	282 (4.2)
left	1424	285 (3.7)	220 (4.1)	255 (4.1)	399 (3.1)
evidence	1418	287 (3.7)	243 (3.9)	279 (3.9)	353 (3.5)
will	1418	287 (3.7)	205 (4.2)	336 (3.4)	344 (3.6)
radiographs	1417	289 (3.7)	189 (4.6)	306 (3.6)	415 (3)
lateral	1411	290 (3.7)	261 (3.7)	247 (4.2)	372 (3.3)
side	1411	290 (3.7)	211 (4.2)	274 (3.9)	396 (3.1)
probing	1407	292 (3.7)	337 (3.1)	299 (3.7)	276 (4.3)
fabrication	1395	293 (3.7)	273 (3.6)	368 (3.2)	282 (4.2)
might	1394	294 (3.7)	327 (3.1)	246 (4.2)	329 (3.7)
cad	1393	295 (3.7)	778 (1.6)	256 (4.1)	196 (5.2)
main	1391	296 (3.7)	324 (3.2)	354 (3.3)	262 (4.4)
positive	1391	296 (3.7)	309 (3.3)	315 (3.6)	296 (4.1)
comparable	1387	298 (3.6)	373 (2.9)	302 (3.7)	271 (4.3)
failures	1386	299 (3.6)	235 (3.9)	241 (4.2)	459 (2.8)
missing	1385	300 (3.6)	307 (3.3)	312 (3.6)	302 (4)
bacterial	1381	301 (3.6)	693 (1.8)	294 (3.7)	192 (5.2)
composition	1377	302 (3.6)	390 (2.8)	342 (3.4)	253 (4.6)
literature	1377	302 (3.6)	224 (4)	314 (3.6)	380 (3.3)
distal	1376	304 (3.6)	251 (3.8)	276 (3.9)	388 (3.2)
analyze	1375	305 (3.6)	548 (2.2)	294 (3.7)	232 (4.8)
manufacturing	1375	305 (3.6)	898 (1.4)	325 (3.5)	159 (5.7)
spectroscopy	1372	307 (3.6)	510 (2.3)	271 (3.9)	260 (4.5)
enhance	1369	308 (3.6)	467 (2.6)	315 (3.6)	255 (4.5)
defect	1367	309 (3.6)	248 (3.8)	322 (3.5)	354 (3.5)
participants	1365	310 (3.6)	902 (1.4)	305 (3.7)	172 (5.5)
preparation	1363	311 (3.6)	241 (3.9)	371 (3.2)	335 (3.7)
medical	1362	312 (3.6)	466 (2.6)	329 (3.5)	245 (4.6)
hydroxyapatite	1357	313 (3.6)	171 (4.8)	403 (3)	432 (3)
torque	1356	314 (3.6)	338 (3.1)	231 (4.3)	373 (3.3)
matrix	1351	315 (3.6)	348 (3)	310 (3.6)	302 (4)
describes	1350	316 (3.6)	165 (5)	345 (3.4)	567 (2.5)
structures	1350	316 (3.6)	327 (3.1)	319 (3.5)	306 (3.9)
complex	1348	318 (3.5)	362 (2.9)	350 (3.3)	274 (4.3)
paper	1348	318 (3.5)	203 (4.3)	357 (3.3)	395 (3.1)
angle	1346	320 (3.5)	711 (1.7)	319 (3.5)	195 (5.2)
bleeding	1339	321 (3.5)	424 (2.7)	293 (3.7)	296 (4.1)
phase	1338	322 (3.5)	338 (3.1)	357 (3.3)	289 (4.1)
three-dimensional	1337	323 (3.5)	473 (2.5)	287 (3.8)	284 (4.2)
reduce	1335	324 (3.5)	487 (2.4)	342 (3.4)	246 (4.6)
expression	1331	325 (3.5)	668 (1.9)	262 (4)	257 (4.5)
postoperative	1326	326 (3.5)	373 (2.9)	332 (3.4)	293 (4.1)
prior	1325	327 (3.5)	224 (4)	322 (3.5)	426 (3)
jaw	1314	328 (3.5)	265 (3.7)	348 (3.3)	364 (3.4)
histological	1309	329 (3.4)	307 (3.3)	288 (3.8)	378 (3.3)
pure	1307	330 (3.4)	215 (4.1)	381 (3.1)	403 (3.1)
satisfaction	1305	331 (3.4)	413 (2.8)	278 (3.9)	342 (3.6)
observation	1304	332 (3.4)	239 (3.9)	302 (3.7)	471 (2.8)
healthy	1295	333 (3.4)	356 (3)	321 (3.5)	326 (3.7)
them	1294	334 (3.4)	373 (2.9)	338 (3.4)	312 (3.9)
moreover	1288	335 (3.4)	750 (1.7)	342 (3.4)	216 (5)
differentiation	1285	336 (3.4)	731 (1.7)	309 (3.6)	242 (4.7)
width	1284	337 (3.4)	349 (3)	355 (3.3)	316 (3.8)
buccal	1281	338 (3.4)	401 (2.8)	318 (3.6)	333 (3.7)
long	1277	339 (3.4)	310 (3.3)	288 (3.8)	409 (3.1)
premolar	1277	339 (3.4)	303 (3.3)	345 (3.4)	363 (3.4)
0.05	1266	341 (3.3)	384 (2.9)	451 (2.7)	274 (4.3)
linear	1265	342 (3.3)	489 (2.4)	381 (3.1)	270 (4.3)
residual	1264	343 (3.3)	329 (3.1)	299 (3.7)	390 (3.2)
cement	1262	344 (3.3)	270 (3.6)	385 (3.1)	381 (3.3)
form	1261	345 (3.3)	267 (3.6)	386 (3.1)	384 (3.2)
practice	1256	346 (3.3)	353 (3)	368 (3.2)	326 (3.7)
remaining	1255	347 (3.3)	210 (4.2)	330 (3.4)	583 (2.4)
coatings	1253	348 (3.3)	416 (2.8)	355 (3.3)	319 (3.8)
grafting	1252	349 (3.3)	232 (3.9)	361 (3.3)	491 (2.7)
provides	1250	350 (3.3)	414 (2.8)	367 (3.2)	313 (3.8)
disease	1248	351 (3.3)	401 (2.8)	357 (3.3)	329 (3.7)
cortical	1244	352 (3.3)	294 (3.4)	345 (3.4)	401 (3.1)
intraoral	1244	352 (3.3)	597 (2)	476 (2.6)	219 (4.9)
secondary	1244	352 (3.3)	503 (2.4)	350 (3.3)	296 (4.1)
lowest	1237	355 (3.3)	559 (2.2)	374 (3.2)	271 (4.3)
0.95	1234	356 (3.2)	700 (1.8)	280 (3.9)	301 (4)
measure	1226	357 (3.2)	346 (3)	340 (3.4)	378 (3.3)
condition	1222	358 (3.2)	395 (2.8)	386 (3.1)	337 (3.7)
percentage	1221	359 (3.2)	267 (3.6)	390 (3.1)	432 (3)
infection	1220	360 (3.2)	455 (2.6)	368 (3.2)	320 (3.8)
eight	1217	361 (3.2)	294 (3.4)	299 (3.7)	527 (2.6)
suitable	1214	362 (3.2)	320 (3.2)	437 (2.8)	346 (3.6)
containing	1213	363 (3.2)	390 (2.8)	334 (3.4)	374 (3.3)
variance	1209	364 (3.2)	341 (3.1)	364 (3.3)	385 (3.2)
trial	1206	365 (3.2)	492 (2.4)	393 (3.1)	306 (3.9)
water	1206	365 (3.2)	333 (3.1)	395 (3)	367 (3.3)
adjacent	1205	367 (3.2)	212 (4.2)	460 (2.7)	506 (2.7)
scores	1204	368 (3.2)	523 (2.3)	327 (3.5)	337 (3.7)
identify	1202	369 (3.2)	455 (2.6)	350 (3.3)	349 (3.5)
improvement	1200	370 (3.2)	468 (2.5)	338 (3.4)	350 (3.5)
technology	1198	371 (3.2)	711 (1.7)	434 (2.8)	234 (4.7)
calcium	1196	372 (3.1)	273 (3.6)	371 (3.2)	491 (2.7)
severe	1189	373 (3.1)	345 (3)	336 (3.4)	429 (3)
review	1185	374 (3.1)	281 (3.5)	349 (3.3)	538 (2.6)
relationship	1183	375 (3.1)	317 (3.2)	418 (2.9)	386 (3.2)
alpha	1182	376 (3.1)	655 (1.9)	468 (2.7)	248 (4.6)
point	1182	376 (3.1)	321 (3.2)	366 (3.2)	439 (2.9)
option	1181	378 (3.1)	597 (2)	341 (3.4)	314 (3.8)
necessary	1180	379 (3.1)	286 (3.5)	407 (2.9)	443 (2.9)
aims	1170	380 (3.1)	725 (1.7)	400 (3)	264 (4.4)
machine	1170	380 (3.1)	362 (2.9)	413 (2.9)	367 (3.3)
internal	1159	382 (3)	593 (2.1)	297 (3.7)	367 (3.3)
light	1159	382 (3)	276 (3.6)	515 (2.5)	396 (3.1)
superior	1159	382 (3)	503 (2.4)	498 (2.5)	285 (4.2)
cycles	1155	385 (3)	534 (2.3)	381 (3.1)	341 (3.6)
investigation	1152	386 (3)	260 (3.7)	475 (2.7)	483 (2.8)
modification	1149	387 (3)	553 (2.2)	393 (3.1)	325 (3.7)
achieve	1148	388 (3)	489 (2.4)	446 (2.8)	317 (3.8)
right	1145	389 (3)	397 (2.8)	374 (3.2)	413 (3)
questionnaire	1141	390 (3)	464 (2.6)	386 (3.1)	374 (3.3)
measurement	1139	391 (3)	379 (2.9)	377 (3.2)	432 (3)
regions	1133	392 (3)	422 (2.7)	332 (3.4)	464 (2.8)
status	1126	393 (3)	435 (2.7)	395 (3)	393 (3.2)
hard	1120	394 (2.9)	367 (2.9)	402 (3)	446 (2.9)
collagen	1116	395 (2.9)	479 (2.5)	373 (3.2)	396 (3.1)
mpa	1116	395 (2.9)	442 (2.7)	543 (2.4)	333 (3.7)
components	1115	397 (2.9)	313 (3.3)	440 (2.8)	474 (2.8)
later	1114	398 (2.9)	299 (3.4)	350 (3.3)	644 (2.2)
forces	1112	399 (2.9)	294 (3.4)	464 (2.7)	488 (2.7)
phosphate	1106	400 (2.9)	270 (3.6)	411 (2.9)	612 (2.3)
artificial	1104	401 (2.9)	503 (2.4)	482 (2.6)	337 (3.7)
device	1104	401 (2.9)	356 (3)	442 (2.8)	428 (3)
osteogenic	1104	401 (2.9)	1115 (1.1)	403 (3)	261 (4.5)
points	1102	404 (2.9)	499 (2.4)	399 (3)	381 (3.3)
cast	1098	405 (2.9)	247 (3.8)	442 (2.8)	666 (2.1)
framework	1098	405 (2.9)	310 (3.3)	432 (2.8)	520 (2.6)
commercially	1097	407 (2.9)	287 (3.4)	407 (2.9)	600 (2.3)
local	1096	408 (2.9)	338 (3.1)	428 (2.8)	477 (2.8)
measures	1096	408 (2.9)	526 (2.3)	330 (3.4)	447 (2.9)
score	1095	410 (2.9)	794 (1.6)	391 (3.1)	311 (3.9)
appropriate	1094	411 (2.9)	384 (2.9)	423 (2.9)	447 (2.9)
versus	1093	412 (2.9)	379 (2.9)	377 (3.2)	522 (2.6)
reliable	1091	413 (2.9)	392 (2.8)	419 (2.9)	455 (2.9)
male	1087	414 (2.9)	445 (2.7)	379 (3.1)	471 (2.8)
connection	1083	415 (2.8)	447 (2.6)	386 (3.1)	462 (2.8)
biomechanical	1081	416 (2.8)	442 (2.7)	413 (2.9)	437 (2.9)
lead	1079	417 (2.8)	483 (2.5)	410 (2.9)	406 (3.1)
problems	1079	417 (2.8)	228 (4)	504 (2.5)	666 (2.1)
oxide	1075	419 (2.8)	346 (3)	434 (2.8)	502 (2.7)
widely	1074	420 (2.8)	718 (1.7)	424 (2.8)	315 (3.8)
care	1072	421 (2.8)	406 (2.8)	482 (2.6)	416 (3)
seen	1069	422 (2.8)	250 (3.8)	468 (2.7)	721 (2)
molars	1068	423 (2.8)	427 (2.7)	395 (3)	495 (2.7)
degree	1067	424 (2.8)	329 (3.1)	428 (2.8)	551 (2.5)
animals	1065	425 (2.8)	258 (3.8)	405 (3)	816 (1.8)
relative	1063	426 (2.8)	395 (2.8)	445 (2.8)	468 (2.8)
location	1061	427 (2.8)	397 (2.8)	411 (2.9)	514 (2.6)
cam	1060	428 (2.8)	912 (1.4)	374 (3.2)	323 (3.7)
cause	1058	429 (2.8)	421 (2.7)	489 (2.6)	416 (3)
optimal	1056	430 (2.8)	485 (2.5)	449 (2.7)	403 (3.1)
mucosa	1055	431 (2.8)	424 (2.7)	419 (2.9)	485 (2.7)
set	1055	431 (2.8)	585 (2.1)	464 (2.7)	351 (3.5)
alloys	1054	433 (2.8)	455 (2.6)	454 (2.7)	432 (3)
plasma	1054	433 (2.8)	462 (2.6)	434 (2.8)	452 (2.9)
fit	1053	435 (2.8)	369 (2.9)	464 (2.7)	494 (2.7)
short	1053	435 (2.8)	473 (2.5)	395 (3)	479 (2.8)
controls	1052	437 (2.8)	289 (3.4)	413 (2.9)	695 (2.1)
root	1050	438 (2.8)	406 (2.8)	493 (2.6)	447 (2.9)
cemented	1048	439 (2.8)	378 (2.9)	437 (2.8)	527 (2.6)
membrane	1046	440 (2.8)	397 (2.8)	426 (2.8)	522 (2.6)
previous	1046	440 (2.8)	329 (3.1)	504 (2.5)	516 (2.6)
release	1045	442 (2.7)	930 (1.3)	400 (3)	317 (3.8)
integration	1043	443 (2.7)	447 (2.6)	428 (2.8)	474 (2.8)
inflammation	1041	444 (2.7)	514 (2.3)	526 (2.4)	364 (3.4)
acceptable	1038	445 (2.7)	489 (2.4)	468 (2.7)	414 (3)
supporting	1036	446 (2.7)	323 (3.2)	413 (2.9)	656 (2.2)
ct	1035	447 (2.7)	434 (2.7)	380 (3.1)	583 (2.4)
designs	1035	447 (2.7)	365 (2.9)	581 (2.3)	443 (2.9)
distance	1035	447 (2.7)	514 (2.3)	451 (2.7)	411 (3.1)
cbct	1034	450 (2.7)	2599 (0.39)	421 (2.9)	240 (4.7)
wear	1032	451 (2.7)	510 (2.3)	489 (2.6)	390 (3.2)
subsequent	1031	452 (2.7)	435 (2.7)	482 (2.6)	461 (2.8)
concentration	1027	453 (2.7)	575 (2.1)	446 (2.8)	390 (3.2)
female	1026	454 (2.7)	435 (2.7)	454 (2.7)	502 (2.7)
against	1025	455 (2.7)	838 (1.5)	498 (2.5)	308 (3.9)
bone-implant	1025	455 (2.7)	290 (3.4)	428 (2.8)	746 (1.9)
day	1025	455 (2.7)	416 (2.8)	472 (2.7)	506 (2.7)
maintenance	1024	458 (2.7)	350 (3)	446 (2.8)	581 (2.4)
since	1024	458 (2.7)	366 (2.9)	460 (2.7)	567 (2.5)
features	1020	460 (2.7)	503 (2.4)	442 (2.8)	454 (2.9)
additionally	1019	461 (2.7)	1016 (1.2)	494 (2.6)	291 (4.1)
crestal	1014	462 (2.7)	461 (2.6)	392 (3.1)	592 (2.4)
until	1012	463 (2.7)	409 (2.8)	460 (2.7)	551 (2.5)
glass	1007	464 (2.6)	316 (3.2)	521 (2.5)	607 (2.3)
population	1007	464 (2.6)	382 (2.9)	487 (2.6)	556 (2.5)
beam	1006	466 (2.6)	1085 (1.1)	360 (3.3)	357 (3.4)
central	1006	466 (2.6)	486 (2.5)	440 (2.8)	502 (2.7)
acrylic	997	468 (2.6)	384 (2.9)	407 (2.9)	670 (2.1)
reference	993	469 (2.6)	634 (2)	508 (2.5)	374 (3.3)
energy	992	470 (2.6)	617 (2)	424 (2.8)	429 (3)
porous	991	471 (2.6)	450 (2.6)	534 (2.4)	479 (2.8)
critical	990	472 (2.6)	503 (2.4)	526 (2.4)	424 (3)
inflammatory	988	473 (2.6)	581 (2.1)	522 (2.4)	388 (3.2)
upper	985	474 (2.6)	427 (2.7)	526 (2.4)	518 (2.6)
normal	984	475 (2.6)	362 (2.9)	512 (2.5)	589 (2.4)
ceramics	982	476 (2.6)	455 (2.6)	589 (2.3)	458 (2.9)
predictable	982	476 (2.6)	367 (2.9)	479 (2.6)	627 (2.2)
tukey	981	478 (2.6)	772 (1.6)	482 (2.6)	357 (3.4)
examine	980	479 (2.6)	420 (2.7)	504 (2.5)	551 (2.5)
management	980	479 (2.6)	484 (2.5)	496 (2.5)	495 (2.7)
bacteria	979	481 (2.6)	878 (1.4)	497 (2.5)	340 (3.7)
base	979	481 (2.6)	356 (3)	573 (2.3)	557 (2.5)
scale	979	481 (2.6)	608 (2)	468 (2.7)	424 (3)
stresses	978	484 (2.6)	350 (3)	522 (2.4)	600 (2.3)
adhesive	976	485 (2.6)	526 (2.3)	540 (2.4)	429 (3)
cavity	975	486 (2.6)	406 (2.8)	515 (2.5)	570 (2.4)
scans	973	487 (2.6)	1147 (1.1)	581 (2.3)	288 (4.1)
bone-to-implant	970	488 (2.6)	416 (2.8)	327 (3.5)	950 (1.5)
cumulative	969	489 (2.5)	373 (2.9)	413 (2.9)	762 (1.9)
efficacy	969	489 (2.5)	634 (2)	577 (2.3)	374 (3.3)
comparing	968	491 (2.5)	734 (1.7)	454 (2.7)	394 (3.1)
particles	967	492 (2.5)	435 (2.7)	549 (2.4)	532 (2.6)
seven	967	492 (2.5)	401 (2.8)	437 (2.8)	687 (2.1)
negative	966	494 (2.5)	652 (1.9)	454 (2.7)	439 (2.9)
corresponding	965	495 (2.5)	427 (2.7)	515 (2.5)	566 (2.5)
adequate	963	496 (2.5)	473 (2.5)	480 (2.6)	562 (2.5)
complication	962	497 (2.5)	668 (1.9)	406 (3)	488 (2.7)
obtain	961	498 (2.5)	588 (2.1)	487 (2.6)	456 (2.9)
demonstrate	957	499 (2.5)	523 (2.3)	492 (2.6)	512 (2.7)
laboratory	955	500 (2.5)	350 (3)	692 (2)	532 (2.6)
microscope	955	500 (2.5)	548 (2.2)	501 (2.5)	479 (2.8)
presents	954	502 (2.5)	435 (2.7)	543 (2.4)	557 (2.5)
previously	953	503 (2.5)	353 (3)	535 (2.4)	644 (2.2)
2012	951	504 (2.5)	#N/A	102 (7.1)	2230 (0.58)
deposition	950	505 (2.5)	566 (2.2)	482 (2.6)	495 (2.7)
modulus	950	505 (2.5)	666 (1.9)	628 (2.2)	366 (3.4)
fully	949	507 (2.5)	610 (2)	555 (2.4)	407 (3.1)
definitive	946	508 (2.5)	560 (2.2)	432 (2.8)	557 (2.5)
field	946	508 (2.5)	803 (1.5)	508 (2.5)	370 (3.3)
grafts	944	510 (2.5)	324 (3.2)	514 (2.5)	767 (1.9)
ten	944	510 (2.5)	373 (2.9)	472 (2.7)	746 (1.9)
pain	942	512 (2.5)	585 (2.1)	449 (2.7)	532 (2.6)
optical	940	513 (2.5)	778 (1.6)	476 (2.6)	401 (3.1)
osseointegrated	940	513 (2.5)	215 (4.1)	558 (2.3)	1331 (1.1)
bonding	939	515 (2.5)	369 (2.9)	632 (2.1)	589 (2.4)
exposure	939	515 (2.5)	422 (2.7)	549 (2.4)	597 (2.3)
sd	938	517 (2.5)	542 (2.3)	451 (2.7)	574 (2.4)
deviation	935	518 (2.5)	1208 (1)	712 (1.9)	279 (4.3)
horizontal	932	519 (2.5)	588 (2.1)	494 (2.6)	495 (2.7)
crest	930	520 (2.4)	329 (3.1)	489 (2.6)	843 (1.7)
lack	930	520 (2.4)	526 (2.3)	532 (2.4)	529 (2.6)
physical	929	522 (2.4)	579 (2.1)	589 (2.3)	447 (2.9)
useful	929	522 (2.4)	372 (2.9)	549 (2.4)	675 (2.1)
loads	928	524 (2.4)	473 (2.5)	522 (2.4)	587 (2.4)
except	927	525 (2.4)	579 (2.1)	610 (2.2)	436 (2.9)
despite	925	526 (2.4)	518 (2.3)	589 (2.3)	502 (2.7)
imaging	922	527 (2.4)	610 (2)	501 (2.5)	486 (2.7)
commonly	921	528 (2.4)	563 (2.2)	599 (2.2)	462 (2.8)
dimensions	921	528 (2.4)	526 (2.3)	522 (2.4)	548 (2.5)
poor	921	528 (2.4)	533 (2.3)	579 (2.3)	511 (2.7)
relevant	920	531 (2.4)	593 (2.1)	426 (2.8)	587 (2.4)
antibacterial	919	532 (2.4)	2715 (0.37)	649 (2.1)	251 (4.6)
series	919	532 (2.4)	447 (2.6)	573 (2.3)	600 (2.3)
subsequently	919	532 (2.4)	597 (2)	597 (2.2)	447 (2.9)
prevent	918	535 (2.4)	684 (1.8)	526 (2.4)	443 (2.9)
corrosion	917	536 (2.4)	720 (1.7)	564 (2.3)	399 (3.1)
fractures	917	536 (2.4)	427 (2.7)	526 (2.4)	665 (2.1)
bond	916	538 (2.4)	450 (2.6)	610 (2.2)	577 (2.4)
environment	916	538 (2.4)	634 (2)	537 (2.4)	465 (2.8)
free	916	538 (2.4)	575 (2.1)	577 (2.3)	477 (2.8)
newly	914	541 (2.4)	382 (2.9)	555 (2.4)	711 (2)
does	910	542 (2.4)	450 (2.6)	537 (2.4)	644 (2.2)
2010	909	543 (2.4)	132 (5.7)	1158 (1.2)	2556 (0.47)
profile	909	543 (2.4)	725 (1.7)	480 (2.6)	468 (2.8)
develop	908	545 (2.4)	617 (2)	563 (2.3)	468 (2.8)
favorable	906	546 (2.4)	655 (1.9)	526 (2.4)	479 (2.8)
accurate	902	547 (2.4)	626 (2)	655 (2.1)	423 (3)
independent	901	548 (2.4)	684 (1.8)	511 (2.5)	483 (2.8)
esthetics	896	549 (2.4)	409 (2.8)	587 (2.3)	692 (2.1)
promote	895	550 (2.4)	1016 (1.2)	571 (2.3)	359 (3.4)
shape	894	551 (2.4)	550 (2.2)	642 (2.1)	506 (2.7)
completely	893	552 (2.3)	401 (2.8)	602 (2.2)	701 (2)
dentists	891	553 (2.3)	479 (2.5)	637 (2.1)	578 (2.4)
individual	890	554 (2.3)	424 (2.7)	581 (2.3)	692 (2.1)
dentition	886	555 (2.3)	455 (2.6)	622 (2.2)	636 (2.2)
orthopedic	886	555 (2.3)	878 (1.4)	512 (2.5)	420 (3)
int	885	557 (2.3)	185 (4.6)	818 (1.7)	1603 (0.89)
temperature	885	557 (2.3)	604 (2)	596 (2.2)	506 (2.7)
2009	884	559 (2.3)	123 (6)	1568 (0.84)	3019 (0.37)
authors	884	559 (2.3)	435 (2.7)	558 (2.3)	731 (2)
histomorphometric	883	561 (2.3)	409 (2.8)	454 (2.7)	950 (1.5)
image	883	561 (2.3)	575 (2.1)	555 (2.4)	557 (2.5)
porcelain	882	563 (2.3)	279 (3.5)	624 (2.2)	1091 (1.4)
women	881	564 (2.3)	539 (2.3)	460 (2.7)	723 (2)
absence	877	565 (2.3)	588 (2.1)	515 (2.5)	583 (2.4)
protein	876	566 (2.3)	725 (1.7)	558 (2.3)	466 (2.8)
relation	874	567 (2.3)	462 (2.6)	564 (2.3)	723 (2)
individuals	864	568 (2.3)	725 (1.7)	569 (2.3)	486 (2.7)
reaction	862	569 (2.3)	535 (2.3)	547 (2.4)	649 (2.2)
stage	862	569 (2.3)	500 (2.4)	680 (2)	573 (2.4)
dogs	861	571 (2.3)	292 (3.4)	515 (2.5)	1367 (1.1)
minimal	859	572 (2.3)	495 (2.4)	647 (2.1)	615 (2.3)
aesthetic	857	573 (2.3)	878 (1.4)	564 (2.3)	439 (2.9)
pattern	857	573 (2.3)	518 (2.3)	587 (2.3)	644 (2.2)
arch	855	575 (2.2)	597 (2)	697 (1.9)	495 (2.7)
space	854	576 (2.2)	471 (2.5)	662 (2.1)	649 (2.2)
remains	852	577 (2.2)	759 (1.6)	688 (2)	420 (3)
chewing	851	578 (2.2)	588 (2.1)	569 (2.3)	606 (2.3)
quantitative	851	578 (2.2)	673 (1.9)	515 (2.5)	581 (2.4)
median	849	580 (2.2)	693 (1.8)	585 (2.3)	529 (2.6)
approximately	847	581 (2.2)	401 (2.8)	672 (2)	770 (1.9)
describe	847	581 (2.2)	479 (2.5)	535 (2.4)	790 (1.8)
surgeons	847	581 (2.2)	473 (2.5)	549 (2.4)	782 (1.8)
fixation	845	584 (2.2)	356 (3)	602 (2.2)	938 (1.6)
premolars	844	585 (2.2)	432 (2.7)	558 (2.3)	864 (1.7)
allows	843	586 (2.2)	539 (2.3)	549 (2.4)	701 (2)
university	842	587 (2.2)	693 (1.8)	476 (2.6)	638 (2.2)
fluid	841	588 (2.2)	634 (2)	571 (2.3)	599 (2.3)
topography	841	588 (2.2)	796 (1.6)	543 (2.4)	514 (2.6)
thermal	840	590 (2.2)	556 (2.2)	680 (2)	578 (2.4)
traditional	840	590 (2.2)	675 (1.8)	668 (2)	500 (2.7)
apical	839	592 (2.2)	640 (2)	589 (2.3)	583 (2.4)
minimum	838	593 (2.2)	581 (2.1)	622 (2.2)	605 (2.3)
2011	836	594 (2.2)	178 (4.6)	760 (1.8)	2950 (0.38)
directly	836	594 (2.2)	535 (2.3)	624 (2.2)	656 (2.2)
flap	836	594 (2.2)	531 (2.3)	585 (2.3)	701 (2)
having	835	597 (2.2)	496 (2.4)	624 (2.2)	695 (2.1)
universal	832	598 (2.2)	725 (1.7)	655 (2.1)	491 (2.7)
aspects	831	599 (2.2)	550 (2.2)	579 (2.3)	695 (2.1)
devices	830	600 (2.2)	678 (1.8)	630 (2.2)	544 (2.5)
masticatory	830	600 (2.2)	644 (1.9)	624 (2.2)	574 (2.4)
content	828	602 (2.2)	688 (1.8)	617 (2.2)	554 (2.5)
impression	828	602 (2.2)	634 (2)	564 (2.3)	632 (2.2)
frequently	827	604 (2.2)	518 (2.3)	610 (2.2)	716 (2)
machined	825	605 (2.2)	455 (2.6)	599 (2.2)	843 (1.7)
cone	824	606 (2.2)	1720 (0.7)	464 (2.7)	416 (3)
increases	824	606 (2.2)	610 (2)	642 (2.1)	589 (2.4)
stem	821	608 (2.2)	1456 (0.86)	532 (2.4)	403 (3.1)
clinicians	819	609 (2.2)	703 (1.8)	668 (2)	522 (2.6)
experience	818	610 (2.2)	560 (2.2)	686 (2)	615 (2.3)
sufficient	818	610 (2.2)	539 (2.3)	573 (2.3)	760 (1.9)
patterns	817	612 (2.1)	503 (2.4)	699 (1.9)	656 (2.2)
recent	817	612 (2.1)	542 (2.3)	707 (1.9)	615 (2.3)
introduction	816	614 (2.1)	755 (1.7)	581 (2.3)	562 (2.5)
mainly	815	615 (2.1)	546 (2.2)	651 (2.1)	674 (2.1)
provisional	815	615 (2.1)	478 (2.5)	602 (2.2)	825 (1.8)
advantages	813	617 (2.1)	553 (2.2)	662 (2.1)	662 (2.2)
reports	809	618 (2.1)	387 (2.9)	677 (2)	929 (1.6)
allow	808	619 (2.1)	535 (2.3)	542 (2.4)	823 (1.8)
screws	808	619 (2.1)	526 (2.3)	680 (2)	687 (2.1)
delivery	807	621 (2.1)	951 (1.3)	543 (2.4)	520 (2.6)
contrast	805	622 (2.1)	514 (2.3)	668 (2)	728 (2)
mesial	804	623 (2.1)	678 (1.8)	564 (2.3)	649 (2.2)
caries	802	624 (2.1)	493 (2.4)	716 (1.9)	707 (2)
cohort	802	624 (2.1)	1048 (1.2)	607 (2.2)	459 (2.8)
floor	802	624 (2.1)	560 (2.2)	547 (2.4)	794 (1.8)
adult	800	627 (2.1)	400 (2.8)	637 (2.1)	1029 (1.4)
viability	799	628 (2.1)	1702 (0.7)	662 (2.1)	359 (3.4)
ci	798	629 (2.1)	1702 (0.7)	498 (2.5)	426 (3)
protocols	797	630 (2.1)	833 (1.5)	651 (2.1)	516 (2.6)
essential	794	631 (2.1)	813 (1.5)	719 (1.9)	474 (2.8)
improving	794	631 (2.1)	1135 (1.1)	602 (2.2)	457 (2.9)
responses	793	633 (2.1)	610 (2)	608 (2.2)	695 (2.1)
simple	790	634 (2.1)	494 (2.4)	688 (2)	772 (1.9)
incidence	789	635 (2.1)	647 (1.9)	589 (2.3)	704 (2)
bioactive	788	636 (2.1)	697 (1.8)	677 (2)	580 (2.4)
longer	788	636 (2.1)	617 (2)	610 (2.2)	707 (2)
measuring	788	636 (2.1)	595 (2.1)	610 (2.2)	736 (2)
thin	788	636 (2.1)	503 (2.4)	619 (2.2)	840 (1.7)
damage	786	640 (2.1)	626 (2)	781 (1.7)	567 (2.5)
gap	786	640 (2.1)	626 (2)	668 (2)	649 (2.2)
particularly	786	640 (2.1)	678 (1.8)	677 (2)	600 (2.3)
mandibles	783	643 (2.1)	479 (2.5)	549 (2.4)	1058 (1.4)
third	782	644 (2.1)	518 (2.3)	703 (1.9)	751 (1.9)
production	780	645 (2.1)	813 (1.5)	674 (2)	542 (2.5)
able	779	646 (2)	768 (1.6)	508 (2.5)	707 (2)
ha	778	647 (2)	353 (3)	863 (1.6)	901 (1.6)
examinations	776	648 (2)	510 (2.3)	630 (2.2)	875 (1.7)
one-way	776	648 (2)	1388 (0.9)	649 (2.1)	416 (3)
given	774	650 (2)	500 (2.4)	688 (2)	798 (1.8)
sections	774	650 (2)	294 (3.4)	757 (1.8)	1383 (1)
produce	771	652 (2)	581 (2.1)	712 (1.9)	684 (2.1)
seems	771	652 (2)	587 (2.1)	632 (2.1)	772 (1.9)
biofilm	769	654 (2)	2238 (0.48)	642 (2.1)	371 (3.3)
experiments	769	654 (2)	820 (1.5)	750 (1.8)	506 (2.7)
gender	769	654 (2)	686 (1.8)	617 (2.2)	695 (2.1)
diagnosis	768	657 (2)	663 (1.9)	693 (2)	640 (2.2)
men	767	658 (2)	604 (2)	540 (2.4)	875 (1.7)
week	767	658 (2)	564 (2.2)	642 (2.1)	798 (1.8)
blocks	766	660 (2)	1035 (1.2)	589 (2.3)	544 (2.5)
consecutive	766	660 (2)	450 (2.6)	610 (2.2)	1130 (1.3)
neck	764	662 (2)	675 (1.8)	619 (2.2)	723 (2)
resonance	764	662 (2)	617 (2)	558 (2.3)	840 (1.7)
alkaline	762	664 (2)	813 (1.5)	573 (2.3)	662 (2.2)
animal	762	664 (2)	523 (2.3)	610 (2.2)	950 (1.5)
finally	762	664 (2)	924 (1.4)	698 (1.9)	512 (2.7)
history	762	664 (2)	700 (1.8)	667 (2)	644 (2.2)
acid-etched	760	668 (2)	542 (2.3)	648 (2.1)	864 (1.7)
strain	760	668 (2)	650 (1.9)	608 (2.2)	772 (1.9)
bilateral	759	670 (2)	595 (2.1)	537 (2.4)	929 (1.6)
regardless	759	670 (2)	1100 (1.1)	599 (2.2)	536 (2.6)
technical	759	670 (2)	782 (1.6)	637 (2.1)	627 (2.2)
assay	757	673 (2)	1196 (1.1)	597 (2.2)	526 (2.6)
effectiveness	757	673 (2)	924 (1.4)	728 (1.8)	500 (2.7)
knowledge	756	675 (2)	720 (1.7)	662 (2.1)	649 (2.2)
relatively	756	675 (2)	500 (2.4)	728 (1.8)	807 (1.8)
canine	755	677 (2)	588 (2.1)	632 (2.1)	820 (1.8)
osteogenesis	752	678 (2)	878 (1.4)	801 (1.7)	488 (2.7)
rabbits	750	679 (2)	496 (2.4)	602 (2.2)	1076 (1.4)
rats	747	680 (2)	691 (1.8)	674 (2)	692 (2.1)
substrate	745	681 (2)	652 (1.9)	728 (1.8)	675 (2.1)
recently	744	682 (2)	617 (2)	642 (2.1)	807 (1.8)
must	743	683 (2)	470 (2.5)	772 (1.8)	911 (1.6)
fatigue	742	684 (2)	708 (1.7)	680 (2)	680 (2.1)
comparisons	741	685 (1.9)	750 (1.7)	810 (1.7)	570 (2.4)
scan	740	686 (1.9)	1408 (0.88)	765 (1.8)	409 (3.1)
incisor	739	687 (1.9)	688 (1.8)	686 (2)	711 (2)
dent	737	688 (1.9)	427 (2.7)	991 (1.4)	831 (1.7)
facial	737	688 (1.9)	570 (2.1)	672 (2)	864 (1.7)
considering	734	690 (1.9)	1058 (1.2)	787 (1.7)	466 (2.8)
osteoblasts	734	690 (1.9)	817 (1.5)	641 (2.1)	670 (2.1)
society	734	690 (1.9)	972 (1.3)	384 (3.1)	1029 (1.4)
external	733	693 (1.9)	887 (1.4)	501 (2.5)	777 (1.9)
nine	730	694 (1.9)	568 (2.1)	632 (2.1)	970 (1.5)
frameworks	729	695 (1.9)	575 (2.1)	693 (2)	855 (1.7)
great	729	695 (1.9)	799 (1.6)	716 (1.9)	615 (2.3)
autogenous	728	697 (1.9)	464 (2.6)	722 (1.9)	1088 (1.4)
regard	725	698 (1.9)	531 (2.3)	637 (2.1)	1091 (1.4)
gold	724	699 (1.9)	432 (2.7)	805 (1.7)	1066 (1.4)
hygiene	721	700 (1.9)	557 (2.2)	883 (1.6)	751 (1.9)
interaction	721	700 (1.9)	852 (1.5)	719 (1.9)	612 (2.3)
key	718	702 (1.9)	838 (1.5)	707 (1.9)	632 (2.2)
viable	718	702 (1.9)	857 (1.5)	658 (2.1)	675 (2.1)
axial	717	704 (1.9)	655 (1.9)	750 (1.8)	746 (1.9)
help	716	705 (1.9)	857 (1.5)	726 (1.9)	615 (2.3)
processes	716	705 (1.9)	755 (1.7)	767 (1.8)	638 (2.2)
challenge	715	707 (1.9)	936 (1.3)	774 (1.7)	554 (2.5)
class	715	707 (1.9)	647 (1.9)	742 (1.8)	767 (1.9)
half	715	707 (1.9)	626 (2)	716 (1.9)	802 (1.8)
satisfactory	715	707 (1.9)	597 (2)	787 (1.7)	772 (1.9)
together	714	711 (1.9)	609 (2)	726 (1.9)	807 (1.8)
suggests	712	712 (1.9)	570 (2.1)	703 (1.9)	920 (1.6)
interval	711	713 (1.9)	746 (1.7)	710 (1.9)	711 (2)
osteoblast	710	714 (1.9)	857 (1.5)	632 (2.1)	736 (2)
phosphatase	710	714 (1.9)	844 (1.5)	619 (2.2)	758 (1.9)
blood	709	716 (1.9)	742 (1.7)	742 (1.8)	687 (2.1)
strategy	709	716 (1.9)	1528 (0.81)	851 (1.6)	412 (3.1)
tool	708	718 (1.9)	936 (1.3)	719 (1.9)	600 (2.3)
specimen	706	719 (1.9)	610 (2)	787 (1.7)	780 (1.9)
cellular	705	720 (1.9)	1009 (1.2)	662 (2.1)	627 (2.2)
choice	703	721 (1.8)	644 (1.9)	857 (1.6)	728 (2)
bonded	701	722 (1.8)	566 (2.2)	787 (1.7)	864 (1.7)
repair	701	722 (1.8)	738 (1.7)	883 (1.6)	623 (2.2)
cross-sectional	700	724 (1.8)	1092 (1.1)	781 (1.7)	535 (2.6)
way	698	725 (1.8)	796 (1.6)	684 (2)	751 (1.9)
bic	697	726 (1.8)	887 (1.4)	472 (2.7)	1006 (1.5)
concentrations	697	726 (1.8)	742 (1.7)	767 (1.8)	704 (2)
prevalence	697	726 (1.8)	902 (1.4)	740 (1.8)	623 (2.2)
bovine	696	729 (1.8)	813 (1.5)	589 (2.3)	846 (1.7)
capacity	696	729 (1.8)	1009 (1.2)	710 (1.9)	607 (2.3)
histologic	696	729 (1.8)	344 (3)	734 (1.8)	1885 (0.72)
majority	696	729 (1.8)	552 (2.2)	750 (1.8)	974 (1.5)
occur	696	729 (1.8)	518 (2.3)	760 (1.8)	1029 (1.4)
original	693	734 (1.8)	617 (2)	734 (1.8)	885 (1.7)
alone	692	735 (1.8)	604 (2)	772 (1.8)	851 (1.7)
include	692	735 (1.8)	557 (2.2)	851 (1.6)	864 (1.7)
lingual	692	735 (1.8)	572 (2.1)	787 (1.7)	901 (1.6)
color	691	738 (1.8)	852 (1.5)	883 (1.6)	592 (2.4)
confidence	689	739 (1.8)	1009 (1.2)	651 (2.1)	684 (2.1)
diffraction	689	739 (1.8)	1009 (1.2)	750 (1.8)	597 (2.3)
place	689	739 (1.8)	487 (2.4)	857 (1.6)	1029 (1.4)
concept	688	742 (1.8)	688 (1.8)	746 (1.8)	794 (1.8)
slightly	688	742 (1.8)	626 (2)	787 (1.7)	831 (1.7)
difficult	685	744 (1.8)	542 (2.3)	767 (1.8)	1029 (1.4)
hardness	685	744 (1.8)	1196 (1.1)	818 (1.7)	529 (2.6)
p0.05	685	744 (1.8)	951 (1.3)	422 (2.9)	1140 (1.3)
metallic	683	747 (1.8)	697 (1.8)	734 (1.8)	816 (1.8)
gene	681	748 (1.8)	1344 (0.93)	628 (2.2)	626 (2.2)
females	680	749 (1.8)	940 (1.3)	661 (2.1)	741 (2)
tensile	680	749 (1.8)	553 (2.2)	1003 (1.4)	816 (1.8)
wiley	680	749 (1.8)	305 (3.3)	658 (2.1)	5104 (0.16)
mucosal	679	752 (1.8)	789 (1.6)	740 (1.8)	755 (1.9)
static	679	752 (1.8)	1092 (1.1)	843 (1.6)	544 (2.5)
jaws	678	754 (1.8)	597 (2)	722 (1.9)	996 (1.5)
remodeling	677	755 (1.8)	705 (1.8)	674 (2)	920 (1.6)
direction	676	756 (1.8)	678 (1.8)	787 (1.7)	807 (1.8)
appearance	675	757 (1.8)	617 (2)	801 (1.7)	890 (1.6)
particular	675	757 (1.8)	644 (1.9)	728 (1.8)	938 (1.6)
simultaneous	674	759 (1.8)	763 (1.6)	796 (1.7)	744 (2)
smaller	674	759 (1.8)	827 (1.5)	812 (1.7)	680 (2.1)
guide	673	761 (1.8)	930 (1.3)	843 (1.6)	610 (2.3)
providing	673	761 (1.8)	852 (1.5)	812 (1.7)	670 (2.1)
mode	672	763 (1.8)	746 (1.7)	705 (1.9)	840 (1.7)
rat	672	763 (1.8)	844 (1.5)	684 (2)	794 (1.8)
japan	670	765 (1.8)	1048 (1.2)	454 (2.7)	1051 (1.4)
discussion	669	766 (1.8)	280 (3.5)	1165 (1.2)	1948 (0.69)
existing	669	766 (1.8)	671 (1.9)	836 (1.6)	807 (1.8)
selection	669	766 (1.8)	643 (1.9)	836 (1.6)	851 (1.7)
attachments	668	769 (1.8)	604 (2)	739 (1.8)	1014 (1.4)
dynamic	668	769 (1.8)	1022 (1.2)	997 (1.4)	536 (2.6)
0	666	771 (1.8)	912 (1.4)	767 (1.8)	680 (2.1)
reducing	666	771 (1.8)	1075 (1.2)	883 (1.6)	562 (2.5)
endosseous	665	773 (1.7)	276 (3.6)	1095 (1.3)	2276 (0.56)
leading	664	774 (1.7)	1147 (1.1)	781 (1.7)	592 (2.4)
occlusion	664	774 (1.7)	655 (1.9)	760 (1.8)	929 (1.6)
screw-retained	664	774 (1.7)	995 (1.3)	655 (2.1)	767 (1.9)
another	663	777 (1.7)	610 (2)	734 (1.8)	1040 (1.4)
sandblasted	663	777 (1.7)	759 (1.6)	699 (1.9)	880 (1.7)
block	662	779 (1.7)	827 (1.5)	728 (1.8)	782 (1.8)
visual	662	779 (1.7)	1041 (1.2)	712 (1.9)	675 (2.1)
coronal	661	781 (1.7)	671 (1.9)	883 (1.6)	798 (1.8)
elastic	661	781 (1.7)	930 (1.3)	843 (1.6)	637 (2.2)
mechanism	661	781 (1.7)	844 (1.5)	940 (1.5)	640 (2.2)
orthodontic	661	781 (1.7)	661 (1.9)	757 (1.8)	938 (1.6)
tio2	661	781 (1.7)	1041 (1.2)	695 (2)	707 (2)
zone	660	786 (1.7)	782 (1.6)	760 (1.8)	790 (1.8)
diseases	659	787 (1.7)	1441 (0.87)	851 (1.6)	518 (2.6)
wide	659	787 (1.7)	686 (1.8)	728 (1.8)	947 (1.6)
evaluating	657	789 (1.7)	838 (1.5)	829 (1.7)	723 (2)
simulation	657	789 (1.7)	868 (1.4)	781 (1.7)	731 (2)
gain	656	791 (1.7)	862 (1.5)	756 (1.8)	762 (1.9)
twenty	656	791 (1.7)	768 (1.6)	688 (2)	920 (1.6)
none	655	793 (1.7)	650 (1.9)	746 (1.8)	1006 (1.5)
units	655	793 (1.7)	663 (1.9)	843 (1.6)	864 (1.7)
connective	654	795 (1.7)	581 (2.1)	870 (1.6)	978 (1.5)
males	654	795 (1.7)	940 (1.3)	699 (1.9)	770 (1.9)
bar	652	797 (1.7)	498 (2.4)	916 (1.5)	1130 (1.3)
lithium	652	797 (1.7)	2762 (0.36)	796 (1.7)	437 (2.9)
interest	649	799 (1.7)	919 (1.4)	746 (1.8)	755 (1.9)
maxillofac	649	799 (1.7)	310 (3.3)	1108 (1.2)	1865 (0.73)
ions	647	801 (1.7)	1027 (1.2)	863 (1.6)	623 (2.2)
culture	645	802 (1.7)	782 (1.6)	742 (1.8)	864 (1.7)
mesenchymal	645	802 (1.7)	1862 (0.62)	695 (2)	572 (2.4)
positions	645	802 (1.7)	884 (1.4)	840 (1.6)	721 (2)
signs	644	805 (1.7)	610 (2)	874 (1.6)	959 (1.5)
generally	642	806 (1.7)	655 (1.9)	805 (1.7)	987 (1.5)
commercial	639	807 (1.7)	894 (1.4)	750 (1.8)	790 (1.8)
records	638	808 (1.7)	894 (1.4)	949 (1.5)	666 (2.1)
composites	636	809 (1.7)	887 (1.4)	1016 (1.4)	642 (2.2)
requires	636	809 (1.7)	772 (1.6)	767 (1.8)	890 (1.6)
discs	635	811 (1.7)	1222 (1)	812 (1.7)	627 (2.2)
every	635	811 (1.7)	720 (1.7)	829 (1.7)	895 (1.6)
loosening	635	811 (1.7)	803 (1.5)	863 (1.6)	780 (1.9)
precision	633	814 (1.7)	958 (1.3)	1264 (1.1)	544 (2.5)
anatomical	632	815 (1.7)	1022 (1.2)	746 (1.8)	755 (1.9)
duration	632	815 (1.7)	1058 (1.2)	781 (1.7)	704 (2)
preoperative	632	815 (1.7)	930 (1.3)	892 (1.5)	695 (2.1)
bony	631	818 (1.7)	514 (2.3)	863 (1.6)	1304 (1.1)
currently	631	818 (1.7)	711 (1.7)	892 (1.5)	855 (1.7)
2013	630	820 (1.7)	#N/A	211 (4.6)	2457 (0.5)
periodontitis	630	820 (1.7)	958 (1.3)	822 (1.7)	736 (2)
diagnostic	629	822 (1.7)	708 (1.7)	892 (1.5)	875 (1.7)
microstructure	629	822 (1.7)	1298 (1)	796 (1.7)	632 (2.2)
depending	627	824 (1.6)	902 (1.4)	958 (1.5)	691 (2.1)
impressions	627	824 (1.6)	1016 (1.2)	781 (1.7)	741 (2)
line	627	824 (1.6)	817 (1.5)	841 (1.6)	807 (1.8)
atrophic	626	827 (1.6)	763 (1.6)	722 (1.9)	1009 (1.5)
mineral	626	827 (1.6)	796 (1.6)	787 (1.7)	885 (1.7)
biomaterials	625	829 (1.6)	1016 (1.2)	801 (1.7)	739 (2)
close	625	829 (1.6)	655 (1.9)	818 (1.7)	1066 (1.4)
program	625	829 (1.6)	750 (1.7)	924 (1.5)	825 (1.8)
done	624	832 (1.6)	791 (1.6)	863 (1.6)	827 (1.7)
involving	624	832 (1.6)	778 (1.6)	822 (1.7)	885 (1.7)
replace	624	832 (1.6)	772 (1.6)	843 (1.6)	855 (1.7)
scanner	624	832 (1.6)	2963 (0.33)	908 (1.5)	439 (2.9)
processing	621	836 (1.6)	924 (1.4)	908 (1.5)	731 (2)
saliva	621	836 (1.6)	1035 (1.2)	765 (1.8)	766 (1.9)
coefficient	620	838 (1.6)	1005 (1.2)	929 (1.5)	675 (2.1)
mouth	619	839 (1.6)	617 (2)	896 (1.5)	1066 (1.4)
margin	618	840 (1.6)	746 (1.7)	916 (1.5)	860 (1.7)
limits	617	841 (1.6)	742 (1.7)	812 (1.7)	966 (1.5)
proper	617	841 (1.6)	734 (1.7)	857 (1.6)	927 (1.6)
create	616	843 (1.6)	958 (1.3)	874 (1.6)	744 (2)
incisors	613	844 (1.6)	838 (1.5)	812 (1.7)	885 (1.7)
making	613	844 (1.6)	884 (1.4)	843 (1.6)	802 (1.8)
require	613	844 (1.6)	759 (1.6)	916 (1.5)	875 (1.7)
species	613	844 (1.6)	1182 (1.1)	908 (1.5)	642 (2.2)
american	612	848 (1.6)	572 (2.1)	796 (1.7)	1383 (1)
inclusion	612	848 (1.6)	924 (1.4)	707 (1.9)	929 (1.6)
make	611	850 (1.6)	759 (1.6)	843 (1.6)	934 (1.6)
mann-whitney	610	851 (1.6)	1357 (0.92)	801 (1.7)	664 (2.1)
rough	608	852 (1.6)	711 (1.7)	810 (1.7)	1058 (1.4)
structural	608	852 (1.6)	1048 (1.2)	822 (1.7)	760 (1.9)
pocket	607	854 (1.6)	919 (1.4)	779 (1.7)	860 (1.7)
almost	606	855 (1.6)	572 (2.1)	973 (1.4)	1165 (1.3)
dentin	606	855 (1.6)	700 (1.8)	1063 (1.3)	846 (1.7)
milled	606	855 (1.6)	1607 (0.76)	958 (1.5)	557 (2.5)
invasive	604	858 (1.6)	1100 (1.1)	760 (1.8)	786 (1.8)
staining	604	858 (1.6)	1489 (0.84)	805 (1.7)	649 (2.2)
component	603	860 (1.6)	640 (2)	966 (1.4)	1066 (1.4)
efficiency	603	860 (1.6)	1357 (0.92)	896 (1.5)	627 (2.2)
frequent	603	860 (1.6)	902 (1.4)	742 (1.8)	938 (1.6)
regular	603	860 (1.6)	872 (1.4)	787 (1.7)	912 (1.6)
shear	603	860 (1.6)	678 (1.8)	1037 (1.3)	920 (1.6)
academy	602	865 (1.6)	661 (1.9)	712 (1.9)	1404 (1)
safe	602	865 (1.6)	966 (1.3)	832 (1.6)	802 (1.8)
survey	599	867 (1.6)	817 (1.5)	863 (1.6)	912 (1.6)
center	598	868 (1.6)	844 (1.5)	870 (1.6)	895 (1.6)
infections	598	868 (1.6)	1324 (0.94)	896 (1.5)	649 (2.2)
medium	598	868 (1.6)	966 (1.3)	880 (1.6)	788 (1.8)
requiring	597	871 (1.6)	1041 (1.2)	836 (1.6)	782 (1.8)
trials	597	871 (1.6)	944 (1.3)	818 (1.7)	846 (1.7)
elevation	596	873 (1.6)	857 (1.5)	699 (1.9)	1115 (1.3)
head	596	873 (1.6)	833 (1.5)	924 (1.5)	864 (1.7)
trabecular	594	875 (1.6)	894 (1.4)	774 (1.7)	950 (1.5)
challenging	593	876 (1.6)	1441 (0.87)	966 (1.4)	610 (2.3)
disilicate	593	876 (1.6)	2807 (0.35)	857 (1.6)	522 (2.6)
simultaneously	591	878 (1.6)	868 (1.4)	943 (1.5)	837 (1.7)
hours	588	879 (1.5)	652 (1.9)	829 (1.7)	1304 (1.1)
showing	588	879 (1.5)	1157 (1.1)	933 (1.5)	716 (2)
variable	587	881 (1.5)	944 (1.3)	883 (1.6)	831 (1.7)
effectively	585	882 (1.5)	1558 (0.79)	1173 (1.2)	540 (2.6)
elements	585	882 (1.5)	820 (1.5)	966 (1.4)	890 (1.6)
varying	585	882 (1.5)	827 (1.5)	1003 (1.4)	851 (1.7)
rapid	584	885 (1.5)	750 (1.7)	916 (1.5)	1021 (1.4)
virtual	583	886 (1.5)	2320 (0.46)	908 (1.5)	548 (2.5)
situations	582	887 (1.5)	626 (2)	933 (1.5)	1252 (1.2)
smoking	582	887 (1.5)	995 (1.3)	841 (1.6)	851 (1.7)
computer	580	889 (1.5)	718 (1.7)	964 (1.4)	1045 (1.4)
differ	580	889 (1.5)	887 (1.4)	757 (1.8)	1058 (1.4)
sla	580	889 (1.5)	1016 (1.2)	896 (1.5)	807 (1.8)
canal	579	892 (1.5)	697 (1.8)	896 (1.5)	1147 (1.3)
ideal	579	892 (1.5)	909 (1.4)	1011 (1.4)	802 (1.8)
permanent	579	892 (1.5)	742 (1.7)	908 (1.5)	1066 (1.4)
rabbit	578	895 (1.5)	634 (2)	874 (1.6)	1367 (1.1)
white	578	895 (1.5)	872 (1.4)	822 (1.7)	996 (1.5)
appears	577	897 (1.5)	568 (2.1)	916 (1.5)	1493 (1)
enamel	577	897 (1.5)	766 (1.6)	958 (1.5)	994 (1.5)
lesions	576	899 (1.5)	678 (1.8)	949 (1.5)	1159 (1.3)
plate	576	899 (1.5)	820 (1.5)	940 (1.5)	957 (1.5)
state	576	899 (1.5)	782 (1.6)	980 (1.4)	959 (1.5)
tibia	576	899 (1.5)	647 (1.9)	774 (1.7)	1533 (0.93)
confirm	575	903 (1.5)	1115 (1.1)	883 (1.6)	786 (1.8)
therapeutic	575	903 (1.5)	1234 (1)	805 (1.7)	807 (1.8)
2015	574	905 (1.5)	#N/A	315 (3.6)	1464 (1)
aging	574	905 (1.5)	1607 (0.76)	1228 (1.1)	540 (2.6)
substrates	573	907 (1.5)	944 (1.3)	836 (1.6)	938 (1.6)
2014	572	908 (1.5)	#N/A	267 (4)	2107 (0.62)
approaches	572	908 (1.5)	1234 (1)	1063 (1.3)	666 (2.1)
bioactivity	572	908 (1.5)	1456 (0.86)	843 (1.6)	731 (2)
receive	572	908 (1.5)	1182 (1.1)	705 (1.9)	959 (1.5)
dimension	571	912 (1.5)	820 (1.5)	851 (1.6)	1062 (1.4)
isq	571	912 (1.5)	1730 (0.69)	651 (2.1)	846 (1.7)
marrow	571	912 (1.5)	924 (1.4)	916 (1.5)	906 (1.6)
res	571	912 (1.5)	356 (3)	896 (1.5)	5249 (0.16)
reliability	570	916 (1.5)	1147 (1.1)	774 (1.7)	890 (1.6)
twelve	570	916 (1.5)	827 (1.5)	779 (1.7)	1159 (1.3)
hypothesis	568	918 (1.5)	617 (2)	851 (1.6)	1515 (0.95)
month	568	918 (1.5)	731 (1.7)	1003 (1.4)	1051 (1.4)
periapical	568	918 (1.5)	912 (1.4)	832 (1.6)	996 (1.5)
platform	567	921 (1.5)	1661 (0.73)	822 (1.7)	711 (2)
crucial	566	922 (1.5)	1862 (0.62)	1123 (1.2)	548 (2.5)
unit	566	922 (1.5)	852 (1.5)	832 (1.6)	1091 (1.4)
electrochemical	565	924 (1.5)	1282 (1)	832 (1.6)	798 (1.8)
metal-ceramic	565	924 (1.5)	731 (1.7)	812 (1.7)	1304 (1.1)
yet	565	924 (1.5)	902 (1.4)	1048 (1.3)	831 (1.7)
hybrid	564	927 (1.5)	1558 (0.79)	1089 (1.3)	607 (2.3)
powder	563	928 (1.5)	1106 (1.1)	904 (1.5)	820 (1.8)
systemic	563	928 (1.5)	1048 (1.2)	883 (1.6)	864 (1.7)
film	561	930 (1.5)	864 (1.4)	904 (1.5)	1014 (1.4)
monolithic	561	930 (1.5)	4017 (0.2)	1173 (1.2)	452 (2.9)
2016	560	932 (1.5)	22097 (0.0082)	324 (3.5)	1493 (1)
potentially	560	932 (1.5)	1096 (1.1)	1108 (1.2)	728 (2)
needs	559	934 (1.5)	902 (1.4)	874 (1.6)	1009 (1.5)
young	559	934 (1.5)	894 (1.4)	964 (1.4)	938 (1.6)
active	558	936 (1.5)	898 (1.4)	988 (1.4)	920 (1.6)
perform	558	936 (1.5)	1147 (1.1)	973 (1.4)	782 (1.8)
clinic	557	938 (1.5)	995 (1.3)	863 (1.6)	950 (1.5)
extensive	557	938 (1.5)	705 (1.8)	1045 (1.3)	1104 (1.3)
intervals	557	938 (1.5)	711 (1.7)	908 (1.5)	1245 (1.2)
alpha.05	556	941 (1.5)	1234 (1)	774 (1.7)	917 (1.6)
induce	555	942 (1.5)	1147 (1.1)	796 (1.7)	934 (1.6)
options	554	943 (1.5)	862 (1.5)	1037 (1.3)	934 (1.6)
ranging	554	943 (1.5)	738 (1.7)	929 (1.5)	1203 (1.2)
extent	553	945 (1.5)	791 (1.6)	929 (1.5)	1130 (1.3)
access	552	946 (1.5)	1289 (1)	1311 (1)	621 (2.3)
hoc	552	946 (1.5)	1840 (0.63)	896 (1.5)	670 (2.1)
displacement	551	948 (1.4)	833 (1.5)	892 (1.5)	1122 (1.3)
joint	551	948 (1.4)	778 (1.6)	1037 (1.3)	1047 (1.4)
hand	550	950 (1.4)	864 (1.4)	874 (1.6)	1112 (1.3)
oxidation	550	950 (1.4)	1324 (0.94)	933 (1.5)	778 (1.9)
dependent	549	952 (1.4)	755 (1.7)	1027 (1.4)	1104 (1.3)
minor	549	952 (1.4)	864 (1.4)	988 (1.4)	996 (1.5)
restore	549	952 (1.4)	844 (1.5)	943 (1.5)	1076 (1.4)
xrd	549	952 (1.4)	1324 (0.94)	1108 (1.2)	684 (2.1)
p.05	548	956 (1.4)	1744 (0.68)	658 (2.1)	938 (1.6)
deviations	547	957 (1.4)	1978 (0.57)	1270 (1.1)	538 (2.6)
modifications	547	957 (1.4)	1106 (1.1)	870 (1.6)	912 (1.6)
efficient	545	959 (1.4)	1441 (0.87)	1082 (1.3)	680 (2.1)
flexural	545	959 (1.4)	1357 (0.92)	1189 (1.1)	660 (2.2)
simulate	545	959 (1.4)	958 (1.3)	991 (1.4)	927 (1.6)
variation	545	959 (1.4)	898 (1.4)	980 (1.4)	987 (1.5)
adaptation	544	963 (1.4)	912 (1.4)	940 (1.5)	1021 (1.4)
0.5	543	964 (1.4)	720 (1.7)	1056 (1.3)	1147 (1.3)
kaplan-meier	543	964 (1.4)	1070 (1.2)	949 (1.5)	901 (1.6)
search	543	964 (1.4)	972 (1.3)	822 (1.7)	1100 (1.3)
smooth	543	964 (1.4)	755 (1.7)	955 (1.5)	1221 (1.2)
adverse	541	968 (1.4)	1085 (1.1)	924 (1.5)	917 (1.6)
characterization	541	968 (1.4)	1256 (1)	1095 (1.3)	746 (1.9)
kruskal-wallis	541	968 (1.4)	1925 (0.6)	966 (1.4)	660 (2.2)
aureus	539	971 (1.4)	2673 (0.38)	1131 (1.2)	542 (2.5)
[truncated: 126,157 more rows]

## Sheet: DE
Author keywords	TP	91-24 R (%)	91-11 R (%)	12-18 R (%)	19-24 R (%)
[truncated: 39,593 more rows]

[truncated: 5 more sheets: DE1, ID, ID1, work bank, word bank1]
